# Supplementary material for: Genome-Wide Selective Analysis of Boer Goat to Investigate the Dynamic Heredity Evolution under Different Stages
Source: Animals (Basel). 2022 May 26;12(11):1356. doi: 10.3390/ani12111356 (PMC9204547; doi:10.3390/ani12111356)
Supplement: Supplementary file 1 [file animals-12-01356-s001.zip]

Archive with 6 entries (6 files):
- S1.xlsx
- S2.xlsx
- S3.xlsx
- S4.xlsx
- S5.xlsx
- S6.xlsx
