# Supplementary material for: Genome-Wide Selective Analysis of Boer Goat to Investigate the Dynamic Heredity Evolution under Different Stages
Source: Animals (Basel). 2022 May 26;12(11):1356. doi: 10.3390/ani12111356 (PMC9204547; doi:10.3390/ani12111356)
Supplement: Supplementary file 1 [file animals-12-01356-s001.zip › S1.xlsx]

## Sheet: Sheet1
Table S1. Basic information and data reads-depth of 70 individuals
Group	Group	Raw_ID	SRA accesion	gender	depth	Domestic/Wild	region	Data_source
1	AF	ERR219543	ERR219543	M	12.6745X	Domestic	AFR	Download
2	AF	ERR219546	ERR219546	M	13.4799X	Domestic	AFR	Download
3	AF	ERR229471	ERR229471	M	13.2196X	Domestic	AFR	Download
4	AF	ERR229474	ERR229474	M	12.7225X	Domestic	AFR	Download
5	AF	ERR229476	ERR229476	M	13.354X	Domestic	AFR	Download
6	AF	ERR229478	ERR229478	F	13.5109X	Domestic	AFR	Download
7	AF	ERR229479	ERR229479	F	12.0271X	Domestic	AFR	Download
8	AF	ERR229481	ERR229481	M	13.4953X	Domestic	AFR	Download
9	AF	ERR229484	ERR229484	F	15.0498X	Domestic	AFR	Download
10	AF	ERR229485	ERR229485	M	12.8365X	Domestic	AFR	Download
11	AF	ERR229487	ERR229487	M	13.1419X	Domestic	AFR	Download
12	AF	ERR232492	ERR232492	M	12.262X	Domestic	AFR	Download
13	AF	ERR234304	ERR234304	F	12.1474X	Domestic	AFR	Download
14	AF	ERR234305	ERR234305	F	13.4394X	Domestic	AFR	Download
15	AF	ERR234315	ERR234315	M	13.5459X	Domestic	AFR	Download
16	AF	ERR246143	ERR246143	F	12.1994X	Domestic	AFR	Download
17	AF	ERR246152	ERR246152	M	13.762X	Domestic	AFR	Download
18	AF	ERR246153	ERR246153	F	14.6321X	Domestic	AFR	Download
19	AF	ERR248926	ERR248926	F	13.4682X	Domestic	AFR	Download
20	AF	ERR248928	ERR248928	F	14.5546X	Domestic	AFR	Download
21	AF	ERR248929	ERR248929	F	13.6323X	Domestic	AFR	Download
22	AF	ERR248933	ERR248933	F	13.4938X	Domestic	AFR	Download
23	AF	ERR299283	ERR299283	M	13.6174X	Domestic	AFR	Download
24	AF	ERR313257	ERR313257	M	12.2335X	Domestic	AFR	Download
25	AF	ERR313258	ERR313258	M	13.2107X	Domestic	AFR	Download
26	AF	ERR313259	ERR313259	M	15.0561X	Domestic	AFR	Download
27	AF	ERR313266	ERR313266	M	12.3525X	Domestic	AFR	Download
28	AF	ERR313272	ERR313272	M	13.4437X	Domestic	AFR	Download
29	AF	ERR315500	ERR315500	M	13.2539X	Domestic	AFR	Download
30	AF	ERR315503	ERR315503	F	15.7587X	Domestic	AFR	Download
31	AS	boer0311	SAMN16533896	F	12.4078X	Domestic	AUS	Resequence
32	AS	boer0315	SAMN16533897	F	11.0125X	Domestic	AUS	Resequence
33	AS	boer0319	SAMN16533898	F	10.8238X	Domestic	AUS	Resequence
34	AS	boer0327	SAMN16533899	F	12.8495X	Domestic	AUS	Resequence
35	AS	boer0335	SAMN16533900	F	11.9781X	Domestic	AUS	Resequence
36	AS	boer0347	SAMN16533901	F	11.5509X	Domestic	AUS	Resequence
37	AS	boer0351	SAMN16533902	F	11.5959X	Domestic	AUS	Resequence
38	AS	boer0379	SAMN16533903	F	11.0733X	Domestic	AUS	Resequence
39	AS	boer0399	SAMN16533904	F	11.8124X	Domestic	AUS	Resequence
40	AS	boer0403	SAMN16533905	F	106348X	Domestic	AUS	Resequence
41	AS	boer0411	SAMN16533906	F	11.3519X	Domestic	AUS	Resequence
42	AS	boer0427	SAMN16533907	F	12.085X	Domestic	AUS	Resequence
43	AS	boer0491	SAMN16533908	F	11.5349X	Domestic	AUS	Resequence
44	AS	boer0511	SAMN16533909	F	11.634X	Domestic	AUS	Resequence
45	AS	boer0515	SAMN16533910	F	12.9826X	Domestic	AUS	Resequence
46	AS	boer0519	SAMN16533911	F	10.3204X	Domestic	AUS	Resequence
47	AS	boer0531	SAMN16533912	F	13.0995X	Domestic	AUS	Resequence
48	AS	boer0543	SAMN16533913	F	11.7212X	Domestic	AUS	Resequence
49	AS	boer0567	SAMN16533914	F	13.8885X	Domestic	AUS	Resequence
50	AS	boer0571	SAMN16533915	F	11.2494X	Domestic	AUS	Resequence
51	AS	boer0579	SAMN16533916	F	13.344X	Domestic	AUS	Resequence
52	AS	boer0591	SAMN16533917	F	14.5771X	Domestic	AUS	Resequence
53	AS	boer0603	SAMN16533918	F	13.6178X	Domestic	AUS	Resequence
54	AS	boer0607	SAMN16533919	F	12.6628X	Domestic	AUS	Resequence
55	AS	boer0615	SAMN16533920	F	11.6456X	Domestic	AUS	Resequence
56	AS	boer0639	SAMN16533921	F	10.247X	Domestic	AUS	Resequence
57	AS	boer0647	SAMN16533922	F	10.3176X	Domestic	AUS	Resequence
58	AS	boer0651	SAMN16533923	F	11.7862X	Domestic	AUS	Resequence
59	AS	boer0671	SAMN16533924	F	12.8952X	Domestic	AUS	Resequence
60	AS	boer0675	SAMN16533925	F	14.3407X	Domestic	AUS	Resequence
61	BH	BH4	SAMN22223659	F	10.9090X	Domestic	AFR	Resequence
62	BH	BH5	SAMN22223660	F	12.618X	Domestic	AFR	Resequence
63	BH	BH6	SAMN22223661	F	12.5454X	Domestic	AFR	Resequence
64	BH	BH7	SAMN22223662	F	12.6545X	Domestic	AFR	Resequence
65	BH	BH8	SAMN22223663	F	12.9090X	Domestic	AFR	Resequence
66	BH	BH9	SAMN22223664	F	10.8727X	Domestic	AFR	Resequence
67	BH	BH10	SAMN22223665	F	11.2727X	Domestic	AFR	Resequence
68	BH	BH11	SAMN22223666	F	13.6363X	Domestic	AFR	Resequence
69	BH	BH12	SAMN22223667	F	11.4909X	Domestic	AFR	Resequence
70	BH	BH13	SAMN22223668	F	10.9454	Domestic	AFR	Resequence
