# Supplementary material for: Genome-Wide Selective Analysis of Boer Goat to Investigate the Dynamic Heredity Evolution under Different Stages
Source: Animals (Basel). 2022 May 26;12(11):1356. doi: 10.3390/ani12111356 (PMC9204547; doi:10.3390/ani12111356)
Supplement: Supplementary file 1 [file animals-12-01356-s001.zip › S2.xlsx]

## Sheet: Sheet1
SNP mutation types and numbers of 70 goat individuals
location	number
intergenic	12238398
intronic	4884405
ncRNA_intronic	723952
upstream	127887
downstream	125866
exonic	118121
UTR3	58146
ncRNA_exonic	28844
UTR5	13218
upstream;downstream	2314
splicing	503
other	211
all	18321865
nonsynonymous SNV	50725
synonymous SNV	66485
