# Supplementary material for: Genome-Wide Selective Analysis of Boer Goat to Investigate the Dynamic Heredity Evolution under Different Stages
Source: Animals (Basel). 2022 May 26;12(11):1356. doi: 10.3390/ani12111356 (PMC9204547; doi:10.3390/ani12111356)
Supplement: Supplementary file 1 [file animals-12-01356-s001.zip › S3.xlsx]

## Sheet: 339 genes
5S_rRNA
ABLIM2
ACOT12
ACVR1B
ADAM18
ADAMTS5
ADCY10
ADCY6
ADCY7
ADPRH
ADTRP
AGBL1
ANKRD44
APC2
ARFGEF1
ARHGAP44
ARMC9
ASB2
ASPA
ASTN2
ATF6
ATG10
ATP13A3
BABAM2
BICC1
BMPR1B
BRMS1L
BSDC1
BTBD18
BTBD7
C19orf53
C1orf68
C3orf70
C3orf84
C7orf31
C8orf82
C9orf78
CA10
CA7
CACNA1E
CACNA2D2
CACUL1
CADM1
CADM2
CAMLG
CCBE1
CCDC130
CCDC146
CCDC150
CCDC197
CCDC6
CCDC71
CCDC92
CCNT1
CD69
CDC25C
CDH16
CDIN1
CEP128
CEP41
CES2
CHGA
CIAO2B
CIC
CIR1
CIT
CMPK2
CNTN3
CNTN5
COPG2
CPA1
CPA5
CPNE2
CPNE8
CPSF4L
CREBBP
CSNK1D
CTNND1
CXCL17
CXXC1
CXXC5
CYTH1
DAZAP1
DCAF6
DCLK1
DDX31
DDX46
DHRS11
DMRT2
DNER
DNMT1
DOK5
DPP10
DPYS
ECHDC1
EFCAB6
EIF3D
ELMOD2
EPB41L4A
EPHA6
EPM2A
ERC2
ERCC6L2
ETS1
EVX2
EXT1
FAM172A
FGL2
FLT1
FNIP1
FOLH1
FOXRED2
FSTL1
FUT8
GABPA
GALNT14
GBE1
GBP5
GFRA3
GFRAL
GGNBP2
GLDC
GLIPR1
GMDS
GNAI2
GP5
GPC5
GPHN
GPR155
GRIN2B
GSG1L
GTF3C4
GTPBP10
HDAC1
HEATR3
HEATR5A
HECW1
HHAT
HHIP
HMCN1
IHO1
IKBKB
IKZF2
ITGAL
ITIH4
JADE2
JAM2
JAZF1
KANSL2
KCNK3
KHDRBS1
KIAA0100
KIT
KITLG
KLHDC8B
KLHL2
KLRF1
LCE3B
LDLRAD4
LEXM
LPO
LPP
LRP5
LRRC14
LRRC24
LRRC7
LRRFIP2
MAP4K5
MAPKAP1
MBNL1
MCCC1
MCF2L2
MED12L
MFSD3
MLH1
MLLT3
MMP1
MON1A
MPO
MPZ
MRI1
MRM1
MRPL4
MRPL51
MSMO1
MST1R
MTMR9
MTRES1
NAE1
NCAPD2
NCKAP5
NDEL1
NEK8
NF1
NLRP14
NPC1L1
NUDCD1
NUDCD3
NUP42
NUP93
NXNL2
NXPE4
PCDH8
PCSK4
PDP2
PDSS2
PI15
PLA1A
PLAU
PLD1
PLXND1
PPFIBP2
PPP1R14C
PPP2R5A
PPP3CB
PPP3CC
PRELP
PRICKLE2
PRKD1
PRLR
PRND
PRNP
PROCA1
PROCR
PROM1
PRPS1L1
PSME3IP1
PTPRG
PTPRK
PTPRU
PYGL
QKI
RAB11FIP2
RAB33B
RAB34
RAB3GAP1
RBCK1
RBFOX2
RBM12B
RBM6
RECQL4
REEP6
RET
RFX3
RGS16
RGSL1
RHOT1
RIN2
RNASEL
RPS23
RPS6KA2
RRAD
RSAD2
RSKR
RSPRY1
RUNX2
S1PR2
SAMD8
SAR1A
SAR1B
SDHC
SEC24A
SEH1L
SEMA3F
SEMA6B
SETD7
SGPP2
SLC16A3
SLC17A5
SLC1A3
SLC24A4
SLC25A12
SLC25A47
SLC30A1
SLC9A8
SMARCA2
SNX13
SOBP
SP4
SP9
SPATA22
SPEF2
SREK1IP1
STK38L
STX18
STXBP6
SUPT3H
SUPT6H
SYT9
TAMALIN
TBC1D20
TBC1D9
TBCK
TCF3
TENM4
TEX49
TIFAB
TIMP2
TM4SF20
TMA16
TMEM233
TMEM39B
TMPRSS4
TMTC2
TMTC4
TMX2
TNFAIP8L1
TNS3
TOR1A
TOR1B
TRAF4
TRIM9
TSGA13
TSSK3
TTC21B
TULP4
U6
UBE2D2
UCP1
USP25
USP36
USP54
UST
VAMP1
VPS8
WAC
WARS1
WDR72
XRN2
ZBTB16
ZBTB7C
ZFAND3
ZFPM2
ZNF248
ZNF277
ZNF407
ZRANB3
ZSWIM4
ZW10
