# Supplementary material for: Genome-Wide Selective Analysis of Boer Goat to Investigate the Dynamic Heredity Evolution under Different Stages
Source: Animals (Basel). 2022 May 26;12(11):1356. doi: 10.3390/ani12111356 (PMC9204547; doi:10.3390/ani12111356)
Supplement: Supplementary file 1 [file animals-12-01356-s001.zip › S4.xlsx]

## Sheet: KEGG
#Term	Database	ID	Input number	Background number	P-Value	Corrected P-Value	Input	Hyperlink
Transcriptional misregulation in cancer	KEGG PATHWAY	hsa05202	12	186	1.33614e-07	2.78281e-05	HDAC1|ZBTB16|TCF3|MPO|PLAU|SUPT3H|RUNX2|MLLT3|PROM1|CCNT1|FUT8|FLT1	http://www.genome.jp/kegg-bin/show_pathway?hsa05202/hsa:8464%09red/hsa:2530%09red/hsa:2321%09red/hsa:860%09red/hsa:904%09red/hsa:4300%09red/hsa:7704%09red/hsa:6929%09red/hsa:8842%09red/hsa:3065%09red/hsa:5328%09red/hsa:4353%09red
Pathways in cancer	KEGG PATHWAY	hsa05200	18	530	1.13888e-06	0.000163074	HDAC1|ADCY6|ADCY7|TRAF4|PLD1|LRP5|RET|KIT|IKBKB|ETS1|CCDC6|MLH1|ZBTB16|KITLG|MMP1|GNAI2|CREBBP|HHIP	http://www.genome.jp/kegg-bin/show_pathway?hsa05200/hsa:3551%09red/hsa:5337%09red/hsa:2771%09red/hsa:2113%09red/hsa:9618%09red/hsa:1387%09red/hsa:8030%09red/hsa:7704%09red/hsa:113%09red/hsa:112%09red/hsa:3815%09red/hsa:4041%09red/hsa:3065%09red/hsa:4312%09red/hsa:64399%09red/hsa:5979%09red/hsa:4292%09red/hsa:4254%09red
Glutamatergic synapse	KEGG PATHWAY	hsa04724	8	114	9.4723e-06	0.00108505	ADCY6|ADCY7|PLD1|GRIN2B|PPP3CB|PPP3CC|GNAI2|SLC1A3	http://www.genome.jp/kegg-bin/show_pathway?hsa04724/hsa:5337%09red/hsa:2771%09red/hsa:5533%09red/hsa:5532%09red/hsa:6507%09red/hsa:113%09red/hsa:112%09red/hsa:2904%09red
Oocyte meiosis	KEGG PATHWAY	hsa04114	8	128	2.09199e-05	0.0019171	ADCY6|ADCY7|CDC25C|RPS6KA2|APC2|PPP3CB|PPP3CC|PPP2R5A	http://www.genome.jp/kegg-bin/show_pathway?hsa04114/hsa:5533%09red/hsa:995%09red/hsa:5525%09red/hsa:6196%09red/hsa:5532%09red/hsa:113%09red/hsa:112%09red/hsa:29882%09red
Human T-cell leukemia virus 1 infection	KEGG PATHWAY	hsa05166	10	219	2.67496e-05	0.00232421	ADCY6|ADCY7|TCF3|IKBKB|ETS1|ITGAL|APC2|PPP3CB|PPP3CC|CREBBP	http://www.genome.jp/kegg-bin/show_pathway?hsa05166/hsa:3551%09red/hsa:2113%09red/hsa:5533%09red/hsa:5532%09red/hsa:1387%09red/hsa:3683%09red/hsa:113%09red/hsa:112%09red/hsa:6929%09red/hsa:29882%09red
Rap1 signaling pathway	KEGG PATHWAY	hsa04015	9	210	0.000107089	0.00743458	ADCY6|ADCY7|KIT|GRIN2B|ITGAL|KITLG|GNAI2|PRKD1|FLT1	http://www.genome.jp/kegg-bin/show_pathway?hsa04015/hsa:2771%09red/hsa:3815%09red/hsa:3683%09red/hsa:2321%09red/hsa:113%09red/hsa:112%09red/hsa:5587%09red/hsa:2904%09red/hsa:4254%09red
Axon guidance	KEGG PATHWAY	hsa04360	8	181	0.000210733	0.0105926	SEMA3F|GNAI2|ABLIM2|BMPR1B|EPHA6|PPP3CB|PPP3CC|SEMA6B	http://www.genome.jp/kegg-bin/show_pathway?hsa04360/hsa:2771%09red/hsa:5533%09red/hsa:5532%09red/hsa:658%09red/hsa:285220%09red/hsa:10501%09red/hsa:6405%09red/hsa:84448%09red
Ras signaling pathway	KEGG PATHWAY	hsa04014	9	232	0.000219335	0.0106914	IKBKB|PLD1|PLA1A|KIT|GRIN2B|ETS1|NF1|KITLG|FLT1	http://www.genome.jp/kegg-bin/show_pathway?hsa04014/hsa:3551%09red/hsa:5337%09red/hsa:2113%09red/hsa:4763%09red/hsa:2321%09red/hsa:51365%09red/hsa:3815%09red/hsa:2904%09red/hsa:4254%09red
Progesterone-mediated oocyte maturation	KEGG PATHWAY	hsa04914	6	99	0.000267068	0.0117664	ADCY6|ADCY7|CDC25C|RPS6KA2|APC2|GNAI2	http://www.genome.jp/kegg-bin/show_pathway?hsa04914/hsa:2771%09red/hsa:995%09red/hsa:6196%09red/hsa:113%09red/hsa:112%09red/hsa:29882%09red
MAPK signaling pathway	KEGG PATHWAY	hsa04010	10	295	0.000282982	0.0120767	RPS6KA2|CACNA1E|KIT|IKBKB|NF1|CACNA2D2|KITLG|PPP3CC|PPP3CB|FLT1	http://www.genome.jp/kegg-bin/show_pathway?hsa04010/hsa:3551%09red/hsa:777%09red/hsa:5533%09red/hsa:5532%09red/hsa:6196%09red/hsa:2321%09red/hsa:4763%09red/hsa:3815%09red/hsa:9254%09red/hsa:4254%09red
Metabolic pathways	KEGG PATHWAY	hsa01100	26	1433	0.000286674	0.0120767	MSMO1|ADCY10|ASPA|GLDC|DNMT1|DDX31|DPYS|GMDS|GBE1|MRI1|ACOT12|PYGL|FOLH1|EXT1|PRPS1L1|GALNT14|MCCC1|GPHN|ADCY6|ADCY7|PLD1|CA7|SDHC|CMPK2|ECHDC1|FUT8	http://www.genome.jp/kegg-bin/show_pathway?hsa01100/hsa:2632%09red/hsa:766%09red/hsa:2530%09red/hsa:79623%09red/hsa:443%09red/hsa:134526%09red/hsa:55862%09red/hsa:2762%09red/hsa:1786%09red/hsa:84245%09red/hsa:56922%09red/hsa:10243%09red/hsa:6307%09red/hsa:5337%09red/hsa:158067%09red/hsa:129607%09red/hsa:221823%09red/hsa:55811%09red/hsa:6391%09red/hsa:1807%09red/hsa:5836%09red/hsa:2131%09red/hsa:1…
Melanogenesis	KEGG PATHWAY	hsa04916	6	101	0.000295746	0.0120992	ADCY6|ADCY7|KIT|KITLG|GNAI2|CREBBP	http://www.genome.jp/kegg-bin/show_pathway?hsa04916/hsa:2771%09red/hsa:3815%09red/hsa:113%09red/hsa:112%09red/hsa:1387%09red/hsa:4254%09red
Long-term potentiation	KEGG PATHWAY	hsa04720	5	67	0.000356052	0.0138074	GRIN2B|RPS6KA2|PPP3CC|PPP3CB|CREBBP	http://www.genome.jp/kegg-bin/show_pathway?hsa04720/hsa:6196%09red/hsa:2904%09red/hsa:5532%09red/hsa:5533%09red/hsa:1387%09red
Parathyroid hormone synthesis, secretion and action	KEGG PATHWAY	hsa04928	6	106	0.000378065	0.0139701	ADCY6|ADCY7|PLD1|LRP5|RUNX2|GNAI2	http://www.genome.jp/kegg-bin/show_pathway?hsa04928/hsa:5337%09red/hsa:2771%09red/hsa:860%09red/hsa:113%09red/hsa:112%09red/hsa:4041%09red
cAMP signaling pathway	KEGG PATHWAY	hsa04024	8	214	0.000616112	0.0193358	ADCY6|ADCY7|PLD1|GRIN2B|ADCY10|GNAI2|CREBBP|HHIP	http://www.genome.jp/kegg-bin/show_pathway?hsa04024/hsa:5337%09red/hsa:2771%09red/hsa:1387%09red/hsa:113%09red/hsa:112%09red/hsa:64399%09red/hsa:2904%09red/hsa:55811%09red
Alzheimer disease	KEGG PATHWAY	hsa05010	7	171	0.000805671	0.0242867	PPP3CC|GRIN2B|ADAM18|NAE1|SDHC|ATF6|PPP3CB	http://www.genome.jp/kegg-bin/show_pathway?hsa05010/hsa:6391%09red/hsa:6868%09red/hsa:5533%09red/hsa:22926%09red/hsa:5532%09red/hsa:2904%09red/hsa:8883%09red
Notch signaling pathway	KEGG PATHWAY	hsa04330	4	48	0.000958771	0.0271178	HDAC1|ADAM18|CIR1|CREBBP	http://www.genome.jp/kegg-bin/show_pathway?hsa04330/hsa:1387%09red/hsa:6868%09red/hsa:3065%09red/hsa:9541%09red
Circadian entrainment	KEGG PATHWAY	hsa04713	5	97	0.00172826	0.0392024	GRIN2B|ADCY6|ADCY7|GNAI2|ADCY10	http://www.genome.jp/kegg-bin/show_pathway?hsa04713/hsa:113%09red/hsa:112%09red/hsa:2771%09red/hsa:2904%09red/hsa:55811%09red
Phospholipase D signaling pathway	KEGG PATHWAY	hsa04072	6	148	0.00198037	0.0425986	ADCY6|ADCY7|PLD1|KIT|CYTH1|KITLG	http://www.genome.jp/kegg-bin/show_pathway?hsa04072/hsa:5337%09red/hsa:9267%09red/hsa:3815%09red/hsa:113%09red/hsa:112%09red/hsa:4254%09red
Oxytocin signaling pathway	KEGG PATHWAY	hsa04921	6	153	0.0023244	0.0459068	ADCY6|ADCY7|CACNA2D2|PPP3CB|PPP3CC|GNAI2	http://www.genome.jp/kegg-bin/show_pathway?hsa04921/hsa:2771%09red/hsa:5533%09red/hsa:5532%09red/hsa:9254%09red/hsa:113%09red/hsa:112%09red
mTOR signaling pathway	KEGG PATHWAY	hsa04150	6	153	0.0023244	0.0459068	IKBKB|RPS6KA2|SEH1L|FNIP1|LRP5|MAPKAP1	http://www.genome.jp/kegg-bin/show_pathway?hsa04150/hsa:3551%09red/hsa:81929%09red/hsa:96459%09red/hsa:6196%09red/hsa:4041%09red/hsa:79109%09red
Acute myeloid leukemia	KEGG PATHWAY	hsa05221	4	66	0.00288597	0.0529208	IKBKB|MPO|ZBTB16|KIT	http://www.genome.jp/kegg-bin/show_pathway?hsa05221/hsa:3551%09red/hsa:3815%09red/hsa:4353%09red/hsa:7704%09red
Amphetamine addiction	KEGG PATHWAY	hsa05031	4	68	0.00319613	0.0550551	HDAC1|GRIN2B|PPP3CB|PPP3CC	http://www.genome.jp/kegg-bin/show_pathway?hsa05031/hsa:2904%09red/hsa:3065%09red/hsa:5533%09red/hsa:5532%09red
Renin secretion	KEGG PATHWAY	hsa04924	4	69	0.0033594	0.0554451	ADCY6|PPP3CC|GNAI2|PPP3CB	http://www.genome.jp/kegg-bin/show_pathway?hsa04924/hsa:112%09red/hsa:2771%09red/hsa:5533%09red/hsa:5532%09red
Sphingolipid signaling pathway	KEGG PATHWAY	hsa04071	5	119	0.0040256	0.0591196	SGPP2|S1PR2|GNAI2|PLD1|PPP2R5A	http://www.genome.jp/kegg-bin/show_pathway?hsa04071/hsa:5337%09red/hsa:9294%09red/hsa:2771%09red/hsa:130367%09red/hsa:5525%09red
Thermogenesis	KEGG PATHWAY	hsa04714	7	231	0.00415578	0.0602589	ADCY6|ADCY7|RPS6KA2|ADCY10|UCP1|SDHC|SMARCA2	http://www.genome.jp/kegg-bin/show_pathway?hsa04714/hsa:6391%09red/hsa:6196%09red/hsa:7350%09red/hsa:113%09red/hsa:112%09red/hsa:6595%09red/hsa:55811%09red
Purine metabolism	KEGG PATHWAY	hsa00230	5	130	0.00575579	0.0712746	PRPS1L1|ADCY6|ADCY7|DDX31|ADCY10	http://www.genome.jp/kegg-bin/show_pathway?hsa00230/hsa:113%09red/hsa:112%09red/hsa:221823%09red/hsa:158067%09red/hsa:55811%09red
Dopaminergic synapse	KEGG PATHWAY	hsa04728	5	131	0.00593538	0.0712746	GRIN2B|PPP3CB|PPP3CC|GNAI2|PPP2R5A	http://www.genome.jp/kegg-bin/show_pathway?hsa04728/hsa:2904%09red/hsa:2771%09red/hsa:5525%09red/hsa:5533%09red/hsa:5532%09red
Apelin signaling pathway	KEGG PATHWAY	hsa04371	5	137	0.0070965	0.0785415	UCP1|ADCY6|ADCY7|GNAI2|ADCY10	http://www.genome.jp/kegg-bin/show_pathway?hsa04371/hsa:113%09red/hsa:112%09red/hsa:2771%09red/hsa:7350%09red/hsa:55811%09red
Gap junction	KEGG PATHWAY	hsa04540	4	88	0.00762063	0.0805852	ADCY6|ADCY7|GNAI2|CSNK1D	http://www.genome.jp/kegg-bin/show_pathway?hsa04540/hsa:113%09red/hsa:112%09red/hsa:2771%09red/hsa:1453%09red
GABAergic synapse	KEGG PATHWAY	hsa04727	4	89	0.00791161	0.0809936	ADCY6|ADCY7|GNAI2|GPHN	http://www.genome.jp/kegg-bin/show_pathway?hsa04727/hsa:113%09red/hsa:112%09red/hsa:10243%09red/hsa:2771%09red
IL-17 signaling pathway	KEGG PATHWAY	hsa04657	4	93	0.00914824	0.0899512	IKBKB|USP25|TRAF4|MMP1	http://www.genome.jp/kegg-bin/show_pathway?hsa04657/hsa:9618%09red/hsa:3551%09red/hsa:29761%09red/hsa:4312%09red
Adrenergic signaling in cardiomyocytes	KEGG PATHWAY	hsa04261	5	149	0.00987755	0.0942894	CACNA2D2|ADCY6|ADCY7|GNAI2|PPP2R5A	http://www.genome.jp/kegg-bin/show_pathway?hsa04261/hsa:113%09red/hsa:112%09red/hsa:2771%09red/hsa:9254%09red/hsa:5525%09red
Amyotrophic lateral sclerosis (ALS)	KEGG PATHWAY	hsa05014	3	51	0.0105833	0.0965546	GRIN2B|PPP3CB|PPP3CC	http://www.genome.jp/kegg-bin/show_pathway?hsa05014/hsa:2904%09red/hsa:5533%09red/hsa:5532%09red
Aldosterone synthesis and secretion	KEGG PATHWAY	hsa04925	4	98	0.0108626	0.0965546	ADCY6|ADCY7|PRKD1|KCNK3	http://www.genome.jp/kegg-bin/show_pathway?hsa04925/hsa:113%09red/hsa:112%09red/hsa:3777%09red/hsa:5587%09red
Regulation of lipolysis in adipocytes	KEGG PATHWAY	hsa04923	3	55	0.0128472	0.103425	ADCY6|ADCY7|GNAI2	http://www.genome.jp/kegg-bin/show_pathway?hsa04923/hsa:113%09red/hsa:112%09red/hsa:2771%09red
Wnt signaling pathway	KEGG PATHWAY	hsa04310	5	160	0.0130135	0.103425	PPP3CB|PPP3CC|PRICKLE2|CREBBP|LRP5	http://www.genome.jp/kegg-bin/show_pathway?hsa04310/hsa:1387%09red/hsa:4041%09red/hsa:5533%09red/hsa:166336%09red/hsa:5532%09red
Human cytomegalovirus infection	KEGG PATHWAY	hsa05163	6	225	0.0137161	0.104397	ADCY6|ADCY7|IKBKB|PPP3CB|PPP3CC|GNAI2	http://www.genome.jp/kegg-bin/show_pathway?hsa05163/hsa:3551%09red/hsa:2771%09red/hsa:5533%09red/hsa:5532%09red/hsa:113%09red/hsa:112%09red
Glucagon signaling pathway	KEGG PATHWAY	hsa04922	4	106	0.0140135	0.106308	PPP3CB|PPP3CC|PYGL|CREBBP	http://www.genome.jp/kegg-bin/show_pathway?hsa04922/hsa:1387%09red/hsa:5533%09red/hsa:5836%09red/hsa:5532%09red
RNA transport	KEGG PATHWAY	hsa03013	5	165	0.0146384	0.108533	EIF3D|U6|NUP93|NUP42|SEH1L	http://www.genome.jp/kegg-bin/show_pathway?hsa03013/hsa:11097%09red/hsa:8664%09red/hsa:9688%09red/hsa:26827%09red/hsa:81929%09red
Protein processing in endoplasmic reticulum	KEGG PATHWAY	hsa04141	5	165	0.0146384	0.108533	SAR1A|UBE2D2|ATF6|SEC24A|SAR1B	http://www.genome.jp/kegg-bin/show_pathway?hsa04141/hsa:7322%09red/hsa:51128%09red/hsa:56681%09red/hsa:10802%09red/hsa:22926%09red
MicroRNAs in cancer	KEGG PATHWAY	hsa05206	7	299	0.0153059	0.111408	HDAC1|CDC25C|DNMT1|PLAU|IKBKB|ZFPM2|CREBBP	http://www.genome.jp/kegg-bin/show_pathway?hsa05206/hsa:3551%09red/hsa:995%09red/hsa:1387%09red/hsa:23414%09red/hsa:1786%09red/hsa:3065%09red/hsa:5328%09red
cGMP-PKG signaling pathway	KEGG PATHWAY	hsa04022	5	167	0.0153247	0.111408	ADCY6|ADCY7|GNAI2|PPP3CB|PPP3CC	http://www.genome.jp/kegg-bin/show_pathway?hsa04022/hsa:113%09red/hsa:112%09red/hsa:2771%09red/hsa:5533%09red/hsa:5532%09red
Influenza A	KEGG PATHWAY	hsa05164	5	167	0.0153247	0.111408	IKBKB|TMPRSS4|RSAD2|CREBBP|RNASEL	http://www.genome.jp/kegg-bin/show_pathway?hsa05164/hsa:3551%09red/hsa:1387%09red/hsa:56649%09red/hsa:6041%09red/hsa:91543%09red
Longevity regulating pathway - multiple species	KEGG PATHWAY	hsa04213	3	62	0.0174259	0.121346	HDAC1|ADCY6|ADCY7	http://www.genome.jp/kegg-bin/show_pathway?hsa04213/hsa:113%09red/hsa:112%09red/hsa:3065%09red
Cortisol synthesis and secretion	KEGG PATHWAY	hsa04927	3	65	0.0196316	0.131509	ADCY6|ADCY7|KCNK3	http://www.genome.jp/kegg-bin/show_pathway?hsa04927/hsa:113%09red/hsa:112%09red/hsa:3777%09red
Central carbon metabolism in cancer	KEGG PATHWAY	hsa05230	3	69	0.022801	0.142411	SLC16A3|RET|KIT	http://www.genome.jp/kegg-bin/show_pathway?hsa05230/hsa:9123%09red/hsa:5979%09red/hsa:3815%09red
Cell cycle	KEGG PATHWAY	hsa04110	4	124	0.0230617	0.142411	HDAC1|APC2|CDC25C|CREBBP	http://www.genome.jp/kegg-bin/show_pathway?hsa04110/hsa:1387%09red/hsa:3065%09red/hsa:995%09red/hsa:29882%09red
Platelet activation	KEGG PATHWAY	hsa04611	4	124	0.0230617	0.142411	GP5|ADCY6|ADCY7|GNAI2	http://www.genome.jp/kegg-bin/show_pathway?hsa04611/hsa:113%09red/hsa:112%09red/hsa:2771%09red/hsa:2814%09red
Epithelial cell signaling in Helicobacter pylori infection	KEGG PATHWAY	hsa05120	3	70	0.0236343	0.145554	ADAM18|IKBKB|JAM2	http://www.genome.jp/kegg-bin/show_pathway?hsa05120/hsa:3551%09red/hsa:58494%09red/hsa:6868%09red
Huntington disease	KEGG PATHWAY	hsa05016	5	193	0.0262603	0.151925	HDAC1|GRIN2B|SDHC|CREBBP|UCP1	http://www.genome.jp/kegg-bin/show_pathway?hsa05016/hsa:2904%09red/hsa:7350%09red/hsa:6391%09red/hsa:3065%09red/hsa:1387%09red
Relaxin signaling pathway	KEGG PATHWAY	hsa04926	4	130	0.026711	0.153646	ADCY6|ADCY7|GNAI2|MMP1	http://www.genome.jp/kegg-bin/show_pathway?hsa04926/hsa:4312%09red/hsa:112%09red/hsa:113%09red/hsa:2771%09red
Gastric acid secretion	KEGG PATHWAY	hsa04971	3	75	0.0280451	0.157479	ADCY6|ADCY7|GNAI2	http://www.genome.jp/kegg-bin/show_pathway?hsa04971/hsa:113%09red/hsa:112%09red/hsa:2771%09red
Drug metabolism - other enzymes	KEGG PATHWAY	hsa00983	3	79	0.0318664	0.170974	DPYS|MPO|CES2	http://www.genome.jp/kegg-bin/show_pathway?hsa00983/hsa:1807%09red/hsa:4353%09red/hsa:1066%09red
B cell receptor signaling pathway	KEGG PATHWAY	hsa04662	3	82	0.0349018	0.180905	IKBKB|PPP3CB|PPP3CC	http://www.genome.jp/kegg-bin/show_pathway?hsa04662/hsa:3551%09red/hsa:5533%09red/hsa:5532%09red
SNARE interactions in vesicular transport	KEGG PATHWAY	hsa04130	2	34	0.0366501	0.184946	VAMP1|STX18	http://www.genome.jp/kegg-bin/show_pathway?hsa04130/hsa:53407%09red/hsa:6843%09red
Human immunodeficiency virus 1 infection	KEGG PATHWAY	hsa05170	5	212	0.0367801	0.185108	IKBKB|CDC25C|PPP3CB|PPP3CC|GNAI2	http://www.genome.jp/kegg-bin/show_pathway?hsa05170/hsa:3551%09red/hsa:2771%09red/hsa:5533%09red/hsa:995%09red/hsa:5532%09red
Cell adhesion molecules (CAMs)	KEGG PATHWAY	hsa04514	4	146	0.0380494	0.189446	ITGAL|MPZ|JAM2|CADM1	http://www.genome.jp/kegg-bin/show_pathway?hsa04514/hsa:58494%09red/hsa:3683%09red/hsa:23705%09red/hsa:4359%09red
Alanine, aspartate and glutamate metabolism	KEGG PATHWAY	hsa00250	2	36	0.0404543	0.190117	ASPA|FOLH1	http://www.genome.jp/kegg-bin/show_pathway?hsa00250/hsa:443%09red/hsa:2346%09red
Starch and sucrose metabolism	KEGG PATHWAY	hsa00500	2	36	0.0404543	0.190117	PYGL|GBE1	http://www.genome.jp/kegg-bin/show_pathway?hsa00500/hsa:2632%09red/hsa:5836%09red
Thyroid cancer	KEGG PATHWAY	hsa05216	2	37	0.0424099	0.190117	CCDC6|RET	http://www.genome.jp/kegg-bin/show_pathway?hsa05216/hsa:5979%09red/hsa:8030%09red
PD-L1 expression and PD-1 checkpoint pathway in cancer	KEGG PATHWAY	hsa05235	3	89	0.0425418	0.190117	IKBKB|PPP3CB|PPP3CC	http://www.genome.jp/kegg-bin/show_pathway?hsa05235/hsa:3551%09red/hsa:5533%09red/hsa:5532%09red
Salivary secretion	KEGG PATHWAY	hsa04970	3	90	0.0436961	0.190117	LPO|ADCY6|ADCY7	http://www.genome.jp/kegg-bin/show_pathway?hsa04970/hsa:113%09red/hsa:112%09red/hsa:4025%09red
Morphine addiction	KEGG PATHWAY	hsa05032	3	91	0.044866	0.190117	ADCY6|ADCY7|GNAI2	http://www.genome.jp/kegg-bin/show_pathway?hsa05032/hsa:113%09red/hsa:112%09red/hsa:2771%09red
Rheumatoid arthritis	KEGG PATHWAY	hsa05323	3	91	0.044866	0.190117	FLT1|ITGAL|MMP1	http://www.genome.jp/kegg-bin/show_pathway?hsa05323/hsa:4312%09red/hsa:3683%09red/hsa:2321%09red
Cushing syndrome	KEGG PATHWAY	hsa04934	4	155	0.0454675	0.190117	ADCY6|ADCY7|GNAI2|KCNK3	http://www.genome.jp/kegg-bin/show_pathway?hsa04934/hsa:113%09red/hsa:112%09red/hsa:3777%09red/hsa:2771%09red
Th1 and Th2 cell differentiation	KEGG PATHWAY	hsa04658	3	92	0.0460514	0.190117	IKBKB|PPP3CB|PPP3CC	http://www.genome.jp/kegg-bin/show_pathway?hsa04658/hsa:3551%09red/hsa:5533%09red/hsa:5532%09red
GnRH signaling pathway	KEGG PATHWAY	hsa04912	3	93	0.0472521	0.190117	ADCY6|ADCY7|PLD1	http://www.genome.jp/kegg-bin/show_pathway?hsa04912/hsa:5337%09red/hsa:112%09red/hsa:113%09red
TGF-beta signaling pathway	KEGG PATHWAY	hsa04350	3	94	0.0484682	0.190117	BMPR1B|CREBBP|ACVR1B	http://www.genome.jp/kegg-bin/show_pathway?hsa04350/hsa:658%09red/hsa:1387%09red/hsa:91%09red
Dilated cardiomyopathy (DCM)	KEGG PATHWAY	hsa05414	3	96	0.0509461	0.19115	CACNA2D2|ADCY6|ADCY7	http://www.genome.jp/kegg-bin/show_pathway?hsa05414/hsa:113%09red/hsa:112%09red/hsa:9254%09red
Prostate cancer	KEGG PATHWAY	hsa05215	3	97	0.0522077	0.19115	IKBKB|PLAU|CREBBP	http://www.genome.jp/kegg-bin/show_pathway?hsa05215/hsa:3551%09red/hsa:1387%09red/hsa:5328%09red
Hematopoietic cell lineage	KEGG PATHWAY	hsa04640	3	97	0.0522077	0.19115	GP5|KITLG|KIT	http://www.genome.jp/kegg-bin/show_pathway?hsa04640/hsa:3815%09red/hsa:2814%09red/hsa:4254%09red
Pancreatic secretion	KEGG PATHWAY	hsa04972	3	98	0.0534843	0.19115	ADCY6|CPA1|ADCY7	http://www.genome.jp/kegg-bin/show_pathway?hsa04972/hsa:113%09red/hsa:112%09red/hsa:1357%09red
T cell receptor signaling pathway	KEGG PATHWAY	hsa04660	3	103	0.0600898	0.195965	IKBKB|PPP3CB|PPP3CC	http://www.genome.jp/kegg-bin/show_pathway?hsa04660/hsa:3551%09red/hsa:5533%09red/hsa:5532%09red
C-type lectin receptor signaling pathway	KEGG PATHWAY	hsa04625	3	104	0.0614547	0.195965	IKBKB|PPP3CB|PPP3CC	http://www.genome.jp/kegg-bin/show_pathway?hsa04625/hsa:3551%09red/hsa:5533%09red/hsa:5532%09red
Type II diabetes mellitus	KEGG PATHWAY	hsa04930	2	46	0.0614882	0.195965	IKBKB|CACNA1E	http://www.genome.jp/kegg-bin/show_pathway?hsa04930/hsa:3551%09red/hsa:777%09red
Hedgehog signaling pathway	KEGG PATHWAY	hsa04340	2	47	0.0637598	0.195965	CSNK1D|HHIP	http://www.genome.jp/kegg-bin/show_pathway?hsa04340/hsa:1453%09red/hsa:64399%09red
Th17 cell differentiation	KEGG PATHWAY	hsa04659	3	107	0.0656356	0.196587	IKBKB|PPP3CB|PPP3CC	http://www.genome.jp/kegg-bin/show_pathway?hsa04659/hsa:3551%09red/hsa:5533%09red/hsa:5532%09red
Insulin resistance	KEGG PATHWAY	hsa04931	3	108	0.0670576	0.196587	IKBKB|RPS6KA2|PYGL	http://www.genome.jp/kegg-bin/show_pathway?hsa04931/hsa:3551%09red/hsa:6196%09red/hsa:5836%09red
NOD-like receptor signaling pathway	KEGG PATHWAY	hsa04621	4	178	0.0678103	0.196587	IKBKB|RBCK1|GBP5|RNASEL	http://www.genome.jp/kegg-bin/show_pathway?hsa04621/hsa:3551%09red/hsa:10616%09red/hsa:115362%09red/hsa:6041%09red
Cocaine addiction	KEGG PATHWAY	hsa05030	2	49	0.0683862	0.196587	GRIN2B|GNAI2	http://www.genome.jp/kegg-bin/show_pathway?hsa05030/hsa:2904%09red/hsa:2771%09red
Cysteine and methionine metabolism	KEGG PATHWAY	hsa00270	2	49	0.0683862	0.196587	DNMT1|MRI1	http://www.genome.jp/kegg-bin/show_pathway?hsa00270/hsa:84245%09red/hsa:1786%09red
Ovarian steroidogenesis	KEGG PATHWAY	hsa04913	2	49	0.0683862	0.196587	ADCY6|ADCY7	http://www.genome.jp/kegg-bin/show_pathway?hsa04913/hsa:113%09red/hsa:112%09red
Cholinergic synapse	KEGG PATHWAY	hsa04725	3	112	0.0728848	0.196587	ADCY6|ADCY7|GNAI2	http://www.genome.jp/kegg-bin/show_pathway?hsa04725/hsa:113%09red/hsa:112%09red/hsa:2771%09red
Leukocyte transendothelial migration	KEGG PATHWAY	hsa04670	3	112	0.0728848	0.196587	ITGAL|GNAI2|JAM2	http://www.genome.jp/kegg-bin/show_pathway?hsa04670/hsa:58494%09red/hsa:3683%09red/hsa:2771%09red
Kaposi sarcoma-associated herpesvirus infection	KEGG PATHWAY	hsa05167	4	186	0.0766959	0.199908	IKBKB|PPP3CB|PPP3CC|CREBBP	http://www.genome.jp/kegg-bin/show_pathway?hsa05167/hsa:3551%09red/hsa:1387%09red/hsa:5533%09red/hsa:5532%09red
Carbon metabolism	KEGG PATHWAY	hsa01200	3	117	0.0804742	0.199908	PRPS1L1|GLDC|SDHC	http://www.genome.jp/kegg-bin/show_pathway?hsa01200/hsa:6391%09red/hsa:221823%09red/hsa:2731%09red
Chemokine signaling pathway	KEGG PATHWAY	hsa04062	4	190	0.0813473	0.201043	IKBKB|ADCY6|ADCY7|GNAI2	http://www.genome.jp/kegg-bin/show_pathway?hsa04062/hsa:3551%09red/hsa:112%09red/hsa:113%09red/hsa:2771%09red
Legionellosis	KEGG PATHWAY	hsa05134	2	55	0.0828878	0.202664	SAR1A|SAR1B	http://www.genome.jp/kegg-bin/show_pathway?hsa05134/hsa:51128%09red/hsa:56681%09red
Thyroid hormone signaling pathway	KEGG PATHWAY	hsa04919	3	119	0.0836023	0.203975	HDAC1|CREBBP|MED12L	http://www.genome.jp/kegg-bin/show_pathway?hsa04919/hsa:116931%09red/hsa:3065%09red/hsa:1387%09red
PI3K-Akt signaling pathway	KEGG PATHWAY	hsa04151	6	354	0.0841708	0.204421	PRLR|KIT|IKBKB|KITLG|PPP2R5A|FLT1	http://www.genome.jp/kegg-bin/show_pathway?hsa04151/hsa:3551%09red/hsa:5525%09red/hsa:3815%09red/hsa:2321%09red/hsa:5618%09red/hsa:4254%09red
Calcium signaling pathway	KEGG PATHWAY	hsa04020	4	193	0.0849255	0.204421	PPP3CB|ADCY7|CACNA1E|PPP3CC	http://www.genome.jp/kegg-bin/show_pathway?hsa04020/hsa:113%09red/hsa:777%09red/hsa:5533%09red/hsa:5532%09red
Pyrimidine metabolism	KEGG PATHWAY	hsa00240	2	57	0.0879133	0.204421	DPYS|CMPK2	http://www.genome.jp/kegg-bin/show_pathway?hsa00240/hsa:1807%09red/hsa:129607%09red
VEGF signaling pathway	KEGG PATHWAY	hsa04370	2	59	0.0930271	0.206475	PPP3CB|PPP3CC	http://www.genome.jp/kegg-bin/show_pathway?hsa04370/hsa:5533%09red/hsa:5532%09red
Epstein-Barr virus infection	KEGG PATHWAY	hsa05169	4	201	0.0948347	0.206475	HDAC1|IKBKB|CIR1|ITGAL	http://www.genome.jp/kegg-bin/show_pathway?hsa05169/hsa:3551%09red/hsa:3683%09red/hsa:3065%09red/hsa:9541%09red
Osteoclast differentiation	KEGG PATHWAY	hsa04380	3	128	0.0983023	0.209414	IKBKB|PPP3CB|PPP3CC	http://www.genome.jp/kegg-bin/show_pathway?hsa04380/hsa:3551%09red/hsa:5533%09red/hsa:5532%09red
Natural killer cell mediated cytotoxicity	KEGG PATHWAY	hsa04650	3	131	0.103419	0.209414	PPP3CB|PPP3CC|ITGAL	http://www.genome.jp/kegg-bin/show_pathway?hsa04650/hsa:3683%09red/hsa:5533%09red/hsa:5532%09red
FoxO signaling pathway	KEGG PATHWAY	hsa04068	3	132	0.105148	0.212055	IKBKB|SETD7|CREBBP	http://www.genome.jp/kegg-bin/show_pathway?hsa04068/hsa:3551%09red/hsa:1387%09red/hsa:80854%09red
Ubiquitin mediated proteolysis	KEGG PATHWAY	hsa04120	3	137	0.11396	0.219277	APC2|EPM2A|UBE2D2	http://www.genome.jp/kegg-bin/show_pathway?hsa04120/hsa:7322%09red/hsa:29882%09red/hsa:378884%09red
Estrogen signaling pathway	KEGG PATHWAY	hsa04915	3	138	0.115756	0.219711	ADCY6|ADCY7|GNAI2	http://www.genome.jp/kegg-bin/show_pathway?hsa04915/hsa:113%09red/hsa:112%09red/hsa:2771%09red
Shigellosis	KEGG PATHWAY	hsa05131	2	68	0.117019	0.219711	IKBKB|UBE2D2	http://www.genome.jp/kegg-bin/show_pathway?hsa05131/hsa:3551%09red/hsa:7322%09red
Glycosaminoglycan biosynthesis - keratan sulfate	KEGG PATHWAY	hsa00533	1	14	0.118726	0.219711	FUT8	http://www.genome.jp/kegg-bin/show_pathway?hsa00533/hsa:2530%09red
Signaling pathways regulating pluripotency of stem cells	KEGG PATHWAY	hsa04550	3	140	0.119378	0.220738	BMPR1B|TCF3|ACVR1B	http://www.genome.jp/kegg-bin/show_pathway?hsa04550/hsa:658%09red/hsa:6929%09red/hsa:91%09red
Renal cell carcinoma	KEGG PATHWAY	hsa05211	2	69	0.119774	0.221113	ETS1|CREBBP	http://www.genome.jp/kegg-bin/show_pathway?hsa05211/hsa:1387%09red/hsa:2113%09red
Bile secretion	KEGG PATHWAY	hsa04976	2	72	0.128132	0.228978	ADCY6|ADCY7	http://www.genome.jp/kegg-bin/show_pathway?hsa04976/hsa:113%09red/hsa:112%09red
Thiamine metabolism	KEGG PATHWAY	hsa00730	1	16	0.133456	0.229062	DDX31	http://www.genome.jp/kegg-bin/show_pathway?hsa00730/hsa:158067%09red
Thyroid hormone synthesis	KEGG PATHWAY	hsa04918	2	74	0.133778	0.229062	ADCY6|ADCY7	http://www.genome.jp/kegg-bin/show_pathway?hsa04918/hsa:113%09red/hsa:112%09red
Retrograde endocannabinoid signaling	KEGG PATHWAY	hsa04723	3	148	0.134273	0.229737	ADCY6|ADCY7|GNAI2	http://www.genome.jp/kegg-bin/show_pathway?hsa04723/hsa:113%09red/hsa:112%09red/hsa:2771%09red
Gastric cancer	KEGG PATHWAY	hsa05226	3	149	0.136178	0.23265	CDH16|MLH1|LRP5	http://www.genome.jp/kegg-bin/show_pathway?hsa05226/hsa:4041%09red/hsa:4292%09red/hsa:1015%09red
Pancreatic cancer	KEGG PATHWAY	hsa05212	2	75	0.136622	0.233061	IKBKB|PLD1	http://www.genome.jp/kegg-bin/show_pathway?hsa05212/hsa:3551%09red/hsa:5337%09red
Chronic myeloid leukemia	KEGG PATHWAY	hsa05220	2	76	0.139479	0.233123	HDAC1|IKBKB	http://www.genome.jp/kegg-bin/show_pathway?hsa05220/hsa:3551%09red/hsa:3065%09red
PPAR signaling pathway	KEGG PATHWAY	hsa03320	2	76	0.139479	0.233123	UCP1|MMP1	http://www.genome.jp/kegg-bin/show_pathway?hsa03320/hsa:4312%09red/hsa:7350%09red
Nitrogen metabolism	KEGG PATHWAY	hsa00910	1	17	0.140728	0.233123	CA7	http://www.genome.jp/kegg-bin/show_pathway?hsa00910/hsa:766%09red
Hepatitis C	KEGG PATHWAY	hsa05160	3	155	0.147802	0.239491	IKBKB|RSAD2|RNASEL	http://www.genome.jp/kegg-bin/show_pathway?hsa05160/hsa:3551%09red/hsa:6041%09red/hsa:91543%09red
Complement and coagulation cascades	KEGG PATHWAY	hsa04610	2	79	0.148127	0.239491	PLAU|PROCR	http://www.genome.jp/kegg-bin/show_pathway?hsa04610/hsa:10544%09red/hsa:5328%09red
Steroid biosynthesis	KEGG PATHWAY	hsa00100	1	19	0.155091	0.243533	MSMO1	http://www.genome.jp/kegg-bin/show_pathway?hsa00100/hsa:6307%09red
Pantothenate and CoA biosynthesis	KEGG PATHWAY	hsa00770	1	19	0.155091	0.243533	DPYS	http://www.genome.jp/kegg-bin/show_pathway?hsa00770/hsa:1807%09red
Endocytosis	KEGG PATHWAY	hsa04144	4	244	0.156401	0.245253	CYTH1|RAB11FIP2|PLD1|ARFGEF1	http://www.genome.jp/kegg-bin/show_pathway?hsa04144/hsa:5337%09red/hsa:10565%09red/hsa:22841%09red/hsa:9267%09red
Cellular senescence	KEGG PATHWAY	hsa04218	3	160	0.157725	0.246822	PPP3CB|ETS1|PPP3CC	http://www.genome.jp/kegg-bin/show_pathway?hsa04218/hsa:2113%09red/hsa:5533%09red/hsa:5532%09red
Glycosaminoglycan biosynthesis - chondroitin sulfate / dermatan sulfate	KEGG PATHWAY	hsa00532	1	20	0.162183	0.249035	UST	http://www.genome.jp/kegg-bin/show_pathway?hsa00532/hsa:10090%09red
Insulin secretion	KEGG PATHWAY	hsa04911	2	86	0.168696	0.254545	ADCY6|ADCY7	http://www.genome.jp/kegg-bin/show_pathway?hsa04911/hsa:113%09red/hsa:112%09red
Terpenoid backbone biosynthesis	KEGG PATHWAY	hsa00900	1	22	0.176188	0.260082	PDSS2	http://www.genome.jp/kegg-bin/show_pathway?hsa00900/hsa:57107%09red
Longevity regulating pathway	KEGG PATHWAY	hsa04211	2	89	0.177654	0.261404	ADCY6|ADCY7	http://www.genome.jp/kegg-bin/show_pathway?hsa04211/hsa:113%09red/hsa:112%09red
Histidine metabolism	KEGG PATHWAY	hsa00340	1	23	0.183103	0.264829	ASPA	http://www.genome.jp/kegg-bin/show_pathway?hsa00340/hsa:443%09red
Mismatch repair	KEGG PATHWAY	hsa03430	1	23	0.183103	0.264829	MLH1	http://www.genome.jp/kegg-bin/show_pathway?hsa03430/hsa:4292%09red
mRNA surveillance pathway	KEGG PATHWAY	hsa03015	2	91	0.183667	0.26531	DAZAP1|PPP2R5A	http://www.genome.jp/kegg-bin/show_pathway?hsa03015/hsa:26528%09red/hsa:5525%09red
Small cell lung cancer	KEGG PATHWAY	hsa05222	2	93	0.189709	0.270646	IKBKB|TRAF4	http://www.genome.jp/kegg-bin/show_pathway?hsa05222/hsa:9618%09red/hsa:3551%09red
Glycosaminoglycan biosynthesis - heparan sulfate / heparin	KEGG PATHWAY	hsa00534	1	24	0.18996	0.270646	EXT1	http://www.genome.jp/kegg-bin/show_pathway?hsa00534/hsa:2131%09red
Vitamin digestion and absorption	KEGG PATHWAY	hsa04977	1	24	0.18996	0.270646	FOLH1	http://www.genome.jp/kegg-bin/show_pathway?hsa04977/hsa:2346%09red
Tuberculosis	KEGG PATHWAY	hsa05152	3	179	0.197116	0.277561	PPP3CB|PPP3CC|CREBBP	http://www.genome.jp/kegg-bin/show_pathway?hsa05152/hsa:1387%09red/hsa:5533%09red/hsa:5532%09red
Alcoholism	KEGG PATHWAY	hsa05034	3	180	0.199253	0.280226	HDAC1|GRIN2B|GNAI2	http://www.genome.jp/kegg-bin/show_pathway?hsa05034/hsa:2904%09red/hsa:2771%09red/hsa:3065%09red
Folate biosynthesis	KEGG PATHWAY	hsa00790	1	26	0.203503	0.283075	GPHN	http://www.genome.jp/kegg-bin/show_pathway?hsa00790/hsa:10243%09red
Endocrine resistance	KEGG PATHWAY	hsa01522	2	98	0.204924	0.284533	ADCY6|ADCY7	http://www.genome.jp/kegg-bin/show_pathway?hsa01522/hsa:113%09red/hsa:112%09red
Inflammatory mediator regulation of TRP channels	KEGG PATHWAY	hsa04750	2	100	0.211047	0.289007	ADCY6|ADCY7	http://www.genome.jp/kegg-bin/show_pathway?hsa04750/hsa:113%09red/hsa:112%09red
NF-kappa B signaling pathway	KEGG PATHWAY	hsa04064	2	100	0.211047	0.289007	IKBKB|PLAU	http://www.genome.jp/kegg-bin/show_pathway?hsa04064/hsa:3551%09red/hsa:5328%09red
Chagas disease (American trypanosomiasis)	KEGG PATHWAY	hsa05142	2	103	0.220265	0.297383	IKBKB|GNAI2	http://www.genome.jp/kegg-bin/show_pathway?hsa05142/hsa:3551%09red/hsa:2771%09red
Citrate cycle (TCA cycle)	KEGG PATHWAY	hsa00020	1	30	0.229914	0.302026	SDHC	http://www.genome.jp/kegg-bin/show_pathway?hsa00020/hsa:6391%09red
Glyoxylate and dicarboxylate metabolism	KEGG PATHWAY	hsa00630	1	30	0.229914	0.302026	GLDC	http://www.genome.jp/kegg-bin/show_pathway?hsa00630/hsa:2731%09red
Pentose phosphate pathway	KEGG PATHWAY	hsa00030	1	30	0.229914	0.302026	PRPS1L1	http://www.genome.jp/kegg-bin/show_pathway?hsa00030/hsa:221823%09red
Circadian rhythm	KEGG PATHWAY	hsa04710	1	31	0.236379	0.305785	CSNK1D	http://www.genome.jp/kegg-bin/show_pathway?hsa04710/hsa:1453%09red
Antifolate resistance	KEGG PATHWAY	hsa01523	1	31	0.236379	0.305785	IKBKB	http://www.genome.jp/kegg-bin/show_pathway?hsa01523/hsa:3551%09red
Mucin type O-glycan biosynthesis	KEGG PATHWAY	hsa00512	1	31	0.236379	0.305785	GALNT14	http://www.genome.jp/kegg-bin/show_pathway?hsa00512/hsa:79623%09red
HIF-1 signaling pathway	KEGG PATHWAY	hsa04066	2	109	0.238792	0.308209	CREBBP|FLT1	http://www.genome.jp/kegg-bin/show_pathway?hsa04066/hsa:1387%09red/hsa:2321%09red
Cytokine-cytokine receptor interaction	KEGG PATHWAY	hsa04060	4	294	0.241536	0.31051	PRLR|BMPR1B|CXCL17|ACVR1B	http://www.genome.jp/kegg-bin/show_pathway?hsa04060/hsa:658%09red/hsa:91%09red/hsa:5618%09red/hsa:284340%09red
Autophagy - other	KEGG PATHWAY	hsa04136	1	32	0.24279	0.31051	ATG10	http://www.genome.jp/kegg-bin/show_pathway?hsa04136/hsa:83734%09red
Fructose and mannose metabolism	KEGG PATHWAY	hsa00051	1	33	0.249148	0.316056	GMDS	http://www.genome.jp/kegg-bin/show_pathway?hsa00051/hsa:2762%09red
beta-Alanine metabolism	KEGG PATHWAY	hsa00410	1	33	0.249148	0.316056	DPYS	http://www.genome.jp/kegg-bin/show_pathway?hsa00410/hsa:1807%09red
Toxoplasmosis	KEGG PATHWAY	hsa05145	2	113	0.251187	0.31829	IKBKB|GNAI2	http://www.genome.jp/kegg-bin/show_pathway?hsa05145/hsa:3551%09red/hsa:2771%09red
Propanoate metabolism	KEGG PATHWAY	hsa00640	1	34	0.255452	0.321208	ECHDC1	http://www.genome.jp/kegg-bin/show_pathway?hsa00640/hsa:55862%09red
Prion diseases	KEGG PATHWAY	hsa05020	1	35	0.261704	0.327451	PRNP	http://www.genome.jp/kegg-bin/show_pathway?hsa05020/hsa:5621%09red
Neurotrophin signaling pathway	KEGG PATHWAY	hsa04722	2	119	0.269806	0.335755	IKBKB|RPS6KA2	http://www.genome.jp/kegg-bin/show_pathway?hsa04722/hsa:3551%09red/hsa:6196%09red
Yersinia infection	KEGG PATHWAY	hsa05135	2	121	0.276012	0.341254	IKBKB|RPS6KA2	http://www.genome.jp/kegg-bin/show_pathway?hsa05135/hsa:3551%09red/hsa:6196%09red
Pyruvate metabolism	KEGG PATHWAY	hsa00620	1	39	0.28619	0.350247	ACOT12	http://www.genome.jp/kegg-bin/show_pathway?hsa00620/hsa:134526%09red
Ferroptosis	KEGG PATHWAY	hsa04216	1	40	0.292185	0.354552	PRNP	http://www.genome.jp/kegg-bin/show_pathway?hsa04216/hsa:5621%09red
Nicotine addiction	KEGG PATHWAY	hsa05033	1	40	0.292185	0.354552	GRIN2B	http://www.genome.jp/kegg-bin/show_pathway?hsa05033/hsa:2904%09red
Glycine, serine and threonine metabolism	KEGG PATHWAY	hsa00260	1	40	0.292185	0.354552	GLDC	http://www.genome.jp/kegg-bin/show_pathway?hsa00260/hsa:2731%09red
Autophagy - animal	KEGG PATHWAY	hsa04140	2	128	0.2977	0.358725	ATG10|RAB33B	http://www.genome.jp/kegg-bin/show_pathway?hsa04140/hsa:83734%09red/hsa:83452%09red
Bladder cancer	KEGG PATHWAY	hsa05219	1	41	0.298129	0.358725	MMP1	http://www.genome.jp/kegg-bin/show_pathway?hsa05219/hsa:4312%09red
Fat digestion and absorption	KEGG PATHWAY	hsa04975	1	41	0.298129	0.358725	NPC1L1	http://www.genome.jp/kegg-bin/show_pathway?hsa04975/hsa:29881%09red
Homologous recombination	KEGG PATHWAY	hsa03440	1	41	0.298129	0.358725	BABAM2	http://www.genome.jp/kegg-bin/show_pathway?hsa03440/hsa:9577%09red
Human papillomavirus infection	KEGG PATHWAY	hsa05165	4	330	0.308101	0.36898	HDAC1|IKBKB|PPP2R5A|CREBBP	http://www.genome.jp/kegg-bin/show_pathway?hsa05165/hsa:3551%09red/hsa:1387%09red/hsa:3065%09red/hsa:5525%09red
Vascular smooth muscle contraction	KEGG PATHWAY	hsa04270	2	132	0.310052	0.369963	ADCY6|ADCY7	http://www.genome.jp/kegg-bin/show_pathway?hsa04270/hsa:113%09red/hsa:112%09red
Vasopressin-regulated water reabsorption	KEGG PATHWAY	hsa04962	1	44	0.315664	0.374513	ADCY6	http://www.genome.jp/kegg-bin/show_pathway?hsa04962/hsa:112%09red
Spliceosome	KEGG PATHWAY	hsa03040	2	135	0.319286	0.378615	U6|DDX46	http://www.genome.jp/kegg-bin/show_pathway?hsa03040/hsa:9879%09red/hsa:26827%09red
Insulin signaling pathway	KEGG PATHWAY	hsa04910	2	137	0.325427	0.38312	IKBKB|PYGL	http://www.genome.jp/kegg-bin/show_pathway?hsa04910/hsa:3551%09red/hsa:5836%09red
Fluid shear stress and atherosclerosis	KEGG PATHWAY	hsa05418	2	139	0.331552	0.387742	IKBKB|BMPR1B	http://www.genome.jp/kegg-bin/show_pathway?hsa05418/hsa:3551%09red/hsa:658%09red
Ether lipid metabolism	KEGG PATHWAY	hsa00565	1	47	0.332762	0.388363	PLD1	http://www.genome.jp/kegg-bin/show_pathway?hsa00565/hsa:5337%09red
Sphingolipid metabolism	KEGG PATHWAY	hsa00600	1	47	0.332762	0.388363	SGPP2	http://www.genome.jp/kegg-bin/show_pathway?hsa00600/hsa:130367%09red
Valine, leucine and isoleucine degradation	KEGG PATHWAY	hsa00280	1	48	0.338366	0.392504	MCCC1	http://www.genome.jp/kegg-bin/show_pathway?hsa00280/hsa:56922%09red
Amino sugar and nucleotide sugar metabolism	KEGG PATHWAY	hsa00520	1	48	0.338366	0.392504	GMDS	http://www.genome.jp/kegg-bin/show_pathway?hsa00520/hsa:2762%09red
Parkinson disease	KEGG PATHWAY	hsa05012	2	142	0.340711	0.394825	SDHC|GNAI2	http://www.genome.jp/kegg-bin/show_pathway?hsa05012/hsa:6391%09red/hsa:2771%09red
Malaria	KEGG PATHWAY	hsa05144	1	49	0.343923	0.39724	ITGAL	http://www.genome.jp/kegg-bin/show_pathway?hsa05144/hsa:3683%09red
Endocrine and other factor-regulated calcium reabsorption	KEGG PATHWAY	hsa04961	1	50	0.349434	0.402086	ADCY6	http://www.genome.jp/kegg-bin/show_pathway?hsa04961/hsa:112%09red
N-Glycan biosynthesis	KEGG PATHWAY	hsa00510	1	50	0.349434	0.402086	FUT8	http://www.genome.jp/kegg-bin/show_pathway?hsa00510/hsa:2530%09red
Breast cancer	KEGG PATHWAY	hsa05224	2	147	0.355886	0.40828	KIT|LRP5	http://www.genome.jp/kegg-bin/show_pathway?hsa05224/hsa:3815%09red/hsa:4041%09red
Non-alcoholic fatty liver disease (NAFLD)	KEGG PATHWAY	hsa04932	2	149	0.361922	0.413547	IKBKB|SDHC	http://www.genome.jp/kegg-bin/show_pathway?hsa04932/hsa:3551%09red/hsa:6391%09red
Mineral absorption	KEGG PATHWAY	hsa04978	1	53	0.365691	0.416607	SLC30A1	http://www.genome.jp/kegg-bin/show_pathway?hsa04978/hsa:7779%09red
Phagosome	KEGG PATHWAY	hsa04145	2	152	0.370935	0.421003	STX18|MPO	http://www.genome.jp/kegg-bin/show_pathway?hsa04145/hsa:53407%09red/hsa:4353%09red
Fanconi anemia pathway	KEGG PATHWAY	hsa03460	1	54	0.371019	0.421003	MLH1	http://www.genome.jp/kegg-bin/show_pathway?hsa03460/hsa:4292%09red
Ribosome	KEGG PATHWAY	hsa03010	2	153	0.373928	0.424094	MRPL4|RPS23	http://www.genome.jp/kegg-bin/show_pathway?hsa03010/hsa:6228%09red/hsa:51073%09red
Hippo signaling pathway	KEGG PATHWAY	hsa04390	2	154	0.376916	0.425796	CSNK1D|BMPR1B	http://www.genome.jp/kegg-bin/show_pathway?hsa04390/hsa:658%09red/hsa:1453%09red
Endometrial cancer	KEGG PATHWAY	hsa05213	1	58	0.39189	0.439893	MLH1	http://www.genome.jp/kegg-bin/show_pathway?hsa05213/hsa:4292%09red
Lysine degradation	KEGG PATHWAY	hsa00310	1	59	0.396999	0.443888	SETD7	http://www.genome.jp/kegg-bin/show_pathway?hsa00310/hsa:80854%09red
Necroptosis	KEGG PATHWAY	hsa04217	2	162	0.400594	0.447152	PYGL|RBCK1	http://www.genome.jp/kegg-bin/show_pathway?hsa04217/hsa:10616%09red/hsa:5836%09red
Jak-STAT signaling pathway	KEGG PATHWAY	hsa04630	2	162	0.400594	0.447152	PRLR|CREBBP	http://www.genome.jp/kegg-bin/show_pathway?hsa04630/hsa:1387%09red/hsa:5618%09red
Steroid hormone biosynthesis	KEGG PATHWAY	hsa00140	1	60	0.402066	0.447152	DHRS11	http://www.genome.jp/kegg-bin/show_pathway?hsa00140/hsa:79154%09red
Viral myocarditis	KEGG PATHWAY	hsa05416	1	60	0.402066	0.447152	ITGAL	http://www.genome.jp/kegg-bin/show_pathway?hsa05416/hsa:3683%09red
Long-term depression	KEGG PATHWAY	hsa04730	1	60	0.402066	0.447152	GNAI2	http://www.genome.jp/kegg-bin/show_pathway?hsa04730/hsa:2771%09red
Hepatitis B	KEGG PATHWAY	hsa05161	2	163	0.403525	0.448339	IKBKB|CREBBP	http://www.genome.jp/kegg-bin/show_pathway?hsa05161/hsa:3551%09red/hsa:1387%09red
Basal cell carcinoma	KEGG PATHWAY	hsa05217	1	63	0.417011	0.460415	HHIP	http://www.genome.jp/kegg-bin/show_pathway?hsa05217/hsa:64399%09red
Cytosolic DNA-sensing pathway	KEGG PATHWAY	hsa04623	1	63	0.417011	0.460415	IKBKB	http://www.genome.jp/kegg-bin/show_pathway?hsa04623/hsa:3551%09red
Hepatocellular carcinoma	KEGG PATHWAY	hsa05225	2	168	0.418074	0.461149	SMARCA2|LRP5	http://www.genome.jp/kegg-bin/show_pathway?hsa05225/hsa:4041%09red/hsa:6595%09red
Mitophagy - animal	KEGG PATHWAY	hsa04137	1	65	0.426767	0.468707	RHOT1	http://www.genome.jp/kegg-bin/show_pathway?hsa04137/hsa:55288%09red
Staphylococcus aureus infection	KEGG PATHWAY	hsa05150	1	68	0.441097	0.480301	ITGAL	http://www.genome.jp/kegg-bin/show_pathway?hsa05150/hsa:3683%09red
Adipocytokine signaling pathway	KEGG PATHWAY	hsa04920	1	69	0.445794	0.484035	IKBKB	http://www.genome.jp/kegg-bin/show_pathway?hsa04920/hsa:3551%09red
Prolactin signaling pathway	KEGG PATHWAY	hsa04917	1	70	0.450451	0.486785	PRLR	http://www.genome.jp/kegg-bin/show_pathway?hsa04917/hsa:5618%09red
RIG-I-like receptor signaling pathway	KEGG PATHWAY	hsa04622	1	70	0.450451	0.486785	IKBKB	http://www.genome.jp/kegg-bin/show_pathway?hsa04622/hsa:3551%09red
Adherens junction	KEGG PATHWAY	hsa04520	1	72	0.459649	0.494161	CREBBP	http://www.genome.jp/kegg-bin/show_pathway?hsa04520/hsa:1387%09red
Platinum drug resistance	KEGG PATHWAY	hsa01524	1	73	0.464191	0.497875	MLH1	http://www.genome.jp/kegg-bin/show_pathway?hsa01524/hsa:4292%09red
Biosynthesis of amino acids	KEGG PATHWAY	hsa01230	1	75	0.473159	0.50513	PRPS1L1	http://www.genome.jp/kegg-bin/show_pathway?hsa01230/hsa:221823%09red
Pertussis	KEGG PATHWAY	hsa05133	1	76	0.477588	0.507728	GNAI2	http://www.genome.jp/kegg-bin/show_pathway?hsa05133/hsa:2771%09red
Arrhythmogenic right ventricular cardiomyopathy (ARVC)	KEGG PATHWAY	hsa05412	1	77	0.481979	0.511921	CACNA2D2	http://www.genome.jp/kegg-bin/show_pathway?hsa05412/hsa:9254%09red
Synaptic vesicle cycle	KEGG PATHWAY	hsa04721	1	78	0.486333	0.516306	SLC1A3	http://www.genome.jp/kegg-bin/show_pathway?hsa04721/hsa:6507%09red
RNA degradation	KEGG PATHWAY	hsa03018	1	79	0.490651	0.520408	XRN2	http://www.genome.jp/kegg-bin/show_pathway?hsa03018/hsa:22803%09red
EGFR tyrosine kinase inhibitor resistance	KEGG PATHWAY	hsa01521	1	79	0.490651	0.520408	NF1	http://www.genome.jp/kegg-bin/show_pathway?hsa01521/hsa:4763%09red
Taste transduction	KEGG PATHWAY	hsa04742	1	83	0.507563	0.534633	ADCY6	http://www.genome.jp/kegg-bin/show_pathway?hsa04742/hsa:112%09red
Viral carcinogenesis	KEGG PATHWAY	hsa05203	2	201	0.509146	0.536054	HDAC1|CREBBP	http://www.genome.jp/kegg-bin/show_pathway?hsa05203/hsa:1387%09red/hsa:3065%09red
Cardiac muscle contraction	KEGG PATHWAY	hsa04260	1	86	0.519878	0.5446	CACNA2D2	http://www.genome.jp/kegg-bin/show_pathway?hsa04260/hsa:9254%09red
Colorectal cancer	KEGG PATHWAY	hsa05210	1	86	0.519878	0.5446	MLH1	http://www.genome.jp/kegg-bin/show_pathway?hsa05210/hsa:4292%09red
ECM-receptor interaction	KEGG PATHWAY	hsa04512	1	86	0.519878	0.5446	GP5	http://www.genome.jp/kegg-bin/show_pathway?hsa04512/hsa:2814%09red
Protein digestion and absorption	KEGG PATHWAY	hsa04974	1	90	0.535823	0.559512	CPA1	http://www.genome.jp/kegg-bin/show_pathway?hsa04974/hsa:1357%09red
Hypertrophic cardiomyopathy (HCM)	KEGG PATHWAY	hsa05410	1	90	0.535823	0.559512	CACNA2D2	http://www.genome.jp/kegg-bin/show_pathway?hsa05410/hsa:9254%09red
Neuroactive ligand-receptor interaction	KEGG PATHWAY	hsa04080	3	338	0.546587	0.569196	GRIN2B|PRLR|S1PR2	http://www.genome.jp/kegg-bin/show_pathway?hsa04080/hsa:9294%09red/hsa:2904%09red/hsa:5618%09red
Fc gamma R-mediated phagocytosis	KEGG PATHWAY	hsa04666	1	94	0.551239	0.572999	PLD1	http://www.genome.jp/kegg-bin/show_pathway?hsa04666/hsa:5337%09red
Glycerophospholipid metabolism	KEGG PATHWAY	hsa00564	1	97	0.562466	0.582817	PLD1	http://www.genome.jp/kegg-bin/show_pathway?hsa00564/hsa:5337%09red
Choline metabolism in cancer	KEGG PATHWAY	hsa05231	1	99	0.569794	0.588813	PLD1	http://www.genome.jp/kegg-bin/show_pathway?hsa05231/hsa:5337%09red
Toll-like receptor signaling pathway	KEGG PATHWAY	hsa04620	1	104	0.587583	0.604741	IKBKB	http://www.genome.jp/kegg-bin/show_pathway?hsa04620/hsa:3551%09red
Ribosome biogenesis in eukaryotes	KEGG PATHWAY	hsa03008	1	105	0.591052	0.607493	XRN2	http://www.genome.jp/kegg-bin/show_pathway?hsa03008/hsa:22803%09red
TNF signaling pathway	KEGG PATHWAY	hsa04668	1	112	0.614534	0.630496	IKBKB	http://www.genome.jp/kegg-bin/show_pathway?hsa04668/hsa:3551%09red
Serotonergic synapse	KEGG PATHWAY	hsa04726	1	115	0.624181	0.638963	GNAI2	http://www.genome.jp/kegg-bin/show_pathway?hsa04726/hsa:2771%09red
AMPK signaling pathway	KEGG PATHWAY	hsa04152	1	120	0.639728	0.65371	PPP2R5A	http://www.genome.jp/kegg-bin/show_pathway?hsa04152/hsa:5525%09red
Lysosome	KEGG PATHWAY	hsa04142	1	123	0.648747	0.66204	SLC17A5	http://www.genome.jp/kegg-bin/show_pathway?hsa04142/hsa:26503%09red
Systemic lupus erythematosus	KEGG PATHWAY	hsa05322	1	133	0.677214	0.688026	GRIN2B	http://www.genome.jp/kegg-bin/show_pathway?hsa05322/hsa:2904%09red
Oxidative phosphorylation	KEGG PATHWAY	hsa00190	1	133	0.677214	0.688026	SDHC	http://www.genome.jp/kegg-bin/show_pathway?hsa00190/hsa:6391%09red
Apoptosis	KEGG PATHWAY	hsa04210	1	136	0.685297	0.695312	IKBKB	http://www.genome.jp/kegg-bin/show_pathway?hsa04210/hsa:3551%09red
Measles	KEGG PATHWAY	hsa05162	1	138	0.690573	0.699736	IKBKB	http://www.genome.jp/kegg-bin/show_pathway?hsa05162/hsa:3551%09red
Tight junction	KEGG PATHWAY	hsa04530	1	170	0.763941	0.770329	JAM2	http://www.genome.jp/kegg-bin/show_pathway?hsa04530/hsa:58494%09red
Herpes simplex virus 1 infection	KEGG PATHWAY	hsa05168	3	492	0.786461	0.791993	IKBKB|ZNF248|RNASEL	http://www.genome.jp/kegg-bin/show_pathway?hsa05168/hsa:57209%09red/hsa:3551%09red/hsa:6041%09red
Focal adhesion	KEGG PATHWAY	hsa04510	1	199	0.81532	0.820333	FLT1	http://www.genome.jp/kegg-bin/show_pathway?hsa04510/hsa:2321%09red
Proteoglycans in cancer	KEGG PATHWAY	hsa05205	1	203	0.82147	0.826158	PLAU	http://www.genome.jp/kegg-bin/show_pathway?hsa05205/hsa:5328%09red
Regulation of actin cytoskeleton	KEGG PATHWAY	hsa04810	1	214	0.837351	0.840654	ITGAL	http://www.genome.jp/kegg-bin/show_pathway?hsa04810/hsa:3683%09red
Olfactory transduction	KEGG PATHWAY	hsa04740	1	448	0.977723	0.978149	SLC24A4	http://www.genome.jp/kegg-bin/show_pathway?hsa04740/hsa:123041%09red

## Sheet: GO
#Term	Database	ID	Input number	Background number	P-Value	Corrected P-Value	Input	Hyperlink
protein binding	Gene Ontology	GO:0005515	225	11779	4.26598e-45	9.77335e-42	MSMO1|TIMP2|ZRANB3|NUDCD3|ZFPM2|GFRAL|PCSK4|IKBKB|CCDC146|ZFAND3|MLH1|CCNT1|USP25|MLLT3|SLC30A1|SAR1B|ASB2|DPYS|DNMT1|EIF3D|DDX31|CCDC92|FSTL1|CSNK1D|TBC1D20|MRPL51|MTMR9|CACUL1|PRND|GP5|PYGL|RNASEL|ANKRD44|HHAT|PLXND1|LRRC7|NUP93|LPP|CCDC150|CEP41|SEC24A|PROM1|KITLG|CXCL17|FAM172A|SYT9|ADCY6|PLD1|TMA16|LRP5|MST1R|PPFIBP2|KIT|RUNX2|VPS8|ADTRP|XRN2|STK38L|HHIP|RECQL4|DMRT2|SEH1L|ACVR1B|UBE2D2|GTF3…	http://amigo.geneontology.org/amigo/term/GO:0005515
cytosol	Gene Ontology	GO:0005829	98	5095	2.99675e-15	3.43278e-12	IKBKB|USP25|ZW10|ASB2|MAPKAP1|AGBL1|PRNP|DDX31|CSNK1D|MTMR9|MBNL1|PYGL|RNASEL|LRRC7|SP4|LPP|SEC24A|USP36|PPFIBP2|RUNX2|GFRA3|STK38L|SEH1L|ACVR1B|UBE2D2|KANSL2|TULP4|GMDS|NF1|MRI1|TNS3|SAMD8|EPM2A|RAB3GAP1|CDC25C|HEATR5A|NCAPD2|ATG10|CCDC6|MCCC1|GPHN|RPS6KA2|RBFOX2|C9orf78|HECW1|RBCK1|PPP2R5A|ECHDC1|HDAC1|NUDCD1|CIAO2B|EIF3D|JAZF1|APC2|RHOT1|ADCY10|ADPRH|GNAI2|FNIP1|ASPA|ZBTB16|NAE1|RPS23|KHDRBS1|…	http://amigo.geneontology.org/amigo/term/GO:0005829
cytoplasm	Gene Ontology	GO:0005737	85	4624	4.4741e-12	3.41672e-09	HDAC1|PPP1R14C|MAP4K5|CIAO2B|RECQL4|ZFPM2|ARMC9|KHDRBS1|EPB41L4A|IKBKB|NLRP14|CCDC146|CCDC92|ADCY10|TENM4|ADAM18|SLC24A4|CAMLG|GNAI2|ETS1|TSSK3|CREBBP|PRICKLE2|TNFAIP8L1|C7orf31|CPNE2|CMPK2|CEP128|PRNP|DDX31|NEK8|BICC1|MAPKAP1|PRPS1L1|CSNK1D|GMDS|CIT|GBE1|MTMR9|MBNL1|PYGL|TRIM9|HECW1|SPEF2|TRAF4|NF1|TCF3|FNIP1|CDC25C|FOLH1|RSPRY1|S1PR2|NAE1|GBP5|QKI|LPO|CES2|KLHL2|NCAPD2|ABLIM2|CYTH1|KITLG|SLC30A…	http://amigo.geneontology.org/amigo/term/GO:0005737
ATP binding	Gene Ontology	GO:0005524	42	1463	1.12175e-11	6.42483e-09	RECQL4|MAP4K5|ZRANB3|ACVR1B|EPHA6|DCLK1|RET|IKBKB|NLRP14|BMPR1B|NEK8|ADCY10|CIT|SMARCA2|KIT|FLT1|CMPK2|DDX31|MLH1|STK38L|CSNK1D|TOR1A|TOR1B|ACOT12|PYGL|RNASEL|TSSK3|PRPS1L1|UBE2D2|RPS6KA2|MCCC1|GPHN|ADCY6|ADCY7|TBCK|MST1R|DDX46|RUNX2|ERCC6L2|PRKD1|RSKR|ATP13A3	http://amigo.geneontology.org/amigo/term/GO:0005524
metal ion binding	Gene Ontology	GO:0046872	53	2298	5.44835e-11	2.49643e-08	DMRT2|ZRANB3|ACVR1B|ASPA|ZNF248|CPSF4L|BMPR1B|VPS8|NUP42|CIT|ADAM18|GNAI2|RSAD2|IKZF2|CPNE8|ZBTB7C|PRLR|CPNE2|ATP13A3|NEK8|JADE2|SOBP|ZBTB16|MBNL1|ITGAL|RNASEL|FOLH1|SP9|EPM2A|XRN2|EXT1|RSPRY1|SP4|GALNT14|JAZF1|LPO|PDP2|ABLIM2|CACNA2D2|SAR1B|LPP|MCCC1|GPHN|ADCY6|ADCY7|MPO|KIT|ZNF277|RBCK1|SDHC|PPP3CC|PRKD1|SLC1A3	http://amigo.geneontology.org/amigo/term/GO:0046872
plasma membrane	Gene Ontology	GO:0005886	78	4619	2.23329e-09	8.52746e-07	MSMO1|ACVR1B|MST1R|STXBP6|RET|CNTN3|BMPR1B|RHOT1|TENM4|ADAM18|GNAI2|ITIH4|FLT1|KANSL2|CPNE8|VAMP1|PRLR|CPNE2|GLDC|RRAD|PRNP|CACNA1E|SLC30A1|KCNK3|MAPKAP1|CSNK1D|ZBTB16|EPHA6|PRND|GP5|DNER|CADM2|TM4SF20|CADM1|PCDH8|DPP10|TRAF4|JAM2|GLIPR1|CACNA2D2|SLC24A4|LRRC7|CNTN5|PTPRK|TAMALIN|LPP|KLRF1|S1PR2|GSG1L|GPC5|PROM1|PLXND1|CYTH1|KITLG|GPHN|RGS16|SYT9|ADCY6|ADCY7|PLD1|LRP5|PLAU|SLC17A5|SLC16A3|PTPRU|C…	http://amigo.geneontology.org/amigo/term/GO:0005886
integral component of plasma membrane	Gene Ontology	GO:0005887	36	1380	4.37959e-09	1.43338e-06	ACVR1B|EPHA6|DCLK1|RET|BMPR1B|TENM4|ADAM18|SEMA6B|FLT1|PTPRG|PTPRU|KCNK3|GP5|KLRF1|SAMD8|PROCR|VAMP1|JAM2|SLC24A4|PTPRK|CD69|PROM1|PLXND1|PCDH8|ADCY6|ADCY7|SEMA3F|SLC17A5|SLC16A3|MST1R|KIT|GRIN2B|FOLH1|HHIP|MPZ|SLC1A3	http://amigo.geneontology.org/amigo/term/GO:0005887
endoplasmic reticulum	Gene Ontology	GO:0005783	30	1018	6.7513e-09	1.9334e-06	MSMO1|USP25|CAMLG|SLC30A1|ZW10|PRNP|RSAD2|TBC1D20|TOR1A|MTMR9|TOR1B|COPG2|SAMD8|SGPP2|REEP6|EPM2A|HHAT|RPS23|EXT1|TMPRSS4|CES2|PROM1|SAR1A|SAR1B|FAM172A|LRP5|TMTC4|TMTC2|STX18|ATF6	http://amigo.geneontology.org/amigo/term/GO:0005783
membrane	Gene Ontology	GO:0016020	44	2075	3.21924e-08	8.19475e-06	MSMO1|PPP1R14C|RECQL4|KHDRBS1|PCSK4|RHOT1|CIT|ADAM18|CAMLG|GNAI2|RPS23|ATP13A3|EIF3D|MLH1|STK38L|TOR1A|MTMR9|COPG2|KLRF1|SGPP2|FOLH1|DPP10|NF1|GLIPR1|CEP41|SLC24A4|NUP93|GBP5|ELMOD2|NCAPD2|ZW10|ADCY6|PLD1|ADTRP|SLC17A5|SLC16A3|DDX46|ITGAL|XRN2|FUT8|ATF6|PPP2R5A|TMEM233|SLC1A3	http://amigo.geneontology.org/amigo/term/GO:0016020
nucleoplasm	Gene Ontology	GO:0005654	62	3630	1.00313e-07	2.29817e-05	HDAC1|CIC|KHDRBS1|NUDCD1|CIAO2B|CDH16|ZFPM2|EPHA6|UBE2D2|JAZF1|RBM12B|MLH1|GTF3C4|CCNT1|SMARCA2|MLLT3|GNAI2|JADE2|IKZF2|KANSL2|ZRANB3|GLDC|DNMT1|NUP42|SUPT3H|MAPKAP1|CSNK1D|ETS1|SETD7|MRI1|MBNL1|RPS23|TCF3|DAZAP1|CDC25C|WAC|LRRC7|SP4|NCAPD2|CXXC5|ARFGEF1|EFCAB6|APC2|GABPA|USP36|RAB11FIP2|RPS6KA2|CCDC92|SUPT6H|RBFOX2|TMA16|MPO|DDX46|RUNX2|CXXC1|DCAF6|XRN2|BABAM2|PPP3CB|ATF6|C9orf78|CREBBP	http://amigo.geneontology.org/amigo/term/GO:0005654
identical protein binding	Gene Ontology	GO:0042802	34	1456	1.58946e-07	3.03454e-05	TNFAIP8L1|NDEL1|KHDRBS1|IKBKB|TAMALIN|SLC25A12|IKZF2|ASPA|PRNP|CCDC92|DPYS|GMDS|TOR1A|TOR1B|ACOT12|PYGL|ETS1|TRAF4|RBCK1|RAB11FIP2|MRI1|SP4|GBP5|KLHL2|CD69|TMX2|ZBTB16|SYT9|PPFIBP2|PTPRG|XRN2|CCDC6|ATF6|PRKD1	http://amigo.geneontology.org/amigo/term/GO:0042802
zinc ion binding	Gene Ontology	GO:0008270	24	820	2.60094e-07	4.58365e-05	CPA1|TIMP2|AGBL1|ZFPM2|ZFAND3|SREK1IP1|ADAMTS5|DPYS|PRICKLE2|DNMT1|CPA5|ZSWIM4|TRIM9|TRAF4|CA10|SEC24A|CA7|GRIN2B|CXXC1|CXXC5|ZNF407|HHIP|CREBBP|MMP1	http://amigo.geneontology.org/amigo/term/GO:0008270
cell surface	Gene Ontology	GO:0009986	20	598	3.63621e-07	5.9504e-05	VAMP1|TIMP2|JAM2|ACVR1B|PRLR|MST1R|CDH16|PRNP|PLAU|GRIN2B|FOLH1|ITGAL|GPC5|PROM1|SLC1A3|ADAM18|PROCR|PTPRK|ADTRP|HHIP	http://amigo.geneontology.org/amigo/term/GO:0009986
protein phosphorylation	Gene Ontology	GO:0006468	17	451	5.77177e-07	8.81542e-05	RPS6KA2|TBCK|TSSK3|ACVR1B|RSKR|DCLK1|BMPR1B|RET|STK38L|IKBKB|CSNK1D|NEK8|PRKD1|CCNT1|MAP4K5|PPP3CB|RNASEL	http://amigo.geneontology.org/amigo/term/GO:0006468
receptor complex	Gene Ontology	GO:0043235	11	207	2.6938e-06	0.000363029	ACVR1B|PRLR|EPHA6|LRP5|MST1R|RET|KIT|BMPR1B|GFRA3|GFRAL|FLT1	http://amigo.geneontology.org/amigo/term/GO:0043235
signal transduction	Gene Ontology	GO:0007165	25	1013	2.93629e-06	0.000373725	ACVR1B|TAMALIN|RET|TENM4|CAMLG|GNAI2|ASB2|ARHGAP44|NAE1|RIN2|EXT1|PLAU|PPP2R5A|RPS6KA2|MST1R|KIT|ITGAL|GFRA3|BABAM2|PPP3CB|ATF6|PTPRK|PRKD1|CREBBP|HHIP	http://amigo.geneontology.org/amigo/term/GO:0007165
positive regulation of transcription, DNA-templated	Gene Ontology	GO:0045893	17	556	8.63126e-06	0.00104075	HDAC1|RUNX2|ZBTB16|TCF3|LRP5|WAC|RET|RFX3|IKBKB|CXXC1|ETS1|MLLT3|SETD7|PPP3CB|SUPT3H|SMARCA2|CREBBP	http://amigo.geneontology.org/amigo/term/GO:0045893
mRNA processing	Gene Ontology	GO:0006397	9	158	1.29403e-05	0.00141173	FAM172A|QKI|SREK1IP1|RBFOX2|KHDRBS1|SUPT6H|XRN2|MBNL1|RNASEL	http://amigo.geneontology.org/amigo/term/GO:0006397
multicellular organism development	Gene Ontology	GO:0007275	15	462	1.48857e-05	0.00155014	RECQL4|HHAT|TSSK3|EPHA6|MST1R|RET|KIT|GRIN2B|NLRP14|PI15|ADAM18|FSTL1|BTBD7|CADM1|FLT1	http://amigo.geneontology.org/amigo/term/GO:0007275
protein serine/threonine kinase activity	Gene Ontology	GO:0004674	13	357	1.75559e-05	0.00174872	RPS6KA2|MAP4K5|TSSK3|ACVR1B|DCLK1|BMPR1B|NEK8|PRKD1|IKBKB|CSNK1D|CIT|RSKR|STK38L	http://amigo.geneontology.org/amigo/term/GO:0004674
nucleus	Gene Ontology	GO:0005634	72	5208	1.84264e-05	0.00175895	HDAC1|RBM6|CIC|CIAO2B|RECQL4|ZFPM2|UBE2D2|JAZF1|IKBKB|NUP42|ADCY10|TENM4|CCNT1|SMARCA2|RFX3|USP25|QKI|ZRANB3|MLH1|CPNE2|DNMT1|PRNP|ERCC6L2|NEK8|MED12L|CSNK1D|ETS1|SOBP|ZBTB16|NF1|MBNL1|REEP6|SP9|EPM2A|TRAF4|TSSK3|ZBTB7C|CDC25C|SP4|ZNF407|WAC|NCAPD2|LPP|TCF3|PPP2R5A|ZW10|DCAF6|GABPA|USP36|ASPA|FAM172A|RPS6KA2|BTBD18|RBFOX2|TMA16|MPO|MLLT3|KHDRBS1|ZNF248|DDX46|RUNX2|CXXC1|ZNF277|CREBBP|XRN2|BABAM2|…	http://amigo.geneontology.org/amigo/term/GO:0005634
GTPase activator activity	Gene Ontology	GO:0005096	11	268	2.73913e-05	0.00232421	RGS16|TBC1D9|TBCK|ARHGAP44|RAB3GAP1|RIN2|TBC1D20|ARFGEF1|NF1|ADPRH|ELMOD2	http://amigo.geneontology.org/amigo/term/GO:0005096
Golgi membrane	Gene Ontology	GO:0000139	17	616	3.05703e-05	0.00250131	GALNT14|PLD1|EXT1|RAB33B|COPG2|SLC9A8|GBP5|LDLRAD4|CSNK1D|UST|SEC24A|ARFGEF1|SAR1A|CYTH1|STX18|ATF6|FUT8	http://amigo.geneontology.org/amigo/term/GO:0000139
viral process	Gene Ontology	GO:0016032	14	456	5.13128e-05	0.00405371	CAMLG|SUPT6H|SEH1L|CDC25C|NUP93|NUP42|IKBKB|ITGAL|RBCK1|CCNT1|MMP1|RSAD2|CREBBP|CADM1	http://amigo.geneontology.org/amigo/term/GO:0016032
spermatogenesis	Gene Ontology	GO:0007283	13	404	5.99912e-05	0.00458133	DAZAP1|SPEF2|ADCY10|TSSK3|KHDRBS1|MLH1|KIT|NLRP14|BTBD18|XRN2|ADAM18|GGNBP2|CADM1	http://amigo.geneontology.org/amigo/term/GO:0007283
positive regulation of transcription by RNA polymerase II	Gene Ontology	GO:0045944	24	1159	7.29742e-05	0.00539303	HDAC1|DMRT2|ACVR1B|ZFPM2|IKBKB|BMPR1B|CCNT1|SMARCA2|IKZF2|ZBTB7C|ETS1|RNASEL|SP9|TCF3|SP4|PPP3CB|LRP5|RFX3|RUNX2|DCAF6|GABPA|ATF6|PRKD1|CREBBP	http://amigo.geneontology.org/amigo/term/GO:0045944
positive regulation of GTPase activity	Gene Ontology	GO:0043547	11	307	8.87928e-05	0.00635701	RGS16|ARHGAP44|SNX13|RAB3GAP1|RIN2|TBC1D20|RAB11FIP2|ARFGEF1|NF1|NDEL1|ELMOD2	http://amigo.geneontology.org/amigo/term/GO:0043547
proteolysis	Gene Ontology	GO:0006508	13	434	0.000119941	0.00745003	ADAMTS5|DPP10|AGBL1|CPA1|TMPRSS4|PLAU|FGL2|NDEL1|ADAM18|USP25|FOLH1|CPA5|MMP1	http://amigo.geneontology.org/amigo/term/GO:0006508
transmembrane receptor protein tyrosine kinase signaling pathway	Gene Ontology	GO:0007169	7	123	0.000120056	0.00745003	EPHA6|MST1R|RET|KIT|PTPRG|DOK5|FLT1	http://amigo.geneontology.org/amigo/term/GO:0007169
glial cell-derived neurotrophic factor receptor signaling pathway	Gene Ontology	GO:0035860	3	9	0.000121683	0.00745003	GFRAL|GFRA3|RET	http://amigo.geneontology.org/amigo/term/GO:0035860
peptidase activity	Gene Ontology	GO:0008233	6	85	0.000122001	0.00745003	ADAMTS5|FGL2|ADAM18|USP25|MMP1|FOLH1	http://amigo.geneontology.org/amigo/term/GO:0008233
calcium ion binding	Gene Ontology	GO:0005509	17	693	0.000123571	0.00745003	PCDH8|SYT9|CCBE1|CDH16|PRNP|CACNA1E|RET|SLC25A12|ASTN2|CD69|RHOT1|HMCN1|FSTL1|PPP3CB|EFCAB6|TBC1D9|DNER	http://amigo.geneontology.org/amigo/term/GO:0005509
positive regulation of cell population proliferation	Gene Ontology	GO:0008284	14	501	0.000134223	0.00788474	HDAC1|LRP5|PRLR|S1PR2|MST1R|KIT|RUNX2|TNS3|ETS1|CACUL1|ADAM18|KITLG|GNAI2|FLT1	http://amigo.geneontology.org/amigo/term/GO:0008284
transmembrane receptor protein tyrosine kinase activity	Gene Ontology	GO:0004714	5	54	0.000139236	0.00797472	EPHA6|KIT|MST1R|RET|FLT1	http://amigo.geneontology.org/amigo/term/GO:0004714
adenylate cyclase activity	Gene Ontology	GO:0004016	3	10	0.000157206	0.00857519	ADCY6|ADCY7|ADCY10	http://amigo.geneontology.org/amigo/term/GO:0004016
cAMP biosynthetic process	Gene Ontology	GO:0006171	3	10	0.000157206	0.00857519	ADCY6|ADCY7|ADCY10	http://amigo.geneontology.org/amigo/term/GO:0006171
metallocarboxypeptidase activity	Gene Ontology	GO:0004181	4	29	0.000164235	0.00875027	CPA1|CPA5|AGBL1|FOLH1	http://amigo.geneontology.org/amigo/term/GO:0004181
endoplasmic reticulum membrane	Gene Ontology	GO:0005789	20	942	0.000211795	0.0105926	MSMO1|HHAT|PLD1|EXT1|RAB3GAP1|SAR1B|COPG2|TMPRSS4|SGPP2|TM4SF20|TBC1D20|SEC24A|TMTC2|TMX2|STX18|ZW10|ATF6|SAMD8|RSAD2|REEP6	http://amigo.geneontology.org/amigo/term/GO:0005789
brain development	Gene Ontology	GO:0007420	9	231	0.000212683	0.0105926	CIC|PTPRG|PPP3CC|RAB3GAP1|CA10|GRIN2B|NF1|TMX2|KCNK3	http://amigo.geneontology.org/amigo/term/GO:0007420
extracellular space	Gene Ontology	GO:0005615	28	1572	0.000225133	0.0107454	TIMP2|CHGA|LRRC24|GLIPR1|ADPRH|FGL2|SEMA6B|FLT1|ADAMTS5|PLAU|CPA1|FSTL1|PRELP|PROCR|CCBE1|PLA1A|LPO|CES2|GPC5|PROM1|KITLG|CXCL17|SEMA3F|MPO|PPFIBP2|KIT|PI15|CPA5	http://amigo.geneontology.org/amigo/term/GO:0005615
cytoskeleton	Gene Ontology	GO:0005856	12	406	0.000244721	0.0112305	TRIM9|TRAF4|ERC2|TTC21B|EPB41L4A|GRIN2B|CCDC146|TOR1A|CIT|CCDC6|KITLG|GPHN	http://amigo.geneontology.org/amigo/term/GO:0005856
extracellular exosome	Gene Ontology	GO:0070062	34	2085	0.000245099	0.0112305	UBE2D2|MLLT3|GNAI2|JADE2|RAB34|CPNE2|PRNP|ITIH4|DPYS|GMDS|NXPE4|GBE1|TOR1B|GP5|PRELP|TOR1A|PYGL|PROCR|RAB3GAP1|FSTL1|PLAU|LPO|CPNE8|PI15|PROM1|ARMC9|HMCN1|GPR155|MPO|FGL2|PTPRG|ITGAL|FOLH1|FUT8	http://amigo.geneontology.org/amigo/term/GO:0070062
nuclear membrane	Gene Ontology	GO:0031965	9	237	0.000255238	0.0114657	PRICKLE2|PRNP|SLC16A3|NUP93|NUP42|TBC1D20|TOR1A|TOR1B|SLC30A1	http://amigo.geneontology.org/amigo/term/GO:0031965
Rab GTPase binding	Gene Ontology	GO:0017137	7	143	0.000289925	0.0120767	TBC1D9|TBCK|RAB3GAP1|RAB11FIP2|TBC1D20|ADPRH|NPC1L1	http://amigo.geneontology.org/amigo/term/GO:0017137
dendrite	Gene Ontology	GO:0030425	12	420	0.000329363	0.0132381	PCDH8|ARHGAP44|NF1|PTPRK|PRNP|RET|TRIM9|BMPR1B|ADCY10|GPHN|GNAI2|DNER	http://amigo.geneontology.org/amigo/term/GO:0030425
COPII-coated vesicle cargo loading	Gene Ontology	GO:0090110	3	14	0.000364582	0.0138074	SAR1A|TBC1D20|SEC24A	http://amigo.geneontology.org/amigo/term/GO:0090110
nervous system development	Gene Ontology	GO:0007399	10	305	0.000364912	0.0138074	RBFOX2|ACVR1B|MST1R|DCLK1|C3orf70|CNTN3|GFRA3|GFRAL|MBNL1|SMARCA2	http://amigo.geneontology.org/amigo/term/GO:0007399
protein dephosphorylation	Gene Ontology	GO:0006470	7	149	0.000367636	0.0138074	PTPRU|PTPRG|PDP2|PPP3CB|PPP3CC|PTPRK|PPP2R5A	http://amigo.geneontology.org/amigo/term/GO:0006470
cellular_component	Gene Ontology	GO:0005575	12	433	0.000428995	0.0153472	DMRT2|RIN2|CCDC130|C3orf84|ZBTB7C|PRPS1L1|DHRS11|CA10|LRRFIP2|NCKAP5|EPB41L4A|RNASEL	http://amigo.geneontology.org/amigo/term/GO:0005575
COPII vesicle coat	Gene Ontology	GO:0030127	3	15	0.000434786	0.0153472	SAR1A|SAR1B|SEC24A	http://amigo.geneontology.org/amigo/term/GO:0030127
positive regulation of MAPK cascade	Gene Ontology	GO:0043410	6	109	0.000435429	0.0153472	TIMP2|GFRAL|RET|KIT|DOK5|FLT1	http://amigo.geneontology.org/amigo/term/GO:0043410
regulation of insulin secretion	Gene Ontology	GO:0050796	5	71	0.000457487	0.0158803	CACNA2D2|SYT9|PPP3CB|CACNA1E|RFX3	http://amigo.geneontology.org/amigo/term/GO:0050796
positive regulation of kinase activity	Gene Ontology	GO:0033674	5	72	0.000485932	0.016616	EPHA6|KIT|MST1R|RET|FLT1	http://amigo.geneontology.org/amigo/term/GO:0033674
chromatin binding	Gene Ontology	GO:0003682	12	443	0.000521965	0.0175856	CIC|MPO|WAC|MLH1|MLLT3|RUNX2|SETD7|NCAPD2|CCNT1|SMARCA2|GABPA|CREBBP	http://amigo.geneontology.org/amigo/term/GO:0003682
RNA splicing	Gene Ontology	GO:0008380	7	160	0.000552868	0.0183568	FAM172A|QKI|SREK1IP1|CCDC130|SUPT6H|MBNL1|RBFOX2	http://amigo.geneontology.org/amigo/term/GO:0008380
response to bacterium	Gene Ontology	GO:0009617	6	115	0.000570376	0.0186676	PRLR|SLC17A5|MLH1|GBP5|HMCN1|PYGL	http://amigo.geneontology.org/amigo/term/GO:0009617
regulation of alternative mRNA splicing, via spliceosome	Gene Ontology	GO:0000381	5	75	0.000579285	0.0186921	FAM172A|MBNL1|QKI|KHDRBS1|RBFOX2	http://amigo.geneontology.org/amigo/term/GO:0000381
transmembrane receptor protein tyrosine phosphatase activity	Gene Ontology	GO:0005001	3	17	0.000599917	0.019089	PTPRG|PTPRU|PTPRK	http://amigo.geneontology.org/amigo/term/GO:0005001
intracellular protein transport	Gene Ontology	GO:0006886	9	273	0.000684982	0.0212067	TBC1D9|SNX13|COPG2|SEC24A|SAR1A|TBCK|ADPRH|SAR1B|STX18	http://amigo.geneontology.org/amigo/term/GO:0006886
positive regulation of chondrocyte differentiation	Gene Ontology	GO:0032332	3	19	0.00080041	0.0242867	RUNX2|BMPR1B|ZBTB16	http://amigo.geneontology.org/amigo/term/GO:0032332
neural crest cell migration	Gene Ontology	GO:0001755	4	46	0.000826394	0.0245879	KITLG|SEMA6B|RET|SEMA3F	http://amigo.geneontology.org/amigo/term/GO:0001755
regulation of transcription by RNA polymerase II	Gene Ontology	GO:0006357	16	751	0.000863411	0.0253599	HDAC1|ZBTB7C|RFX3|TTC21B|EVX2|KIT|SP4|MED12L|RUNX2|ETS1|MLLT3|CCNT1|UCP1|SMARCA2|ATF6|GABPA	http://amigo.geneontology.org/amigo/term/GO:0006357
heterophilic cell-cell adhesion via plasma membrane cell adhesion molecules	Gene Ontology	GO:0007157	4	47	0.000890852	0.0255226	HMCN1|TENM4|ITGAL|CADM1	http://amigo.geneontology.org/amigo/term/GO:0007157
positive regulation of cell migration	Gene Ontology	GO:0030335	8	227	0.00089123	0.0255226	SEMA3F|GNAI2|RET|KIT|PLAU|ADAM18|SEMA6B|FLT1	http://amigo.geneontology.org/amigo/term/GO:0030335
cell adhesion	Gene Ontology	GO:0007155	12	478	0.000991567	0.0277034	PCDH8|PTPRU|ITGAL|CDH16|PTPRK|CNTN3|TOR1A|CNTN5|ADAM18|GP5|KITLG|CADM2	http://amigo.geneontology.org/amigo/term/GO:0007155
protein localization to Golgi apparatus	Gene Ontology	GO:0034067	3	21	0.00103899	0.0286787	CSNK1D|GBP5|RAB33B	http://amigo.geneontology.org/amigo/term/GO:0034067
SH3 domain binding	Gene Ontology	GO:0017124	6	131	0.00109106	0.0297573	QKI|KHDRBS1|CCDC6|CIT|ADAM18|FUT8	http://amigo.geneontology.org/amigo/term/GO:0017124
Golgi apparatus	Gene Ontology	GO:0005794	19	1002	0.0011372	0.030075	GALNT14|RAB34|PLD1|EXT1|RAB33B|PRNP|RAB3GAP1|SLC9A8|GBP5|PRKD1|MAPKAP1|CSNK1D|SPEF2|COPG2|ARFGEF1|ATF6|SLC30A1|RSAD2|FUT8	http://amigo.geneontology.org/amigo/term/GO:0005794
nuclear envelope	Gene Ontology	GO:0005635	7	182	0.00114209	0.030075	SEH1L|NDEL1|NUP93|NUP42|TOR1A|TOR1B|ATF6	http://amigo.geneontology.org/amigo/term/GO:0005635
endocytosis	Gene Ontology	GO:0006897	7	182	0.00114209	0.030075	RAB34|LRP5|HEATR5A|TMPRSS4|RIN2|MTMR9|DNER	http://amigo.geneontology.org/amigo/term/GO:0006897
positive regulation of oligodendrocyte differentiation	Gene Ontology	GO:0048714	3	23	0.00131823	0.0343188	HDAC1|ASPA|TENM4	http://amigo.geneontology.org/amigo/term/GO:0048714
negative regulation of neurotransmitter secretion	Gene Ontology	GO:0046929	2	5	0.00143299	0.0349254	SLC30A1|NF1	http://amigo.geneontology.org/amigo/term/GO:0046929
C-terminal protein deglutamylation	Gene Ontology	GO:0035609	2	5	0.00143299	0.0349254	AGBL1|FOLH1	http://amigo.geneontology.org/amigo/term/GO:0035609
glial cell-derived neurotrophic factor receptor activity	Gene Ontology	GO:0016167	2	5	0.00143299	0.0349254	GFRAL|GFRA3	http://amigo.geneontology.org/amigo/term/GO:0016167
mast cell chemotaxis	Gene Ontology	GO:0002551	2	5	0.00143299	0.0349254	CHGA|KIT	http://amigo.geneontology.org/amigo/term/GO:0002551
calcineurin complex	Gene Ontology	GO:0005955	2	5	0.00143299	0.0349254	PPP3CB|PPP3CC	http://amigo.geneontology.org/amigo/term/GO:0005955
calmodulin-dependent protein phosphatase activity	Gene Ontology	GO:0033192	2	5	0.00143299	0.0349254	PPP3CB|PPP3CC	http://amigo.geneontology.org/amigo/term/GO:0033192
intracellular signal transduction	Gene Ontology	GO:0035556	10	369	0.00149085	0.035953	ASB2|RPS6KA2|MAP4K5|TSSK3|GPR155|DCLK1|PRKD1|ADCY10|CIT|STK38L	http://amigo.geneontology.org/amigo/term/GO:0035556
positive regulation of endothelial cell migration	Gene Ontology	GO:0010595	4	55	0.00153946	0.0363599	RIN2|PRKD1|ETS1|CCBE1	http://amigo.geneontology.org/amigo/term/GO:0010595
embryonic digit morphogenesis	Gene Ontology	GO:0042733	4	55	0.00153946	0.0363599	HDAC1|ZBTB16|CREBBP|LRP5	http://amigo.geneontology.org/amigo/term/GO:0042733
integral component of membrane	Gene Ontology	GO:0016021	48	3643	0.00157139	0.0367353	MSMO1|SAMD8|CDH16|GFRAL|LRRC24|LDLRAD4|STXBP6|ADAM18|CAMLG|SLC25A12|PRLR|S1PR2|ATP13A3|SLC9A8|TMTC4|CADM2|TM4SF20|CADM1|HHAT|EXT1|GLIPR1|MFSD3|TMPRSS4|RGSL1|ASTN2|GPC5|TMX2|UCP1|KITLG|DNER|GALNT14|ADCY7|GPR155|ADTRP|LRP5|SLC17A5|SLC16A3|SLC25A47|TMEM39B|SGPP2|UST|TMTC2|STX18|SDHC|REEP6|PTPRK|TMEM233|FUT8	http://amigo.geneontology.org/amigo/term/GO:0016021
GTP binding	Gene Ontology	GO:0005525	10	373	0.00161042	0.0371147	GTPBP10|RAB34|RAB33B|RRAD|GBP5|HHAT|RHOT1|SAR1A|SAR1B|GNAI2	http://amigo.geneontology.org/amigo/term/GO:0005525
integrin binding	Gene Ontology	GO:0005178	6	142	0.00162002	0.0371147	ADAMTS5|TIMP2|JAM2|CDH16|S1PR2|ADAM18	http://amigo.geneontology.org/amigo/term/GO:0005178
auditory behavior	Gene Ontology	GO:0031223	2	6	0.00190007	0.0414577	TIFAB|SLC1A3	http://amigo.geneontology.org/amigo/term/GO:0031223
calcineurin-mediated signaling	Gene Ontology	GO:0097720	2	6	0.00190007	0.0414577	PPP3CB|PPP3CC	http://amigo.geneontology.org/amigo/term/GO:0097720
5-phosphoribose 1-diphosphate biosynthetic process	Gene Ontology	GO:0006015	2	6	0.00190007	0.0414577	PRPS1L1|PYGL	http://amigo.geneontology.org/amigo/term/GO:0006015
regulation of fibroblast growth factor receptor signaling pathway	Gene Ontology	GO:0040036	2	6	0.00190007	0.0414577	RUNX2|HHIP	http://amigo.geneontology.org/amigo/term/GO:0040036
GTPase activity	Gene Ontology	GO:0003924	9	320	0.00198954	0.0425986	RGS16|RAB34|RAB33B|RRAD|GBP5|RHOT1|SAR1A|SAR1B|GNAI2	http://amigo.geneontology.org/amigo/term/GO:0003924
molecular_function	Gene Ontology	GO:0003674	15	742	0.00203914	0.0430985	DMRT2|CPNE8|C3orf84|ZBTB7C|EPHA6|PPFIBP2|EPB41L4A|GPR155|C1orf68|SPEF2|NXPE4|RHOT1|CA10|SAMD8|IKZF2	http://amigo.geneontology.org/amigo/term/GO:0003674
biological_process	Gene Ontology	GO:0008150	13	594	0.00205052	0.0430985	DMRT2|CPNE8|LRRFIP2|C3orf84|EPHA6|EVX2|EPB41L4A|NXPE4|PI15|CCDC6|NCKAP5|LPP|IKZF2	http://amigo.geneontology.org/amigo/term/GO:0008150
positive regulation of osteoblast differentiation	Gene Ontology	GO:0045669	4	60	0.00207991	0.0433189	RUNX2|BMPR1B|PRKD1|LRP5	http://amigo.geneontology.org/amigo/term/GO:0045669
cell differentiation	Gene Ontology	GO:0030154	13	596	0.00210964	0.0435422	DAZAP1|PTPRU|TSSK3|ZFPM2|CXCL17|FSTL1|NLRP14|ETS1|BTBD18|ADAM18|GABPA|GGNBP2|CADM1	http://amigo.geneontology.org/amigo/term/GO:0030154
transcription regulatory region sequence-specific DNA binding	Gene Ontology	GO:0000976	8	263	0.00218969	0.0446408	HDAC1|SP9|SP4|RFX3|SMARCA2|ATF6|GABPA|IKZF2	http://amigo.geneontology.org/amigo/term/GO:0000976
positive regulation of MAP kinase activity	Gene Ontology	GO:0043406	4	61	0.00220184	0.0446408	KITLG|KIT|MST1R|FLT1	http://amigo.geneontology.org/amigo/term/GO:0043406
response to virus	Gene Ontology	GO:0009615	5	104	0.00231181	0.0459068	IKBKB|MST1R|CCDC130|DCLK1|RSAD2	http://amigo.geneontology.org/amigo/term/GO:0009615
annealing helicase activity	Gene Ontology	GO:0036310	2	7	0.00242942	0.0459984	RECQL4|ZRANB3	http://amigo.geneontology.org/amigo/term/GO:0036310
regulation of cellular response to oxidative stress	Gene Ontology	GO:1900407	2	7	0.00242942	0.0459984	MAPKAP1|FUT8	http://amigo.geneontology.org/amigo/term/GO:1900407
ectopic germ cell programmed cell death	Gene Ontology	GO:0035234	2	7	0.00242942	0.0459984	KITLG|KIT	http://amigo.geneontology.org/amigo/term/GO:0035234
positive regulation of synaptic vesicle endocytosis	Gene Ontology	GO:1900244	2	7	0.00242942	0.0459984	PPP3CC|TOR1A	http://amigo.geneontology.org/amigo/term/GO:1900244
transmembrane receptor protein serine/threonine kinase activity	Gene Ontology	GO:0004675	2	7	0.00242942	0.0459984	BMPR1B|ACVR1B	http://amigo.geneontology.org/amigo/term/GO:0004675
COPII vesicle coating	Gene Ontology	GO:0048208	4	63	0.00246031	0.0462014	SAR1B|TBC1D20|SEC24A|CSNK1D	http://amigo.geneontology.org/amigo/term/GO:0048208
extracellular matrix disassembly	Gene Ontology	GO:0022617	4	66	0.00288597	0.0529208	ADAMTS5|WDR72|TIMP2|MMP1	http://amigo.geneontology.org/amigo/term/GO:0022617
positive regulation of phosphatidylinositol 3-kinase activity	Gene Ontology	GO:0043552	3	31	0.00288743	0.0529208	KIT|PRKD1|FLT1	http://amigo.geneontology.org/amigo/term/GO:0043552
neuron migration	Gene Ontology	GO:0001764	5	110	0.00291615	0.053023	ASTN2|NDEL1|DCLK1|GFRA3|DNER	http://amigo.geneontology.org/amigo/term/GO:0001764
nucleoside triphosphate biosynthetic process	Gene Ontology	GO:0009142	2	8	0.00301998	0.0536338	CMPK2|DDX31	http://amigo.geneontology.org/amigo/term/GO:0009142
DNA strand renaturation	Gene Ontology	GO:0000733	2	8	0.00301998	0.0536338	RECQL4|ZRANB3	http://amigo.geneontology.org/amigo/term/GO:0000733
retina morphogenesis in camera-type eye	Gene Ontology	GO:0060042	2	8	0.00301998	0.0536338	PROM1|LRP5	http://amigo.geneontology.org/amigo/term/GO:0060042
regulation of angiogenesis	Gene Ontology	GO:0045765	3	32	0.00313868	0.0544752	PLXND1|ETS1|NF1	http://amigo.geneontology.org/amigo/term/GO:0045765
histone acetyltransferase complex	Gene Ontology	GO:0000123	3	32	0.00313868	0.0544752	KANSL2|JADE2|CREBBP	http://amigo.geneontology.org/amigo/term/GO:0000123
cochlea development	Gene Ontology	GO:0090102	3	32	0.00313868	0.0544752	TIFAB|SOBP|KCNK3	http://amigo.geneontology.org/amigo/term/GO:0090102
cell division	Gene Ontology	GO:0051301	9	346	0.00329795	0.0554451	SEH1L|CDC25C|NCAPD2|APC2|BABAM2|CCNT1|ZW10|GNAI2|HMCN1	http://amigo.geneontology.org/amigo/term/GO:0051301
axon guidance	Gene Ontology	GO:0007411	7	222	0.00336825	0.0554451	EXT1|SEMA3F|EPHA6|RET|GFRA3|DOK5|SEMA6B	http://amigo.geneontology.org/amigo/term/GO:0007411
skeletal system morphogenesis	Gene Ontology	GO:0048705	3	33	0.00340295	0.0554451	SPEF2|RAB33B|HHIP	http://amigo.geneontology.org/amigo/term/GO:0048705
helicase activity	Gene Ontology	GO:0004386	3	33	0.00340295	0.0554451	RECQL4|SMARCA2|ERCC6L2	http://amigo.geneontology.org/amigo/term/GO:0004386
positive regulation of protein kinase B signaling	Gene Ontology	GO:0051897	6	166	0.00342906	0.0554451	GFRAL|MST1R|RET|KIT|ARFGEF1|KITLG	http://amigo.geneontology.org/amigo/term/GO:0051897
protein ubiquitination	Gene Ontology	GO:0016567	11	486	0.00345707	0.0554451	ASB2|ZBTB16|WAC|RSPRY1|UBE2D2|TULP4|TRIM9|KLHL2|HECW1|JADE2|DCAF6	http://amigo.geneontology.org/amigo/term/GO:0016567
Golgi organization	Gene Ontology	GO:0007030	5	115	0.00350077	0.0554451	ZW10|TBC1D20|CSNK1D|PRKD1|ARFGEF1	http://amigo.geneontology.org/amigo/term/GO:0007030
RNA binding	Gene Ontology	GO:0003723	22	1366	0.00353476	0.0554451	RBM6|KHDRBS1|CPSF4L|QKI|DNMT1|EIF3D|NUP42|BICC1|MBNL1|RNASEL|GTPBP10|MRM1|RPS23|MRPL4|RBM12B|USP36|DAZAP1|SUPT6H|RBFOX2|SLC16A3|DDX46|XRN2	http://amigo.geneontology.org/amigo/term/GO:0003723
Notch receptor processing	Gene Ontology	GO:0007220	2	9	0.00367067	0.0554451	ADAM18|DNER	http://amigo.geneontology.org/amigo/term/GO:0007220
leading edge membrane	Gene Ontology	GO:0031256	2	9	0.00367067	0.0554451	ARHGAP44|PTPRK	http://amigo.geneontology.org/amigo/term/GO:0031256
dolichyl-phosphate-mannose-protein mannosyltransferase activity	Gene Ontology	GO:0004169	2	9	0.00367067	0.0554451	TMTC4|TMTC2	http://amigo.geneontology.org/amigo/term/GO:0004169
positive regulation of adenylate cyclase activity	Gene Ontology	GO:0045762	2	9	0.00367067	0.0554451	TIMP2|NF1	http://amigo.geneontology.org/amigo/term/GO:0045762
negative regulation of calcium ion-dependent exocytosis	Gene Ontology	GO:0045955	2	9	0.00367067	0.0554451	TRIM9|GNAI2	http://amigo.geneontology.org/amigo/term/GO:0045955
endoplasmic reticulum exit site	Gene Ontology	GO:0070971	3	34	0.00368043	0.0554451	SAR1A|SAR1B|SEC24A	http://amigo.geneontology.org/amigo/term/GO:0070971
renal water homeostasis	Gene Ontology	GO:0003091	3	34	0.00368043	0.0554451	RAB11FIP2|ADCY6|ADCY7	http://amigo.geneontology.org/amigo/term/GO:0003091
semaphorin-plexin signaling pathway	Gene Ontology	GO:0071526	3	34	0.00368043	0.0554451	PLXND1|SEMA6B|SEMA3F	http://amigo.geneontology.org/amigo/term/GO:0071526
protein localization to nucleus	Gene Ontology	GO:0034504	3	34	0.00368043	0.0554451	TOR1A|ZBTB16|TOR1B	http://amigo.geneontology.org/amigo/term/GO:0034504
tRNA export from nucleus	Gene Ontology	GO:0006409	3	34	0.00368043	0.0554451	NUP93|NUP42|SEH1L	http://amigo.geneontology.org/amigo/term/GO:0006409
regulation of GTPase activity	Gene Ontology	GO:0043087	4	71	0.00370279	0.0554451	ARHGAP44|PLXND1|NF1|RAB3GAP1	http://amigo.geneontology.org/amigo/term/GO:0043087
glutamatergic synapse	Gene Ontology	GO:0098978	9	354	0.0038137	0.056735	PCDH8|ARHGAP44|GSG1L|VAMP1|SEMA3F|ERC2|TAMALIN|PPP3CB|PPP3CC	http://amigo.geneontology.org/amigo/term/GO:0098978
cellular response to reactive oxygen species	Gene Ontology	GO:0034614	3	35	0.00397132	0.0586987	UCP1|ERCC6L2|PTPRK	http://amigo.geneontology.org/amigo/term/GO:0034614
Ras protein signal transduction	Gene Ontology	GO:0007265	4	73	0.00406923	0.0593797	DNMT1|PLD1|NF1|PRKD1	http://amigo.geneontology.org/amigo/term/GO:0007265
ubiquitin protein ligase binding	Gene Ontology	GO:0031625	8	294	0.00422104	0.0604686	CAMLG|TRAF4|ACVR1B|CACUL1|APC2|NAE1|USP25|ATF6	http://amigo.geneontology.org/amigo/term/GO:0031625
cell migration	Gene Ontology	GO:0016477	7	232	0.0042512	0.0604686	MST1R|GPC5|NDEL1|TNS3|FLT1|PTPRK|FUT8	http://amigo.geneontology.org/amigo/term/GO:0016477
cell motility	Gene Ontology	GO:0048870	3	36	0.00427582	0.0604686	ADAM18|ETS1|PLD1	http://amigo.geneontology.org/amigo/term/GO:0048870
T cell differentiation	Gene Ontology	GO:0030217	3	36	0.00427582	0.0604686	RUNX2|PPP3CB|KIT	http://amigo.geneontology.org/amigo/term/GO:0030217
glutamate binding	Gene Ontology	GO:0016595	2	10	0.00438047	0.0611931	GRIN2B|SLC1A3	http://amigo.geneontology.org/amigo/term/GO:0016595
positive regulation of cellular component movement	Gene Ontology	GO:0051272	2	10	0.00438047	0.0611931	ADAM18|ETS1	http://amigo.geneontology.org/amigo/term/GO:0051272
protein heterodimerization activity	Gene Ontology	GO:0046982	8	297	0.00447608	0.0621496	EXT1|TCF3|PDSS2|SUPT3H|IKBKB|TENM4|NAE1|ATF6	http://amigo.geneontology.org/amigo/term/GO:0046982
extracellular region	Gene Ontology	GO:0005576	27	1843	0.0046032	0.0627873	TIMP2|CHGA|CNTN3|ADCY10|CNTN5|RFX3|ITIH4|ADAMTS5|PRLR|FSTL1|PRND|PRELP|PYGL|PROCR|RSPRY1|SPEF2|DHRS11|LRRC7|PLA1A|LPO|GPC5|KITLG|PLAU|MPO|FGL2|HHIP|MMP1	http://amigo.geneontology.org/amigo/term/GO:0005576
activation of MAPK activity	Gene Ontology	GO:0000187	5	123	0.0046044	0.0627873	GFRAL|S1PR2|CXCL17|RET|KIT	http://amigo.geneontology.org/amigo/term/GO:0000187
guanyl-nucleotide exchange factor activity	Gene Ontology	GO:0005085	5	123	0.0046044	0.0627873	FNIP1|MCF2L2|MON1A|ARFGEF1|RAB3GAP1	http://amigo.geneontology.org/amigo/term/GO:0005085
centrosome	Gene Ontology	GO:0005813	11	506	0.00463163	0.0627873	C7orf31|LRRC7|CEP41|ERCC6L2|CCDC92|CSNK1D|NEK8|NDEL1|GNAI2|PPP2R5A|PROCR	http://amigo.geneontology.org/amigo/term/GO:0005813
peptidyl-tyrosine phosphorylation	Gene Ontology	GO:0018108	5	124	0.00475786	0.0641192	EPHA6|KIT|MST1R|RET|FLT1	http://amigo.geneontology.org/amigo/term/GO:0018108
regulation of cellular response to heat	Gene Ontology	GO:1900034	4	77	0.00487406	0.0653009	CREBBP|NUP93|NUP42|SEH1L	http://amigo.geneontology.org/amigo/term/GO:1900034
positive regulation of extrinsic apoptotic signaling pathway in absence of ligand	Gene Ontology	GO:2001241	2	11	0.00514834	0.0670162	NF1|RET	http://amigo.geneontology.org/amigo/term/GO:2001241
positive regulation of protein exit from endoplasmic reticulum	Gene Ontology	GO:0070863	2	11	0.00514834	0.0670162	SAR1A|SAR1B	http://amigo.geneontology.org/amigo/term/GO:0070863
nucleoside monophosphate phosphorylation	Gene Ontology	GO:0046940	2	11	0.00514834	0.0670162	CMPK2|DDX31	http://amigo.geneontology.org/amigo/term/GO:0046940
lymphangiogenesis	Gene Ontology	GO:0001946	2	11	0.00514834	0.0670162	PPP3CB|CCBE1	http://amigo.geneontology.org/amigo/term/GO:0001946
organelle organization	Gene Ontology	GO:0006996	2	11	0.00514834	0.0670162	CHGA|TOR1A	http://amigo.geneontology.org/amigo/term/GO:0006996
chromosome	Gene Ontology	GO:0005694	5	127	0.00524004	0.0671104	SPATA22|GTPBP10|MLLT3|SETD7|RECQL4	http://amigo.geneontology.org/amigo/term/GO:0005694
negative regulation of signal transduction	Gene Ontology	GO:0009968	3	39	0.00527275	0.0671104	RGS16|SNX13|HHIP	http://amigo.geneontology.org/amigo/term/GO:0009968
positive regulation of blood vessel endothelial cell migration	Gene Ontology	GO:0043536	3	39	0.00527275	0.0671104	ADAM18|ETS1|PRKD1	http://amigo.geneontology.org/amigo/term/GO:0043536
presynaptic active zone	Gene Ontology	GO:0048786	3	39	0.00527275	0.0671104	ARHGAP44|ERC2|PPFIBP2	http://amigo.geneontology.org/amigo/term/GO:0048786
neuronal cell body	Gene Ontology	GO:0043025	9	376	0.00556178	0.0702414	HDAC1|TIMP2|TMPRSS4|RET|BMPR1B|ADCY10|SLC1A3|PTPRK|DNER	http://amigo.geneontology.org/amigo/term/GO:0043025
fibrillar center	Gene Ontology	GO:0001650	5	129	0.00558007	0.0702414	MRI1|KIT|JAZF1|RSAD2|DDX46	http://amigo.geneontology.org/amigo/term/GO:0001650
cholesterol biosynthetic process	Gene Ontology	GO:0006695	3	40	0.00563343	0.0705256	MSMO1|CES2|NPC1L1	http://amigo.geneontology.org/amigo/term/GO:0006695
nuclear chromatin	Gene Ontology	GO:0000790	16	915	0.00581115	0.0712746	HDAC1|SP9|CIC|TCF3|ZFPM2|SP4|EVX2|TTC21B|DMRT2|RFX3|RUNX2|ETS1|SMARCA2|ATF6|GABPA|CREBBP	http://amigo.geneontology.org/amigo/term/GO:0000790
protein modification by small protein conjugation	Gene Ontology	GO:0032446	2	12	0.00597326	0.0712746	ATG10|NAE1	http://amigo.geneontology.org/amigo/term/GO:0032446
L-glutamate transmembrane transporter activity	Gene Ontology	GO:0005313	2	12	0.00597326	0.0712746	SLC25A12|SLC1A3	http://amigo.geneontology.org/amigo/term/GO:0005313
spanning component of plasma membrane	Gene Ontology	GO:0044214	2	12	0.00597326	0.0712746	SLC24A4|NPC1L1	http://amigo.geneontology.org/amigo/term/GO:0044214
semaphorin-plexin signaling pathway involved in axon guidance	Gene Ontology	GO:1902287	2	12	0.00597326	0.0712746	PLXND1|SEMA3F	http://amigo.geneontology.org/amigo/term/GO:1902287
hypothalamus development	Gene Ontology	GO:0021854	2	12	0.00597326	0.0712746	ETS1|RAB3GAP1	http://amigo.geneontology.org/amigo/term/GO:0021854
calcineurin-NFAT signaling cascade	Gene Ontology	GO:0033173	2	12	0.00597326	0.0712746	PPP3CB|PPP3CC	http://amigo.geneontology.org/amigo/term/GO:0033173
endoplasmic reticulum to Golgi vesicle-mediated transport	Gene Ontology	GO:0006888	6	188	0.0061269	0.0727292	COPG2|TBC1D20|SEC24A|SAR1A|ZW10|SAR1B	http://amigo.geneontology.org/amigo/term/GO:0006888
postsynaptic density	Gene Ontology	GO:0014069	7	251	0.00639793	0.074788	ARHGAP44|DCLK1|LRRC7|PRNP|GRIN2B|TAMALIN|GPHN	http://amigo.geneontology.org/amigo/term/GO:0014069
adherens junction organization	Gene Ontology	GO:0034332	3	42	0.00639827	0.074788	CDH16|CADM2|CADM1	http://amigo.geneontology.org/amigo/term/GO:0034332
regulation of glycolytic process	Gene Ontology	GO:0006110	3	42	0.00639827	0.074788	NUP93|NUP42|SEH1L	http://amigo.geneontology.org/amigo/term/GO:0006110
spermatid development	Gene Ontology	GO:0007286	4	84	0.00652729	0.0759087	SMARCA2|QKI|JAM2|KIT	http://amigo.geneontology.org/amigo/term/GO:0007286
histone acetyltransferase activity	Gene Ontology	GO:0004402	3	43	0.00680272	0.0769236	SUPT3H|CREBBP|GTF3C4	http://amigo.geneontology.org/amigo/term/GO:0004402
peptidase inhibitor activity	Gene Ontology	GO:0030414	2	13	0.00685422	0.0769236	TIMP2|PI15	http://amigo.geneontology.org/amigo/term/GO:0030414
histone deubiquitination	Gene Ontology	GO:0016578	2	13	0.00685422	0.0769236	USP36|SUPT3H	http://amigo.geneontology.org/amigo/term/GO:0016578
vesicle organization	Gene Ontology	GO:0016050	2	13	0.00685422	0.0769236	SAR1A|SAR1B	http://amigo.geneontology.org/amigo/term/GO:0016050
regulation of Golgi organization	Gene Ontology	GO:1903358	2	13	0.00685422	0.0769236	STX18|RAB33B	http://amigo.geneontology.org/amigo/term/GO:1903358
positive regulation of transcription elongation from RNA polymerase II promoter	Gene Ontology	GO:0032968	2	13	0.00685422	0.0769236	SUPT6H|BTBD18	http://amigo.geneontology.org/amigo/term/GO:0032968
positive regulation of phospholipase C activity	Gene Ontology	GO:0010863	2	13	0.00685422	0.0769236	KIT|FLT1	http://amigo.geneontology.org/amigo/term/GO:0010863
protein kinase binding	Gene Ontology	GO:0019901	10	461	0.00688317	0.0769236	IKBKB|ADCY6|TRAF4|RAB11FIP2|CDC25C|MAPKAP1|ERCC6L2|CACUL1|CCNT1|PTPRK	http://amigo.geneontology.org/amigo/term/GO:0019901
PDZ domain binding	Gene Ontology	GO:0030165	4	86	0.00705999	0.0785167	ADAM18|CIT|TAMALIN|CADM1	http://amigo.geneontology.org/amigo/term/GO:0030165
response to cytokine	Gene Ontology	GO:0034097	3	44	0.00722204	0.079166	PPP3CB|ITIH4|TIMP2	http://amigo.geneontology.org/amigo/term/GO:0034097
neuromuscular process controlling balance	Gene Ontology	GO:0050885	3	44	0.00722204	0.079166	TIFAB|RBFOX2|SLC1A3	http://amigo.geneontology.org/amigo/term/GO:0050885
negative regulation of cell population proliferation	Gene Ontology	GO:0008285	9	394	0.00740664	0.0805852	RPS6KA2|TIMP2|ZBTB7C|PTPRU|ETS1|SMARCA2|PTPRK|GGNBP2|ZBTB16	http://amigo.geneontology.org/amigo/term/GO:0008285
transcription factor binding	Gene Ontology	GO:0008134	8	325	0.00746645	0.0805852	HDAC1|RBFOX2|TCF3|ZFPM2|ETS1|CXXC5|CCNT1|CREBBP	http://amigo.geneontology.org/amigo/term/GO:0008134
perinuclear region of cytoplasm	Gene Ontology	GO:0048471	13	697	0.00750926	0.0805852	EPM2A|RAB34|TRAF4|MTMR9|PLD1|GBP5|CHGA|CSNK1D|ARFGEF1|ADCY10|TAMALIN|SLC1A3|PROCR	http://amigo.geneontology.org/amigo/term/GO:0048471
central nervous system development	Gene Ontology	GO:0007417	5	139	0.00751641	0.0805852	ZBTB16|ACVR1B|DCLK1|TIMP2|DNER	http://amigo.geneontology.org/amigo/term/GO:0007417
regulation of apoptotic process	Gene Ontology	GO:0042981	6	197	0.00758603	0.0805852	TRAF4|TNFAIP8L1|LRP5|CREBBP|NAE1|USP36	http://amigo.geneontology.org/amigo/term/GO:0042981
growth cone	Gene Ontology	GO:0030426	5	140	0.00773272	0.0805852	COPG2|ERC2|TOR1A|TIMP2|ADCY10	http://amigo.geneontology.org/amigo/term/GO:0030426
limb morphogenesis	Gene Ontology	GO:0035108	2	14	0.00779023	0.0805852	BMPR1B|EVX2	http://amigo.geneontology.org/amigo/term/GO:0035108
regulation of phosphorylation	Gene Ontology	GO:0042325	2	14	0.00779023	0.0805852	IKBKB|PPP1R14C	http://amigo.geneontology.org/amigo/term/GO:0042325
cellular copper ion homeostasis	Gene Ontology	GO:0006878	2	14	0.00779023	0.0805852	PRND|PRNP	http://amigo.geneontology.org/amigo/term/GO:0006878
mast cell degranulation	Gene Ontology	GO:0043303	2	14	0.00779023	0.0805852	CHGA|KIT	http://amigo.geneontology.org/amigo/term/GO:0043303
presynaptic cytosol	Gene Ontology	GO:0099523	2	14	0.00779023	0.0805852	TRIM9|PPP3CC	http://amigo.geneontology.org/amigo/term/GO:0099523
MAPK cascade	Gene Ontology	GO:0000165	7	261	0.00780878	0.0805852	GFRA3|LRRC7|RET|KIT|GRIN2B|NF1|KITLG	http://amigo.geneontology.org/amigo/term/GO:0000165
protein-containing complex	Gene Ontology	GO:0032991	12	623	0.00791906	0.0809936	HDAC1|CIC|DAZAP1|ZBTB16|RAB3GAP1|KHDRBS1|UBE2D2|CD69|DPYS|ERCC6L2|MTMR9|NAE1	http://amigo.geneontology.org/amigo/term/GO:0032991
cell-cell adhesion	Gene Ontology	GO:0098609	5	142	0.00817826	0.0832729	LPP|LRRC7|ITGAL|JAM2|STXBP6	http://amigo.geneontology.org/amigo/term/GO:0098609
specific granule membrane	Gene Ontology	GO:0035579	4	91	0.00851525	0.0863205	VAMP1|ITGAL|PLD1|PLAU	http://amigo.geneontology.org/amigo/term/GO:0035579
centriole	Gene Ontology	GO:0005814	5	144	0.00864129	0.0872124	CEP128|CCDC146|CEP41|CCDC92|ARMC9	http://amigo.geneontology.org/amigo/term/GO:0005814
sympathetic nervous system development	Gene Ontology	GO:0048485	2	15	0.00878032	0.0874596	GFRA3|NF1	http://amigo.geneontology.org/amigo/term/GO:0048485
glycine binding	Gene Ontology	GO:0016594	2	15	0.00878032	0.0874596	GRIN2B|GLDC	http://amigo.geneontology.org/amigo/term/GO:0016594
L-glutamate transmembrane transport	Gene Ontology	GO:0015813	2	15	0.00878032	0.0874596	SLC25A12|SLC1A3	http://amigo.geneontology.org/amigo/term/GO:0015813
secretory granule	Gene Ontology	GO:0030141	4	92	0.00882804	0.0875543	MPO|TOR1A|TMPRSS4|CHGA	http://amigo.geneontology.org/amigo/term/GO:0030141
lipid droplet	Gene Ontology	GO:0005811	4	93	0.00914824	0.0899512	ZW10|CES2|RSAD2|RAB3GAP1	http://amigo.geneontology.org/amigo/term/GO:0005811
intracellular transport of virus	Gene Ontology	GO:0075733	3	49	0.00954577	0.0930611	NUP93|NUP42|SEH1L	http://amigo.geneontology.org/amigo/term/GO:0075733
regulation of cell adhesion	Gene Ontology	GO:0030155	3	49	0.00954577	0.0930611	PRLR|CYTH1|RET	http://amigo.geneontology.org/amigo/term/GO:0030155
histone H4-K5 acetylation	Gene Ontology	GO:0043981	2	16	0.00982351	0.094166	KANSL2|JADE2	http://amigo.geneontology.org/amigo/term/GO:0043981
histone H4-K8 acetylation	Gene Ontology	GO:0043982	2	16	0.00982351	0.094166	KANSL2|JADE2	http://amigo.geneontology.org/amigo/term/GO:0043982
carbonate dehydratase activity	Gene Ontology	GO:0004089	2	16	0.00982351	0.094166	CA7|CA10	http://amigo.geneontology.org/amigo/term/GO:0004089
synaptic vesicle priming	Gene Ontology	GO:0016082	2	16	0.00982351	0.094166	VAMP1|ERC2	http://amigo.geneontology.org/amigo/term/GO:0016082
cognition	Gene Ontology	GO:0050890	3	50	0.0100567	0.0952062	SOBP|GPR155|NF1	http://amigo.geneontology.org/amigo/term/GO:0050890
host cell	Gene Ontology	GO:0043657	3	50	0.0100567	0.0952062	NUP93|NUP42|SEH1L	http://amigo.geneontology.org/amigo/term/GO:0043657
integrin-mediated signaling pathway	Gene Ontology	GO:0007229	4	97	0.0105044	0.0965546	CDH16|ITGAL|PRKD1|FUT8	http://amigo.geneontology.org/amigo/term/GO:0007229
defense response to Gram-positive bacterium	Gene Ontology	GO:0050830	4	97	0.0105044	0.0965546	ADAM18|CHGA|LCE3B|SEH1L	http://amigo.geneontology.org/amigo/term/GO:0050830
cilium	Gene Ontology	GO:0005929	6	212	0.0105505	0.0965546	ADCY6|RAB34|TTC21B|CEP41|NEK8|PROM1	http://amigo.geneontology.org/amigo/term/GO:0005929
repressing transcription factor binding	Gene Ontology	GO:0070491	3	51	0.0105833	0.0965546	HDAC1|RUNX2|TCF3	http://amigo.geneontology.org/amigo/term/GO:0070491
integral component of postsynaptic density membrane	Gene Ontology	GO:0099061	3	51	0.0105833	0.0965546	SLC16A3|GSG1L|SLC30A1	http://amigo.geneontology.org/amigo/term/GO:0099061
synapse	Gene Ontology	GO:0045202	9	420	0.0108548	0.0965546	QKI|MPZ|CADM2|LRRC7|CACNA1E|KCNK3|SLC1A3|GNAI2|CADM1	http://amigo.geneontology.org/amigo/term/GO:0045202
nucleoside diphosphate phosphorylation	Gene Ontology	GO:0006165	2	17	0.0109189	0.0965546	CMPK2|DDX31	http://amigo.geneontology.org/amigo/term/GO:0006165
neuron cell-cell adhesion	Gene Ontology	GO:0007158	2	17	0.0109189	0.0965546	ASTN2|RET	http://amigo.geneontology.org/amigo/term/GO:0007158
gastrulation with mouth forming second	Gene Ontology	GO:0001702	2	17	0.0109189	0.0965546	LRP5|TENM4	http://amigo.geneontology.org/amigo/term/GO:0001702
epithelial cilium movement involved in extracellular fluid movement	Gene Ontology	GO:0003351	2	17	0.0109189	0.0965546	SPEF2|ADCY10	http://amigo.geneontology.org/amigo/term/GO:0003351
chondrocyte development	Gene Ontology	GO:0002063	2	17	0.0109189	0.0965546	RUNX2|BMPR1B	http://amigo.geneontology.org/amigo/term/GO:0002063
regulation of potassium ion transmembrane transport	Gene Ontology	GO:1901379	2	17	0.0109189	0.0965546	DPP10|PRNP	http://amigo.geneontology.org/amigo/term/GO:1901379
acrosome reaction	Gene Ontology	GO:0007340	2	17	0.0109189	0.0965546	PRND|PCSK4	http://amigo.geneontology.org/amigo/term/GO:0007340
regulation of ARF protein signal transduction	Gene Ontology	GO:0032012	2	17	0.0109189	0.0965546	CYTH1|ARFGEF1	http://amigo.geneontology.org/amigo/term/GO:0032012
positive regulation of cartilage development	Gene Ontology	GO:0061036	2	17	0.0109189	0.0965546	BMPR1B|ZBTB16	http://amigo.geneontology.org/amigo/term/GO:0061036
magnesium ion binding	Gene Ontology	GO:0000287	6	214	0.0109999	0.0965546	RPS6KA2|TSSK3|PRPS1L1|ADCY10|ADPRH|STK38L	http://amigo.geneontology.org/amigo/term/GO:0000287
signaling receptor activity	Gene Ontology	GO:0038023	6	214	0.0109999	0.0965546	GFRAL|PRNP|RET|GRIN2B|GFRA3|PROCR	http://amigo.geneontology.org/amigo/term/GO:0038023
sphingolipid biosynthetic process	Gene Ontology	GO:0030148	3	52	0.0111255	0.0969145	SAMD8|SGPP2|PRKD1	http://amigo.geneontology.org/amigo/term/GO:0030148
positive regulation of fat cell differentiation	Gene Ontology	GO:0045600	3	52	0.0111255	0.0969145	ZBTB16|ZBTB7C|LRP5	http://amigo.geneontology.org/amigo/term/GO:0045600
peptidyl-tyrosine dephosphorylation	Gene Ontology	GO:0035335	4	99	0.0112286	0.0974425	CDC25C|PTPRG|PTPRU|PTPRK	http://amigo.geneontology.org/amigo/term/GO:0035335
protein kinase activity	Gene Ontology	GO:0004672	6	216	0.0114627	0.0990981	MAP4K5|DCLK1|IKBKB|CSNK1D|TBCK|RNASEL	http://amigo.geneontology.org/amigo/term/GO:0004672
ion transport	Gene Ontology	GO:0006811	4	100	0.0116025	0.0995554	SLC17A5|SLC24A4|SLC9A8|SLC1A3	http://amigo.geneontology.org/amigo/term/GO:0006811
protein tyrosine phosphatase activity	Gene Ontology	GO:0004725	4	100	0.0116025	0.0995554	CDC25C|PTPRG|PTPRU|PTPRK	http://amigo.geneontology.org/amigo/term/GO:0004725
-	Gene Ontology	GO:0036459	3	53	0.0116835	0.09979	USP25|USP54|USP36	http://amigo.geneontology.org/amigo/term/GO:0036459
response to oxidative stress	Gene Ontology	GO:0006979	4	101	0.0119842	0.09979	LPO|MPO|TOR1A|PRNP	http://amigo.geneontology.org/amigo/term/GO:0006979
protein homodimerization activity	Gene Ontology	GO:0042803	12	660	0.0119974	0.09979	TRIM9|TCF3|EXT1|RAB11FIP2|PRPS1L1|GLDC|GBP5|KIT|IKBKB|ZBTB16|TENM4|CADM1	http://amigo.geneontology.org/amigo/term/GO:0042803
nuclear envelope organization	Gene Ontology	GO:0006998	2	18	0.0120654	0.09979	TOR1A|NUP93	http://amigo.geneontology.org/amigo/term/GO:0006998
activation of protein kinase A activity	Gene Ontology	GO:0034199	2	18	0.0120654	0.09979	ADCY6|ADCY7	http://amigo.geneontology.org/amigo/term/GO:0034199
blastocyst formation	Gene Ontology	GO:0001825	2	18	0.0120654	0.09979	GABPA|SUPT6H	http://amigo.geneontology.org/amigo/term/GO:0001825
microtubule nucleation	Gene Ontology	GO:0007020	2	18	0.0120654	0.09979	CSNK1D|NDEL1	http://amigo.geneontology.org/amigo/term/GO:0007020
embryonic hemopoiesis	Gene Ontology	GO:0035162	2	18	0.0120654	0.09979	KITLG|KIT	http://amigo.geneontology.org/amigo/term/GO:0035162
positive regulation of transcription of Notch receptor target	Gene Ontology	GO:0007221	2	18	0.0120654	0.09979	PLXND1|CREBBP	http://amigo.geneontology.org/amigo/term/GO:0007221
nucleoside diphosphate kinase activity	Gene Ontology	GO:0004550	2	18	0.0120654	0.09979	CMPK2|DDX31	http://amigo.geneontology.org/amigo/term/GO:0004550
hemopoiesis	Gene Ontology	GO:0030097	3	54	0.0122574	0.101013	RUNX2|ZBTB16|KIT	http://amigo.geneontology.org/amigo/term/GO:0030097
positive regulation of protein localization to plasma membrane	Gene Ontology	GO:1903078	3	55	0.0128472	0.103425	RAB11FIP2|DPP10|PRNP	http://amigo.geneontology.org/amigo/term/GO:1903078
negative regulation of transcription by RNA polymerase II	Gene Ontology	GO:0000122	14	832	0.0129205	0.103425	HDAC1|CIC|ZBTB16|TCF3|FNIP1|ZFPM2|DNMT1|KHDRBS1|JAZF1|CXXC5|BRMS1L|SMARCA2|GABPA|CREBBP	http://amigo.geneontology.org/amigo/term/GO:0000122
response to hypoxia	Gene Ontology	GO:0001666	5	160	0.0130135	0.103425	ADAM18|PLAU|ETS1|NF1|CREBBP	http://amigo.geneontology.org/amigo/term/GO:0001666
activation of GTPase activity	Gene Ontology	GO:0090630	4	104	0.0131775	0.103425	TBC1D9|ADPRH|TBCK|NDEL1	http://amigo.geneontology.org/amigo/term/GO:0090630
ARF guanyl-nucleotide exchange factor activity	Gene Ontology	GO:0005086	2	19	0.0132622	0.103425	CYTH1|ARFGEF1	http://amigo.geneontology.org/amigo/term/GO:0005086
protein O-linked mannosylation	Gene Ontology	GO:0035269	2	19	0.0132622	0.103425	TMTC4|TMTC2	http://amigo.geneontology.org/amigo/term/GO:0035269
osteoblast development	Gene Ontology	GO:0002076	2	19	0.0132622	0.103425	RUNX2|LRP5	http://amigo.geneontology.org/amigo/term/GO:0002076
anchored component of external side of plasma membrane	Gene Ontology	GO:0031362	2	19	0.0132622	0.103425	PRND|PRNP	http://amigo.geneontology.org/amigo/term/GO:0031362
glycogen biosynthetic process	Gene Ontology	GO:0005978	2	19	0.0132622	0.103425	EPM2A|GBE1	http://amigo.geneontology.org/amigo/term/GO:0005978
positive regulation of myelination	Gene Ontology	GO:0031643	2	19	0.0132622	0.103425	SLC25A12|TENM4	http://amigo.geneontology.org/amigo/term/GO:0031643
ventricular system development	Gene Ontology	GO:0021591	2	19	0.0132622	0.103425	TTC21B|DDX31	http://amigo.geneontology.org/amigo/term/GO:0021591
MyD88-independent toll-like receptor signaling pathway	Gene Ontology	GO:0002756	2	19	0.0132622	0.103425	IKBKB|UBE2D2	http://amigo.geneontology.org/amigo/term/GO:0002756
mannosyltransferase activity	Gene Ontology	GO:0000030	2	19	0.0132622	0.103425	TMTC4|TMTC2	http://amigo.geneontology.org/amigo/term/GO:0000030
peptidyl-serine phosphorylation	Gene Ontology	GO:0018105	5	161	0.0133282	0.103425	IKBKB|CSNK1D|DCLK1|STK38L|PRKD1	http://amigo.geneontology.org/amigo/term/GO:0018105
RNA polymerase II transcription factor binding	Gene Ontology	GO:0001085	3	56	0.013453	0.103425	HDAC1|ZFPM2|CREBBP	http://amigo.geneontology.org/amigo/term/GO:0001085
calcium-dependent phospholipid binding	Gene Ontology	GO:0005544	3	56	0.013453	0.103425	SYT9|CPNE8|CPNE2	http://amigo.geneontology.org/amigo/term/GO:0005544
regulation of gene silencing by miRNA	Gene Ontology	GO:0060964	3	56	0.013453	0.103425	NUP93|NUP42|SEH1L	http://amigo.geneontology.org/amigo/term/GO:0060964
retina development in camera-type eye	Gene Ontology	GO:0060041	3	56	0.013453	0.103425	BMPR1B|XRN2|RET	http://amigo.geneontology.org/amigo/term/GO:0060041
ubiquitin-dependent protein catabolic process	Gene Ontology	GO:0006511	7	292	0.0136444	0.104225	ASB2|UBE2D2|HECW1|CACUL1|APC2|USP25|USP36	http://amigo.geneontology.org/amigo/term/GO:0006511
homophilic cell adhesion via plasma membrane adhesion molecules	Gene Ontology	GO:0007156	5	162	0.013648	0.104225	PCDH8|HMCN1|CDH16|RET|CADM1	http://amigo.geneontology.org/amigo/term/GO:0007156
protease binding	Gene Ontology	GO:0002020	4	107	0.0144439	0.10827	CCBE1|PRNP|TIMP2|KIT	http://amigo.geneontology.org/amigo/term/GO:0002020
negative regulation of protein secretion	Gene Ontology	GO:0050709	2	20	0.0145084	0.10827	RSAD2|ADTRP	http://amigo.geneontology.org/amigo/term/GO:0050709
endoderm development	Gene Ontology	GO:0007492	2	20	0.0145084	0.10827	HDAC1|EXT1	http://amigo.geneontology.org/amigo/term/GO:0007492
hydro-lyase activity	Gene Ontology	GO:0016836	2	20	0.0145084	0.10827	CA7|CA10	http://amigo.geneontology.org/amigo/term/GO:0016836
lipid droplet organization	Gene Ontology	GO:0034389	2	20	0.0145084	0.10827	TBC1D20|RAB3GAP1	http://amigo.geneontology.org/amigo/term/GO:0034389
RNA processing	Gene Ontology	GO:0006396	3	58	0.0147127	0.108731	RBM6|RNASEL|XRN2	http://amigo.geneontology.org/amigo/term/GO:0006396
viral transcription	Gene Ontology	GO:0019083	4	108	0.0148825	0.109633	NUP93|NUP42|SEH1L|RPS23	http://amigo.geneontology.org/amigo/term/GO:0019083
proton transmembrane transport	Gene Ontology	GO:1902600	4	109	0.0153294	0.111408	SLC17A5|MFSD3|SLC9A8|UCP1	http://amigo.geneontology.org/amigo/term/GO:1902600
cell adhesion molecule binding	Gene Ontology	GO:0050839	3	59	0.0153667	0.111408	CAMLG|ITGAL|TENM4	http://amigo.geneontology.org/amigo/term/GO:0050839
Notch signaling pathway	Gene Ontology	GO:0007219	4	110	0.0157847	0.11314	ADAM18|GMDS|CREBBP|DNER	http://amigo.geneontology.org/amigo/term/GO:0007219
histone H4-K16 acetylation	Gene Ontology	GO:0043984	2	21	0.015803	0.11314	KANSL2|JADE2	http://amigo.geneontology.org/amigo/term/GO:0043984
regulation of axonogenesis	Gene Ontology	GO:0050770	2	21	0.015803	0.11314	UST|RET	http://amigo.geneontology.org/amigo/term/GO:0050770
regulation of smoothened signaling pathway	Gene Ontology	GO:0008589	2	21	0.015803	0.11314	TTC21B|CREBBP	http://amigo.geneontology.org/amigo/term/GO:0008589
extracellular matrix	Gene Ontology	GO:0031012	6	233	0.0159641	0.113748	ADAMTS5|TIMP2|CCBE1|LRRC24|PRELP|MMP1	http://amigo.geneontology.org/amigo/term/GO:0031012
adenylate cyclase-inhibiting G protein-coupled receptor signaling pathway	Gene Ontology	GO:0007193	3	60	0.0160369	0.113748	ADCY6|ADCY7|GNAI2	http://amigo.geneontology.org/amigo/term/GO:0007193
phagocytosis	Gene Ontology	GO:0006909	3	60	0.0160369	0.113748	RAB11FIP2|MST1R|ITGAL	http://amigo.geneontology.org/amigo/term/GO:0006909
regulation of gene expression	Gene Ontology	GO:0010468	6	235	0.0165636	0.117121	EPM2A|ZBTB16|TMPRSS4|NF1|ZNF407|FUT8	http://amigo.geneontology.org/amigo/term/GO:0010468
integral component of Golgi membrane	Gene Ontology	GO:0030173	3	61	0.0167233	0.117886	TBC1D20|SAMD8|PCSK4	http://amigo.geneontology.org/amigo/term/GO:0030173
acrosomal membrane	Gene Ontology	GO:0002080	2	22	0.0171452	0.120121	PCSK4|PLA1A	http://amigo.geneontology.org/amigo/term/GO:0002080
mast cell granule	Gene Ontology	GO:0042629	2	22	0.0171452	0.120121	CHGA|KIT	http://amigo.geneontology.org/amigo/term/GO:0042629
adenylate cyclase-activating G protein-coupled receptor signaling pathway	Gene Ontology	GO:0007189	4	113	0.0172014	0.120147	S1PR2|ADCY6|ADCY7|GNAI2	http://amigo.geneontology.org/amigo/term/GO:0007189
blood coagulation	Gene Ontology	GO:0007596	5	173	0.0175119	0.121575	HDAC1|GP5|PLAU|ZFPM2|PROCR	http://amigo.geneontology.org/amigo/term/GO:0007596
protein domain specific binding	Gene Ontology	GO:0019904	6	239	0.0178088	0.12294	RUNX2|ZBTB16|KHDRBS1|TRIM9|PLXND1|STX18	http://amigo.geneontology.org/amigo/term/GO:0019904
negative regulation of transcription, DNA-templated	Gene Ontology	GO:0045892	10	536	0.0178158	0.12294	HDAC1|CIC|ZBTB16|ZFPM2|KHDRBS1|RFX3|RUNX2|SMARCA2|PTPRK|RBFOX2	http://amigo.geneontology.org/amigo/term/GO:0045892
protein sumoylation	Gene Ontology	GO:0016925	3	63	0.0181449	0.12476	NUP93|NUP42|SEH1L	http://amigo.geneontology.org/amigo/term/GO:0016925
negative regulation of cell migration	Gene Ontology	GO:0030336	4	115	0.0181885	0.12476	PTPRK|PTPRU|LDLRAD4|NF1	http://amigo.geneontology.org/amigo/term/GO:0030336
transcription elongation factor complex	Gene Ontology	GO:0008023	2	23	0.0185341	0.125999	SUPT6H|MLLT3	http://amigo.geneontology.org/amigo/term/GO:0008023
calcium ion import	Gene Ontology	GO:0070509	2	23	0.0185341	0.125999	SLC30A1|CACNA1E	http://amigo.geneontology.org/amigo/term/GO:0070509
semaphorin receptor binding	Gene Ontology	GO:0030215	2	23	0.0185341	0.125999	SEMA6B|SEMA3F	http://amigo.geneontology.org/amigo/term/GO:0030215
negative regulation of canonical Wnt signaling pathway	Gene Ontology	GO:0090090	5	176	0.018679	0.126608	HDAC1|PTPRU|MLLT3|HECW1|BICC1	http://amigo.geneontology.org/amigo/term/GO:0090090
SNARE binding	Gene Ontology	GO:0000149	3	64	0.0188801	0.127594	TRIM9|SYT9|SEC24A	http://amigo.geneontology.org/amigo/term/GO:0000149
I-kappaB kinase/NF-kappaB signaling	Gene Ontology	GO:0007249	3	65	0.0196316	0.131509	IKBKB|TIFAB|RBCK1	http://amigo.geneontology.org/amigo/term/GO:0007249
peptidyl-threonine phosphorylation	Gene Ontology	GO:0018107	3	65	0.0196316	0.131509	ACVR1B|PRKD1|CIT	http://amigo.geneontology.org/amigo/term/GO:0018107
actin cytoskeleton	Gene Ontology	GO:0015629	6	245	0.0197948	0.131831	KANSL2|KLHL2|ABLIM2|ADAM18|STK38L|FLT1	http://amigo.geneontology.org/amigo/term/GO:0015629
cell cycle	Gene Ontology	GO:0007049	6	245	0.0197948	0.131831	RIN2|APC2|BABAM2|CCNT1|HMCN1|GNAI2	http://amigo.geneontology.org/amigo/term/GO:0007049
methyl-CpG binding	Gene Ontology	GO:0008327	2	24	0.0199687	0.13184	DNMT1|CXXC5	http://amigo.geneontology.org/amigo/term/GO:0008327
response to cadmium ion	Gene Ontology	GO:0046686	2	24	0.0199687	0.13184	PRNP|KIT	http://amigo.geneontology.org/amigo/term/GO:0046686
histone deacetylase activity	Gene Ontology	GO:0004407	2	24	0.0199687	0.13184	HDAC1|BRMS1L	http://amigo.geneontology.org/amigo/term/GO:0004407
positive regulation of gene expression	Gene Ontology	GO:0010628	8	391	0.0201891	0.132912	QKI|ADTRP|RAB3GAP1|DNMT1|TTC21B|KIT|ETS1|GABPA	http://amigo.geneontology.org/amigo/term/GO:0010628
p53 binding	Gene Ontology	GO:0002039	3	66	0.0203995	0.133912	HDAC1|SETD7|CREBBP	http://amigo.geneontology.org/amigo/term/GO:0002039
chemical synaptic transmission	Gene Ontology	GO:0007268	6	248	0.0208421	0.136427	PCDH8|CACNA1E|KCNK3|GRIN2B|MPZ|SLC1A3	http://amigo.geneontology.org/amigo/term/GO:0007268
protein transport	Gene Ontology	GO:0015031	7	320	0.0211471	0.137874	RAB33B|CEP41|ATG10|ASTN2|VPS8|ARFGEF1|ZW10	http://amigo.geneontology.org/amigo/term/GO:0015031
cellular response to drug	Gene Ontology	GO:0035690	3	67	0.0211836	0.137874	PPP3CB|PRNP|CD69	http://amigo.geneontology.org/amigo/term/GO:0035690
homologous chromosome pairing at meiosis	Gene Ontology	GO:0007129	2	25	0.0214483	0.138417	SPATA22|MLH1	http://amigo.geneontology.org/amigo/term/GO:0007129
ATP transmembrane transporter activity	Gene Ontology	GO:0005347	2	25	0.0214483	0.138417	SLC25A12|SLC25A47	http://amigo.geneontology.org/amigo/term/GO:0005347
cellular amino acid biosynthetic process	Gene Ontology	GO:0008652	2	25	0.0214483	0.138417	ASPA|FOLH1	http://amigo.geneontology.org/amigo/term/GO:0008652
cell-cell junction	Gene Ontology	GO:0005911	5	183	0.0215985	0.138995	ADAM18|PTPRU|KIT|PTPRK|CADM1	http://amigo.geneontology.org/amigo/term/GO:0005911
potassium ion transmembrane transport	Gene Ontology	GO:0071805	4	123	0.022485	0.142411	SLC24A4|SLC1A3|SLC9A8|KCNK3	http://amigo.geneontology.org/amigo/term/GO:0071805
negative regulation of axon extension involved in axon guidance	Gene Ontology	GO:0048843	2	26	0.022972	0.142411	SEMA6B|SEMA3F	http://amigo.geneontology.org/amigo/term/GO:0048843
poly(U) RNA binding	Gene Ontology	GO:0008266	2	26	0.022972	0.142411	DAZAP1|KHDRBS1	http://amigo.geneontology.org/amigo/term/GO:0008266
negative regulation of Ras protein signal transduction	Gene Ontology	GO:0046580	2	26	0.022972	0.142411	MAPKAP1|TIMP2	http://amigo.geneontology.org/amigo/term/GO:0046580
pigmentation	Gene Ontology	GO:0043473	2	26	0.022972	0.142411	NF1|KIT	http://amigo.geneontology.org/amigo/term/GO:0043473
Notch binding	Gene Ontology	GO:0005112	2	26	0.022972	0.142411	ADAM18|DNER	http://amigo.geneontology.org/amigo/term/GO:0005112
steroid biosynthetic process	Gene Ontology	GO:0006694	2	26	0.022972	0.142411	PRLR|DHRS11	http://amigo.geneontology.org/amigo/term/GO:0006694
peripheral nervous system development	Gene Ontology	GO:0007422	2	26	0.022972	0.142411	GFRA3|NF1	http://amigo.geneontology.org/amigo/term/GO:0007422
cellular response to glucagon stimulus	Gene Ontology	GO:0071377	2	26	0.022972	0.142411	ADCY6|ADCY7	http://amigo.geneontology.org/amigo/term/GO:0071377
triglyceride lipase activity	Gene Ontology	GO:0004806	2	26	0.022972	0.142411	CES2|PLA1A	http://amigo.geneontology.org/amigo/term/GO:0004806
bHLH transcription factor binding	Gene Ontology	GO:0043425	2	26	0.022972	0.142411	RUNX2|TCF3	http://amigo.geneontology.org/amigo/term/GO:0043425
receptor clustering	Gene Ontology	GO:0043113	2	26	0.022972	0.142411	LRRC7|ITGAL	http://amigo.geneontology.org/amigo/term/GO:0043113
neutrophil degranulation	Gene Ontology	GO:0043312	9	482	0.023782	0.146071	TIMP2|GLIPR1|MPO|LRRC7|PLAU|FGL2|ITGAL|PYGL|PLD1	http://amigo.geneontology.org/amigo/term/GO:0043312
heart development	Gene Ontology	GO:0007507	5	189	0.024325	0.147556	ZFPM2|PPP3CB|NF1|NEK8|BICC1	http://amigo.geneontology.org/amigo/term/GO:0007507
axon extension	Gene Ontology	GO:0048675	2	27	0.0245389	0.147556	PPP3CB|DCLK1	http://amigo.geneontology.org/amigo/term/GO:0048675
hydrogen peroxide catabolic process	Gene Ontology	GO:0042744	2	27	0.0245389	0.147556	LPO|MPO	http://amigo.geneontology.org/amigo/term/GO:0042744
negative regulation of smoothened signaling pathway	Gene Ontology	GO:0045879	2	27	0.0245389	0.147556	RUNX2|HHIP	http://amigo.geneontology.org/amigo/term/GO:0045879
cellular response to vascular endothelial growth factor stimulus	Gene Ontology	GO:0035924	2	27	0.0245389	0.147556	PRKD1|FLT1	http://amigo.geneontology.org/amigo/term/GO:0035924
carboxylic ester hydrolase activity	Gene Ontology	GO:0052689	2	27	0.0245389	0.147556	ACOT12|CES2	http://amigo.geneontology.org/amigo/term/GO:0052689
voltage-gated calcium channel complex	Gene Ontology	GO:0005891	2	27	0.0245389	0.147556	CACNA2D2|CACNA1E	http://amigo.geneontology.org/amigo/term/GO:0005891
protein localization to cell surface	Gene Ontology	GO:0034394	2	27	0.0245389	0.147556	PTPRU|PTPRK	http://amigo.geneontology.org/amigo/term/GO:0034394
chromosome segregation	Gene Ontology	GO:0007059	3	72	0.0253497	0.151635	CIAO2B|NEK8|NDEL1	http://amigo.geneontology.org/amigo/term/GO:0007059
drug binding	Gene Ontology	GO:0008144	3	72	0.0253497	0.151635	PPP3CB|PYGL|NPC1L1	http://amigo.geneontology.org/amigo/term/GO:0008144
antigen processing and presentation of peptide antigen via MHC class I	Gene Ontology	GO:0002474	2	28	0.0261483	0.151925	SAR1B|SEC24A	http://amigo.geneontology.org/amigo/term/GO:0002474
chemorepellent activity	Gene Ontology	GO:0045499	2	28	0.0261483	0.151925	SEMA6B|SEMA3F	http://amigo.geneontology.org/amigo/term/GO:0045499
positive regulation of vascular endothelial growth factor production	Gene Ontology	GO:0010575	2	28	0.0261483	0.151925	CXCL17|CCBE1	http://amigo.geneontology.org/amigo/term/GO:0010575
defense response to fungus	Gene Ontology	GO:0050832	2	28	0.0261483	0.151925	MPO|CHGA	http://amigo.geneontology.org/amigo/term/GO:0050832
calcium-ion regulated exocytosis	Gene Ontology	GO:0017156	2	28	0.0261483	0.151925	SYT9|PPP3CB	http://amigo.geneontology.org/amigo/term/GO:0017156
regulation of intracellular pH	Gene Ontology	GO:0051453	2	28	0.0261483	0.151925	CA7|SLC9A8	http://amigo.geneontology.org/amigo/term/GO:0051453
glycogen metabolic process	Gene Ontology	GO:0005977	2	28	0.0261483	0.151925	PYGL|GBE1	http://amigo.geneontology.org/amigo/term/GO:0005977
lysosome localization	Gene Ontology	GO:0032418	2	28	0.0261483	0.151925	RAB34|NDEL1	http://amigo.geneontology.org/amigo/term/GO:0032418
ATP transport	Gene Ontology	GO:0015867	2	28	0.0261483	0.151925	SLC25A12|SLC25A47	http://amigo.geneontology.org/amigo/term/GO:0015867
negative regulation of TOR signaling	Gene Ontology	GO:0032007	2	28	0.0261483	0.151925	FNIP1|TNFAIP8L1	http://amigo.geneontology.org/amigo/term/GO:0032007
tertiary granule membrane	Gene Ontology	GO:0070821	3	73	0.0262319	0.151925	VAMP1|PLD1|PLAU	http://amigo.geneontology.org/amigo/term/GO:0070821
B cell differentiation	Gene Ontology	GO:0030183	3	73	0.0262319	0.151925	ADAM18|TCF3|KIT	http://amigo.geneontology.org/amigo/term/GO:0030183
neuron projection	Gene Ontology	GO:0043005	7	336	0.0265267	0.15308	VAMP1|EPHA6|LRRC7|GRIN2B|CNTN3|TENM4|SLC1A3	http://amigo.geneontology.org/amigo/term/GO:0043005
transcription corepressor activity	Gene Ontology	GO:0003714	5	194	0.026759	0.153646	HDAC1|ZFPM2|JAZF1|CREBBP|RBFOX2	http://amigo.geneontology.org/amigo/term/GO:0003714
transcription elongation from RNA polymerase II promoter	Gene Ontology	GO:0006368	3	74	0.0271304	0.155002	CCNT1|SUPT6H|MLLT3	http://amigo.geneontology.org/amigo/term/GO:0006368
defense response	Gene Ontology	GO:0006952	3	74	0.0271304	0.155002	MPO|CAMLG|MST1R	http://amigo.geneontology.org/amigo/term/GO:0006952
positive regulation of angiogenesis	Gene Ontology	GO:0045766	4	131	0.0273508	0.155873	CCBE1|PRKD1|ETS1|FLT1	http://amigo.geneontology.org/amigo/term/GO:0045766
regulation of tumor necrosis factor-mediated signaling pathway	Gene Ontology	GO:0010803	2	29	0.0277992	0.156482	IKBKB|RBCK1	http://amigo.geneontology.org/amigo/term/GO:0010803
positive regulation of transforming growth factor beta receptor signaling pathway	Gene Ontology	GO:0030511	2	29	0.0277992	0.156482	ADAM18|CREBBP	http://amigo.geneontology.org/amigo/term/GO:0030511
TRIF-dependent toll-like receptor signaling pathway	Gene Ontology	GO:0035666	2	29	0.0277992	0.156482	IKBKB|UBE2D2	http://amigo.geneontology.org/amigo/term/GO:0035666
beta-catenin-TCF complex assembly	Gene Ontology	GO:1904837	2	29	0.0277992	0.156482	HDAC1|CREBBP	http://amigo.geneontology.org/amigo/term/GO:1904837
regulation of NMDA receptor activity	Gene Ontology	GO:2000310	2	29	0.0277992	0.156482	GRIN2B|LRRC7	http://amigo.geneontology.org/amigo/term/GO:2000310
focal adhesion	Gene Ontology	GO:0005925	8	418	0.0283329	0.158706	PLAU|LPP|TNS3|DCAF6|ADAM18|PROCR|TM4SF20|FLT1	http://amigo.geneontology.org/amigo/term/GO:0005925
G2/M transition of mitotic cell cycle	Gene Ontology	GO:0000086	4	133	0.0286579	0.160135	CDC25C|KHDRBS1|CSNK1D|CEP41	http://amigo.geneontology.org/amigo/term/GO:0000086
post-translational protein modification	Gene Ontology	GO:0043687	7	342	0.0287645	0.160339	ASB2|ZBTB16|TULP4|FSTL1|KLHL2|DCAF6|NAE1	http://amigo.geneontology.org/amigo/term/GO:0043687
respiratory gaseous exchange by respiratory system	Gene Ontology	GO:0007585	2	30	0.029491	0.163593	TRAF4|FUT8	http://amigo.geneontology.org/amigo/term/GO:0007585
establishment of mitotic spindle orientation	Gene Ontology	GO:0000132	2	30	0.029491	0.163593	ZW10|NDEL1	http://amigo.geneontology.org/amigo/term/GO:0000132
protein localization	Gene Ontology	GO:0008104	3	77	0.0299234	0.16559	CEP128|HEATR5A|TAMALIN	http://amigo.geneontology.org/amigo/term/GO:0008104
DNA binding	Gene Ontology	GO:0003677	17	1209	0.0309096	0.168706	CIC|RBM6|ZNF407|SUPT6H|ZBTB16|TCF3|ZFPM2|DNMT1|KHDRBS1|RFX3|ERCC6L2|ETS1|ZFAND3|GTF3C4|CCNT1|SMARCA2|MLLT3	http://amigo.geneontology.org/amigo/term/GO:0003677
in utero embryonic development	Gene Ontology	GO:0001701	5	202	0.0309666	0.168706	ZFPM2|MBNL1|FUT8|SLC30A1|ACVR1B	http://amigo.geneontology.org/amigo/term/GO:0001701
WW domain binding	Gene Ontology	GO:0050699	2	31	0.0312227	0.168706	CDC25C|TRAF4	http://amigo.geneontology.org/amigo/term/GO:0050699
protein K63-linked deubiquitination	Gene Ontology	GO:0070536	2	31	0.0312227	0.168706	USP25|BABAM2	http://amigo.geneontology.org/amigo/term/GO:0070536
actomyosin structure organization	Gene Ontology	GO:0031032	2	31	0.0312227	0.168706	CIT|EPB41L4A	http://amigo.geneontology.org/amigo/term/GO:0031032
tumor necrosis factor receptor binding	Gene Ontology	GO:0005164	2	31	0.0312227	0.168706	TRAF4|BABAM2	http://amigo.geneontology.org/amigo/term/GO:0005164
peroxidase activity	Gene Ontology	GO:0004601	2	31	0.0312227	0.168706	LPO|MPO	http://amigo.geneontology.org/amigo/term/GO:0004601
growth factor binding	Gene Ontology	GO:0019838	2	31	0.0312227	0.168706	ACVR1B|FLT1	http://amigo.geneontology.org/amigo/term/GO:0019838
positive regulation of cyclin-dependent protein serine/threonine kinase activity	Gene Ontology	GO:0045737	2	31	0.0312227	0.168706	CCNT1|ADAM18	http://amigo.geneontology.org/amigo/term/GO:0045737
stem cell differentiation	Gene Ontology	GO:0048863	2	31	0.0312227	0.168706	RUNX2|KIT	http://amigo.geneontology.org/amigo/term/GO:0048863
chromatin organization	Gene Ontology	GO:0006325	4	137	0.0313817	0.169166	HDAC1|DNMT1|SETD7|BABAM2	http://amigo.geneontology.org/amigo/term/GO:0006325
lipid catabolic process	Gene Ontology	GO:0016042	3	79	0.0318664	0.170974	CES2|PLD1|PLA1A	http://amigo.geneontology.org/amigo/term/GO:0016042
positive regulation of erythrocyte differentiation	Gene Ontology	GO:0045648	2	32	0.0329937	0.174569	ETS1|ACVR1B	http://amigo.geneontology.org/amigo/term/GO:0045648
chaperone cofactor-dependent protein refolding	Gene Ontology	GO:0051085	2	32	0.0329937	0.174569	TOR1A|TOR1B	http://amigo.geneontology.org/amigo/term/GO:0051085
negative regulation of proteasomal ubiquitin-dependent protein catabolic process	Gene Ontology	GO:0032435	2	32	0.0329937	0.174569	CAMLG|WAC	http://amigo.geneontology.org/amigo/term/GO:0032435
intra-Golgi vesicle-mediated transport	Gene Ontology	GO:0006891	2	32	0.0329937	0.174569	COPG2|RAB33B	http://amigo.geneontology.org/amigo/term/GO:0006891
positive regulation of TOR signaling	Gene Ontology	GO:0032008	2	32	0.0329937	0.174569	FNIP1|SEH1L	http://amigo.geneontology.org/amigo/term/GO:0032008
neuromuscular junction development	Gene Ontology	GO:0007528	2	32	0.0329937	0.174569	CACNA2D2|PPFIBP2	http://amigo.geneontology.org/amigo/term/GO:0007528
cellular protein modification process	Gene Ontology	GO:0006464	3	81	0.0338739	0.178403	ADPRH|UBE2D2|USP25	http://amigo.geneontology.org/amigo/term/GO:0006464
cellular response to calcium ion	Gene Ontology	GO:0071277	3	81	0.0338739	0.178403	SYT9|CPNE8|CPNE2	http://amigo.geneontology.org/amigo/term/GO:0071277
response to drug	Gene Ontology	GO:0042493	6	280	0.0344076	0.180798	TIMP2|RET|KCNK3|ADAM18|NPC1L1|SLC1A3	http://amigo.geneontology.org/amigo/term/GO:0042493
protein localization to cilium	Gene Ontology	GO:0061512	2	33	0.0348031	0.180802	CSNK1D|TTC21B	http://amigo.geneontology.org/amigo/term/GO:0061512
lamellipodium assembly	Gene Ontology	GO:0030032	2	33	0.0348031	0.180802	KIT|ABLIM2	http://amigo.geneontology.org/amigo/term/GO:0030032
spleen development	Gene Ontology	GO:0048536	2	33	0.0348031	0.180802	ADAM18|CDH16	http://amigo.geneontology.org/amigo/term/GO:0048536
Rab guanyl-nucleotide exchange factor activity	Gene Ontology	GO:0017112	2	33	0.0348031	0.180802	RAB3GAP1|RIN2	http://amigo.geneontology.org/amigo/term/GO:0017112
cellular response to BMP stimulus	Gene Ontology	GO:0071773	2	33	0.0348031	0.180802	RUNX2|BMPR1B	http://amigo.geneontology.org/amigo/term/GO:0071773
cell population proliferation	Gene Ontology	GO:0008283	4	142	0.0349935	0.180971	CDC25C|GNAI2|TBCK|DAZAP1	http://amigo.geneontology.org/amigo/term/GO:0008283
negative regulation of gene expression	Gene Ontology	GO:0010629	5	210	0.0355675	0.183525	HDAC1|APC2|DNMT1|GGNBP2|ACVR1B	http://amigo.geneontology.org/amigo/term/GO:0010629
regulation of protein stability	Gene Ontology	GO:0031647	3	83	0.0359456	0.184644	KHDRBS1|PRKD1|USP36	http://amigo.geneontology.org/amigo/term/GO:0031647
phosphatidylinositol-4,5-bisphosphate binding	Gene Ontology	GO:0005546	3	83	0.0359456	0.184644	MAPKAP1|SYT9|STXBP6	http://amigo.geneontology.org/amigo/term/GO:0005546
sensory perception of sound	Gene Ontology	GO:0007605	4	144	0.0365029	0.184946	SOBP|SLC1A3|TMPRSS4|CNTN5	http://amigo.geneontology.org/amigo/term/GO:0007605
dendrite morphogenesis	Gene Ontology	GO:0048813	2	34	0.0366501	0.184946	DCLK1|RBFOX2	http://amigo.geneontology.org/amigo/term/GO:0048813
ATP-dependent chromatin remodeling	Gene Ontology	GO:0043044	2	34	0.0366501	0.184946	HDAC1|SMARCA2	http://amigo.geneontology.org/amigo/term/GO:0043044
positive regulation of vascular associated smooth muscle cell proliferation	Gene Ontology	GO:1904707	2	34	0.0366501	0.184946	DNMT1|GNAI2	http://amigo.geneontology.org/amigo/term/GO:1904707
integral component of synaptic vesicle membrane	Gene Ontology	GO:0030285	2	34	0.0366501	0.184946	VAMP1|SYT9	http://amigo.geneontology.org/amigo/term/GO:0030285
lung alveolus development	Gene Ontology	GO:0048286	2	34	0.0366501	0.184946	CIC|TNS3	http://amigo.geneontology.org/amigo/term/GO:0048286
positive regulation of axon extension	Gene Ontology	GO:0045773	2	34	0.0366501	0.184946	APC2|NDEL1	http://amigo.geneontology.org/amigo/term/GO:0045773
Schaffer collateral - CA1 synapse	Gene Ontology	GO:0098685	3	84	0.0370054	0.185108	GSG1L|SLC30A1|TAMALIN	http://amigo.geneontology.org/amigo/term/GO:0098685
retrograde vesicle-mediated transport, Golgi to endoplasmic reticulum	Gene Ontology	GO:0006890	3	84	0.0370054	0.185108	STX18|ZW10|COPG2	http://amigo.geneontology.org/amigo/term/GO:0006890
cholesterol homeostasis	Gene Ontology	GO:0042632	3	84	0.0370054	0.185108	CES2|SEC24A|LRP5	http://amigo.geneontology.org/amigo/term/GO:0042632
BMP signaling pathway	Gene Ontology	GO:0030509	3	85	0.0380811	0.189446	RUNX2|BMPR1B|FSTL1	http://amigo.geneontology.org/amigo/term/GO:0030509
SNAP receptor activity	Gene Ontology	GO:0005484	2	35	0.0385341	0.189446	VAMP1|STX18	http://amigo.geneontology.org/amigo/term/GO:0005484
establishment of cell polarity	Gene Ontology	GO:0030010	2	35	0.0385341	0.189446	RAB11FIP2|UST	http://amigo.geneontology.org/amigo/term/GO:0030010
killing of cells of other organism	Gene Ontology	GO:0031640	2	35	0.0385341	0.189446	CHGA|LCE3B	http://amigo.geneontology.org/amigo/term/GO:0031640
DNA-dependent ATPase activity	Gene Ontology	GO:0008094	2	35	0.0385341	0.189446	SMARCA2|ZRANB3	http://amigo.geneontology.org/amigo/term/GO:0008094
activating transcription factor binding	Gene Ontology	GO:0033613	2	35	0.0385341	0.189446	HDAC1|GABPA	http://amigo.geneontology.org/amigo/term/GO:0033613
dorsal/ventral pattern formation	Gene Ontology	GO:0009953	2	35	0.0385341	0.189446	BMPR1B|HHIP	http://amigo.geneontology.org/amigo/term/GO:0009953
condensed chromosome kinetochore	Gene Ontology	GO:0000777	3	86	0.0391727	0.190117	ZW10|SEH1L|NDEL1	http://amigo.geneontology.org/amigo/term/GO:0000777
beta-catenin binding	Gene Ontology	GO:0008013	3	86	0.0391727	0.190117	PTPRU|PTPRK|MED12L	http://amigo.geneontology.org/amigo/term/GO:0008013
basolateral plasma membrane	Gene Ontology	GO:0016323	5	216	0.0392808	0.190117	LPO|SLC16A3|LRRC7|CDH16|CADM1	http://amigo.geneontology.org/amigo/term/GO:0016323
kinetochore	Gene Ontology	GO:0000776	3	87	0.04028	0.190117	ZW10|SEH1L|NDEL1	http://amigo.geneontology.org/amigo/term/GO:0000776
cell-cell adhesion via plasma-membrane adhesion molecules	Gene Ontology	GO:0098742	2	36	0.0404543	0.190117	MPZ|CDH16	http://amigo.geneontology.org/amigo/term/GO:0098742
one-carbon metabolic process	Gene Ontology	GO:0006730	2	36	0.0404543	0.190117	CA7|CA10	http://amigo.geneontology.org/amigo/term/GO:0006730
collagen-containing extracellular matrix	Gene Ontology	GO:0062023	7	370	0.0408914	0.190117	ADAMTS5|TIMP2|FGL2|GPC5|HMCN1|PRELP|ITIH4	http://amigo.geneontology.org/amigo/term/GO:0062023
endosome	Gene Ontology	GO:0005768	6	293	0.0412399	0.190117	RAB11FIP2|PLD1|RAB33B|ASTN2|WDR72|FLT1	http://amigo.geneontology.org/amigo/term/GO:0005768
ATPase binding	Gene Ontology	GO:0051117	3	88	0.0414031	0.190117	USP25|TMTC4|ADCY10	http://amigo.geneontology.org/amigo/term/GO:0051117
mitochondrion	Gene Ontology	GO:0005739	17	1258	0.0421129	0.190117	UCP1|MRM1|GLDC|GTF3C4|PDP2|CMPK2|MRPL4|MRPL51|ADCY10|TMX2|ERCC6L2|SDHC|PPP3CC|SLC25A12|RSAD2|MCCC1|RHOT1	http://amigo.geneontology.org/amigo/term/GO:0005739
negative chemotaxis	Gene Ontology	GO:0050919	2	37	0.0424099	0.190117	SEMA6B|SEMA3F	http://amigo.geneontology.org/amigo/term/GO:0050919
glycosaminoglycan biosynthetic process	Gene Ontology	GO:0006024	2	37	0.0424099	0.190117	GPC5|EXT1	http://amigo.geneontology.org/amigo/term/GO:0006024
cell maturation	Gene Ontology	GO:0048469	2	37	0.0424099	0.190117	RUNX2|RFX3	http://amigo.geneontology.org/amigo/term/GO:0048469
anion transmembrane transport	Gene Ontology	GO:0098656	2	37	0.0424099	0.190117	SLC24A4|SLC9A8	http://amigo.geneontology.org/amigo/term/GO:0098656
positive regulation of smoothened signaling pathway	Gene Ontology	GO:0045880	2	37	0.0424099	0.190117	RAB34|ARMC9	http://amigo.geneontology.org/amigo/term/GO:0045880
protein localization to plasma membrane	Gene Ontology	GO:0072659	4	152	0.0429113	0.190117	IKBKB|DPP10|RAB34|WDR72	http://amigo.geneontology.org/amigo/term/GO:0072659
endoplasmic reticulum lumen	Gene Ontology	GO:0005788	6	296	0.0429297	0.190117	ADAMTS5|FSTL1|FOXRED2|CES2|TOR1A|TOR1B	http://amigo.geneontology.org/amigo/term/GO:0005788
positive regulation of peptidyl-serine phosphorylation	Gene Ontology	GO:0033138	3	90	0.0436961	0.190117	MAPKAP1|FNIP1|PRKD1	http://amigo.geneontology.org/amigo/term/GO:0033138
positive regulation of neuron death	Gene Ontology	GO:1901216	2	38	0.0444002	0.190117	GRIN2B|PRNP	http://amigo.geneontology.org/amigo/term/GO:1901216
voltage-gated calcium channel activity	Gene Ontology	GO:0005245	2	38	0.0444002	0.190117	CACNA2D2|CACNA1E	http://amigo.geneontology.org/amigo/term/GO:0005245
adherens junction	Gene Ontology	GO:0005912	4	155	0.0454675	0.190117	CYTH1|HMCN1|PTPRK|STXBP6	http://amigo.geneontology.org/amigo/term/GO:0005912
transcription regulator complex	Gene Ontology	GO:0005667	5	226	0.0459766	0.190117	RUNX2|ETS1|CREBBP|TCF3|RFX3	http://amigo.geneontology.org/amigo/term/GO:0005667
transport vesicle	Gene Ontology	GO:0030133	3	92	0.0460514	0.190117	CHGA|GALNT14|COPG2	http://amigo.geneontology.org/amigo/term/GO:0030133
histone deacetylation	Gene Ontology	GO:0016575	2	39	0.0464245	0.190117	HDAC1|BRMS1L	http://amigo.geneontology.org/amigo/term/GO:0016575
embryonic limb morphogenesis	Gene Ontology	GO:0030326	2	39	0.0464245	0.190117	SP9|MBNL1	http://amigo.geneontology.org/amigo/term/GO:0030326
mitotic metaphase plate congression	Gene Ontology	GO:0007080	2	39	0.0464245	0.190117	ZW10|SEH1L	http://amigo.geneontology.org/amigo/term/GO:0007080
exocytosis	Gene Ontology	GO:0006887	3	93	0.0472521	0.190117	ARHGAP44|ARFGEF1|STXBP6	http://amigo.geneontology.org/amigo/term/GO:0006887
small GTPase mediated signal transduction	Gene Ontology	GO:0007264	3	94	0.0484682	0.190117	RIN2|PLD1|RRAD	http://amigo.geneontology.org/amigo/term/GO:0007264
neuron apoptotic process	Gene Ontology	GO:0051402	2	40	0.048482	0.190117	NAE1|CIT	http://amigo.geneontology.org/amigo/term/GO:0051402
ovarian follicle development	Gene Ontology	GO:0001541	2	40	0.048482	0.190117	KITLG|KIT	http://amigo.geneontology.org/amigo/term/GO:0001541
activation of adenylate cyclase activity	Gene Ontology	GO:0007190	2	40	0.048482	0.190117	ADCY6|ADCY7	http://amigo.geneontology.org/amigo/term/GO:0007190
mitochondrial inner membrane	Gene Ontology	GO:0005743	7	385	0.0485798	0.190117	SLC25A47|RSAD2|MRPL4|MRPL51|UCP1|SDHC|SLC25A12	http://amigo.geneontology.org/amigo/term/GO:0005743
aminoacylase activity	Gene Ontology	GO:0004046	1	5	0.0492927	0.190117	ASPA	http://amigo.geneontology.org/amigo/term/GO:0004046
negative regulation of exocytosis	Gene Ontology	GO:0045920	1	5	0.0492927	0.190117	STXBP6	http://amigo.geneontology.org/amigo/term/GO:0045920
protein de-ADP-ribosylation	Gene Ontology	GO:0051725	1	5	0.0492927	0.190117	ADPRH	http://amigo.geneontology.org/amigo/term/GO:0051725
protein side chain deglutamylation	Gene Ontology	GO:0035610	1	5	0.0492927	0.190117	AGBL1	http://amigo.geneontology.org/amigo/term/GO:0035610
inhibin binding	Gene Ontology	GO:0034711	1	5	0.0492927	0.190117	ACVR1B	http://amigo.geneontology.org/amigo/term/GO:0034711
Mon1-Ccz1 complex	Gene Ontology	GO:0035658	1	5	0.0492927	0.190117	MON1A	http://amigo.geneontology.org/amigo/term/GO:0035658
3-keto sterol reductase activity	Gene Ontology	GO:0000253	1	5	0.0492927	0.190117	DHRS11	http://amigo.geneontology.org/amigo/term/GO:0000253
B cell lineage commitment	Gene Ontology	GO:0002326	1	5	0.0492927	0.190117	TCF3	http://amigo.geneontology.org/amigo/term/GO:0002326
acyl carnitine transmembrane transport	Gene Ontology	GO:1902616	1	5	0.0492927	0.190117	SLC25A47	http://amigo.geneontology.org/amigo/term/GO:1902616
branchiomotor neuron axon guidance	Gene Ontology	GO:0021785	1	5	0.0492927	0.190117	SEMA3F	http://amigo.geneontology.org/amigo/term/GO:0021785
positive regulation of neuron maturation	Gene Ontology	GO:0014042	1	5	0.0492927	0.190117	RET	http://amigo.geneontology.org/amigo/term/GO:0014042
negative regulation of megakaryocyte differentiation	Gene Ontology	GO:0045653	1	5	0.0492927	0.190117	GABPA	http://amigo.geneontology.org/amigo/term/GO:0045653
NSL complex	Gene Ontology	GO:0044545	1	5	0.0492927	0.190117	KANSL2	http://amigo.geneontology.org/amigo/term/GO:0044545
regulation of dopamine uptake involved in synaptic transmission	Gene Ontology	GO:0051584	1	5	0.0492927	0.190117	TOR1A	http://amigo.geneontology.org/amigo/term/GO:0051584
activin receptor activity, type I	Gene Ontology	GO:0016361	1	5	0.0492927	0.190117	ACVR1B	http://amigo.geneontology.org/amigo/term/GO:0016361
negative regulation of lymphocyte migration	Gene Ontology	GO:2000402	1	5	0.0492927	0.190117	ADTRP	http://amigo.geneontology.org/amigo/term/GO:2000402
MMXD complex	Gene Ontology	GO:0071817	1	5	0.0492927	0.190117	CIAO2B	http://amigo.geneontology.org/amigo/term/GO:0071817
regulation of muscle cell differentiation	Gene Ontology	GO:0051147	1	5	0.0492927	0.190117	SUPT6H	http://amigo.geneontology.org/amigo/term/GO:0051147
receptor transactivation	Gene Ontology	GO:0035624	1	5	0.0492927	0.190117	ADAM18	http://amigo.geneontology.org/amigo/term/GO:0035624
positive regulation of isotype switching to IgA isotypes	Gene Ontology	GO:0048298	1	5	0.0492927	0.190117	MLH1	http://amigo.geneontology.org/amigo/term/GO:0048298
sialic acid transmembrane transporter activity	Gene Ontology	GO:0015136	1	5	0.0492927	0.190117	SLC17A5	http://amigo.geneontology.org/amigo/term/GO:0015136
SUMO polymer binding	Gene Ontology	GO:0032184	1	5	0.0492927	0.190117	SOBP	http://amigo.geneontology.org/amigo/term/GO:0032184
regulation of bile acid biosynthetic process	Gene Ontology	GO:0070857	1	5	0.0492927	0.190117	CES2	http://amigo.geneontology.org/amigo/term/GO:0070857
biotin binding	Gene Ontology	GO:0009374	1	5	0.0492927	0.190117	MCCC1	http://amigo.geneontology.org/amigo/term/GO:0009374
protein maturation by [4Fe-4S] cluster transfer	Gene Ontology	GO:0106035	1	5	0.0492927	0.190117	CIAO2B	http://amigo.geneontology.org/amigo/term/GO:0106035
regulation of smooth muscle cell migration	Gene Ontology	GO:0014910	1	5	0.0492927	0.190117	PLAU	http://amigo.geneontology.org/amigo/term/GO:0014910
positive regulation of endothelial cell chemotaxis by VEGF-activated vascular endothelial growth factor receptor signaling pathway	Gene Ontology	GO:0038033	1	5	0.0492927	0.190117	PRKD1	http://amigo.geneontology.org/amigo/term/GO:0038033
mitochondrial respiratory chain complex II, succinate dehydrogenase complex (ubiquinone)	Gene Ontology	GO:0005749	1	5	0.0492927	0.190117	SDHC	http://amigo.geneontology.org/amigo/term/GO:0005749
medium-chain fatty acid metabolic process	Gene Ontology	GO:0051791	1	5	0.0492927	0.190117	CES2	http://amigo.geneontology.org/amigo/term/GO:0051791
regulation of wound healing	Gene Ontology	GO:0061041	1	5	0.0492927	0.190117	PLAU	http://amigo.geneontology.org/amigo/term/GO:0061041
negative regulation of myosin-light-chain-phosphatase activity	Gene Ontology	GO:0035509	1	5	0.0492927	0.190117	IKBKB	http://amigo.geneontology.org/amigo/term/GO:0035509
negative regulation of vascular endothelial cell proliferation	Gene Ontology	GO:1905563	1	5	0.0492927	0.190117	FLT1	http://amigo.geneontology.org/amigo/term/GO:1905563
glutamate-gated calcium ion channel activity	Gene Ontology	GO:0022849	1	5	0.0492927	0.190117	GRIN2B	http://amigo.geneontology.org/amigo/term/GO:0022849
positive regulation of long-term neuronal synaptic plasticity	Gene Ontology	GO:0048170	1	5	0.0492927	0.190117	KIT	http://amigo.geneontology.org/amigo/term/GO:0048170
ribose phosphate diphosphokinase complex	Gene Ontology	GO:0002189	1	5	0.0492927	0.190117	PRPS1L1	http://amigo.geneontology.org/amigo/term/GO:0002189
positive regulation of phosphatase activity	Gene Ontology	GO:0010922	1	5	0.0492927	0.190117	MTMR9	http://amigo.geneontology.org/amigo/term/GO:0010922
establishment or maintenance of actin cytoskeleton polarity	Gene Ontology	GO:0030950	1	5	0.0492927	0.190117	MAPKAP1	http://amigo.geneontology.org/amigo/term/GO:0030950
glutamate biosynthetic process	Gene Ontology	GO:0006537	1	5	0.0492927	0.190117	SLC25A12	http://amigo.geneontology.org/amigo/term/GO:0006537
apoptotic process involved in blood vessel morphogenesis	Gene Ontology	GO:1902262	1	5	0.0492927	0.190117	LRP5	http://amigo.geneontology.org/amigo/term/GO:1902262
nucleolus organization	Gene Ontology	GO:0007000	1	5	0.0492927	0.190117	USP36	http://amigo.geneontology.org/amigo/term/GO:0007000
MRF binding	Gene Ontology	GO:0043426	1	5	0.0492927	0.190117	CREBBP	http://amigo.geneontology.org/amigo/term/GO:0043426
transferase complex	Gene Ontology	GO:1990234	1	5	0.0492927	0.190117	PDSS2	http://amigo.geneontology.org/amigo/term/GO:1990234
regulation of extracellular matrix disassembly	Gene Ontology	GO:0010715	1	5	0.0492927	0.190117	ETS1	http://amigo.geneontology.org/amigo/term/GO:0010715
MutLalpha complex	Gene Ontology	GO:0032389	1	5	0.0492927	0.190117	MLH1	http://amigo.geneontology.org/amigo/term/GO:0032389
protein complex involved in cell adhesion	Gene Ontology	GO:0098636	1	5	0.0492927	0.190117	JAM2	http://amigo.geneontology.org/amigo/term/GO:0098636
positive regulation of non-canonical Wnt signaling pathway	Gene Ontology	GO:2000052	1	5	0.0492927	0.190117	CSNK1D	http://amigo.geneontology.org/amigo/term/GO:2000052
negative regulation of SMAD protein complex assembly	Gene Ontology	GO:0010991	1	5	0.0492927	0.190117	LDLRAD4	http://amigo.geneontology.org/amigo/term/GO:0010991
anchored component of presynaptic membrane	Gene Ontology	GO:0099026	1	5	0.0492927	0.190117	CNTN5	http://amigo.geneontology.org/amigo/term/GO:0099026
L-methionine salvage from methylthioadenosine	Gene Ontology	GO:0019509	1	5	0.0492927	0.190117	MRI1	http://amigo.geneontology.org/amigo/term/GO:0019509
MHC class I receptor activity	Gene Ontology	GO:0032393	1	5	0.0492927	0.190117	KLRF1	http://amigo.geneontology.org/amigo/term/GO:0032393
inositol 1,3,4,5 tetrakisphosphate binding	Gene Ontology	GO:0043533	1	5	0.0492927	0.190117	ASTN2	http://amigo.geneontology.org/amigo/term/GO:0043533
negative regulation of urine volume	Gene Ontology	GO:0035811	1	5	0.0492927	0.190117	ADCY6	http://amigo.geneontology.org/amigo/term/GO:0035811
nuclear envelope disassembly	Gene Ontology	GO:0051081	1	5	0.0492927	0.190117	NDEL1	http://amigo.geneontology.org/amigo/term/GO:0051081
viral translational termination-reinitiation	Gene Ontology	GO:0075525	1	5	0.0492927	0.190117	EIF3D	http://amigo.geneontology.org/amigo/term/GO:0075525
acyl carnitine transmembrane transporter activity	Gene Ontology	GO:0015227	1	5	0.0492927	0.190117	SLC25A47	http://amigo.geneontology.org/amigo/term/GO:0015227
maintenance of presynaptic active zone structure	Gene Ontology	GO:0048790	1	5	0.0492927	0.190117	ERC2	http://amigo.geneontology.org/amigo/term/GO:0048790
regulation of integrin-mediated signaling pathway	Gene Ontology	GO:2001044	1	5	0.0492927	0.190117	PRKD1	http://amigo.geneontology.org/amigo/term/GO:2001044
ATPase inhibitor activity	Gene Ontology	GO:0042030	1	5	0.0492927	0.190117	FNIP1	http://amigo.geneontology.org/amigo/term/GO:0042030
vestibulocochlear nerve formation	Gene Ontology	GO:0021650	1	5	0.0492927	0.190117	TIFAB	http://amigo.geneontology.org/amigo/term/GO:0021650
positive regulation of endothelial cell-matrix adhesion via fibronectin	Gene Ontology	GO:1904906	1	5	0.0492927	0.190117	RIN2	http://amigo.geneontology.org/amigo/term/GO:1904906
trigeminal nerve structural organization	Gene Ontology	GO:0021637	1	5	0.0492927	0.190117	SEMA3F	http://amigo.geneontology.org/amigo/term/GO:0021637
BRISC complex	Gene Ontology	GO:0070552	1	5	0.0492927	0.190117	BABAM2	http://amigo.geneontology.org/amigo/term/GO:0070552
calcium, potassium:sodium antiporter activity	Gene Ontology	GO:0008273	1	5	0.0492927	0.190117	SLC24A4	http://amigo.geneontology.org/amigo/term/GO:0008273
piRNA biosynthetic process	Gene Ontology	GO:1990511	1	5	0.0492927	0.190117	BTBD18	http://amigo.geneontology.org/amigo/term/GO:1990511
regulation of organelle transport along microtubule	Gene Ontology	GO:1902513	1	5	0.0492927	0.190117	RHOT1	http://amigo.geneontology.org/amigo/term/GO:1902513
amygdala development	Gene Ontology	GO:0021764	1	5	0.0492927	0.190117	NF1	http://amigo.geneontology.org/amigo/term/GO:0021764
DNA methylation involved in embryo development	Gene Ontology	GO:0043045	1	5	0.0492927	0.190117	DNMT1	http://amigo.geneontology.org/amigo/term/GO:0043045
activin-activated receptor activity	Gene Ontology	GO:0017002	1	5	0.0492927	0.190117	ACVR1B	http://amigo.geneontology.org/amigo/term/GO:0017002
dichotomous subdivision of terminal units involved in salivary gland branching	Gene Ontology	GO:0060666	1	5	0.0492927	0.190117	PLXND1	http://amigo.geneontology.org/amigo/term/GO:0060666
Sin3-type complex	Gene Ontology	GO:0070822	1	5	0.0492927	0.190117	BRMS1L	http://amigo.geneontology.org/amigo/term/GO:0070822
CIA complex	Gene Ontology	GO:0097361	1	5	0.0492927	0.190117	CIAO2B	http://amigo.geneontology.org/amigo/term/GO:0097361
ribose phosphate diphosphokinase activity	Gene Ontology	GO:0004749	1	5	0.0492927	0.190117	PRPS1L1	http://amigo.geneontology.org/amigo/term/GO:0004749
development of primary female sexual characteristics	Gene Ontology	GO:0046545	1	5	0.0492927	0.190117	ACVR1B	http://amigo.geneontology.org/amigo/term/GO:0046545
regulation of microvillus assembly	Gene Ontology	GO:0032534	1	5	0.0492927	0.190117	PLD1	http://amigo.geneontology.org/amigo/term/GO:0032534
thorax and anterior abdomen determination	Gene Ontology	GO:0007356	1	5	0.0492927	0.190117	TIFAB	http://amigo.geneontology.org/amigo/term/GO:0007356
reduction of food intake in response to dietary excess	Gene Ontology	GO:0002023	1	5	0.0492927	0.190117	GFRAL	http://amigo.geneontology.org/amigo/term/GO:0002023
negative regulation of histone H3-K27 methylation	Gene Ontology	GO:0061086	1	5	0.0492927	0.190117	SUPT6H	http://amigo.geneontology.org/amigo/term/GO:0061086
central region of growth cone	Gene Ontology	GO:0090724	1	5	0.0492927	0.190117	NDEL1	http://amigo.geneontology.org/amigo/term/GO:0090724
positive regulation of melanocyte differentiation	Gene Ontology	GO:0045636	1	5	0.0492927	0.190117	KITLG	http://amigo.geneontology.org/amigo/term/GO:0045636
cadmium ion transmembrane transport	Gene Ontology	GO:0070574	1	5	0.0492927	0.190117	SLC30A1	http://amigo.geneontology.org/amigo/term/GO:0070574
endoplasmic reticulum membrane organization	Gene Ontology	GO:0090158	1	5	0.0492927	0.190117	STX18	http://amigo.geneontology.org/amigo/term/GO:0090158
CORVET complex	Gene Ontology	GO:0033263	1	5	0.0492927	0.190117	VPS8	http://amigo.geneontology.org/amigo/term/GO:0033263
transforming growth factor beta receptor activity, type I	Gene Ontology	GO:0005025	1	5	0.0492927	0.190117	BMPR1B	http://amigo.geneontology.org/amigo/term/GO:0005025
type 5 metabotropic glutamate receptor binding	Gene Ontology	GO:0031802	1	5	0.0492927	0.190117	PRNP	http://amigo.geneontology.org/amigo/term/GO:0031802
acetyl-CoA hydrolase activity	Gene Ontology	GO:0003986	1	5	0.0492927	0.190117	ACOT12	http://amigo.geneontology.org/amigo/term/GO:0003986
midbody	Gene Ontology	GO:0030496	4	160	0.0499128	0.19115	GNAI2|TBCK|KLHDC8B|CIAO2B	http://amigo.geneontology.org/amigo/term/GO:0030496
photoreceptor cell maintenance	Gene Ontology	GO:0045494	2	41	0.0505722	0.19115	NXNL2|PROM1	http://amigo.geneontology.org/amigo/term/GO:0045494
histone H3 acetylation	Gene Ontology	GO:0043966	2	41	0.0505722	0.19115	JADE2|SUPT3H	http://amigo.geneontology.org/amigo/term/GO:0043966
amino acid transport	Gene Ontology	GO:0006865	2	41	0.0505722	0.19115	SLC17A5|SLC25A47	http://amigo.geneontology.org/amigo/term/GO:0006865
SH2 domain binding	Gene Ontology	GO:0042169	2	41	0.0505722	0.19115	KHDRBS1|KIT	http://amigo.geneontology.org/amigo/term/GO:0042169
cytokine binding	Gene Ontology	GO:0019955	2	41	0.0505722	0.19115	PRLR|KIT	http://amigo.geneontology.org/amigo/term/GO:0019955
negative regulation of viral genome replication	Gene Ontology	GO:0045071	2	41	0.0505722	0.19115	RSAD2|RNASEL	http://amigo.geneontology.org/amigo/term/GO:0045071
binding of sperm to zona pellucida	Gene Ontology	GO:0007339	2	41	0.0505722	0.19115	ADAM18|PCSK4	http://amigo.geneontology.org/amigo/term/GO:0007339
ruffle membrane	Gene Ontology	GO:0032587	3	96	0.0509461	0.19115	ADAM18|RAB34|MTMR9	http://amigo.geneontology.org/amigo/term/GO:0032587
anterior/posterior pattern specification	Gene Ontology	GO:0009952	3	96	0.0509461	0.19115	MLLT3|ZBTB16|LRP5	http://amigo.geneontology.org/amigo/term/GO:0009952
histone binding	Gene Ontology	GO:0042393	4	163	0.0526907	0.19115	SMARCA2|SUPT6H|NCAPD2|MLLT3	http://amigo.geneontology.org/amigo/term/GO:0042393
heparin binding	Gene Ontology	GO:0008201	4	163	0.0526907	0.19115	ADAMTS5|MPO|PRELP|FSTL1	http://amigo.geneontology.org/amigo/term/GO:0008201
histone acetylation	Gene Ontology	GO:0016573	2	42	0.0526943	0.19115	CREBBP|GTF3C4	http://amigo.geneontology.org/amigo/term/GO:0016573
clathrin binding	Gene Ontology	GO:0030276	2	42	0.0526943	0.19115	SYT9|DNER	http://amigo.geneontology.org/amigo/term/GO:0030276
mRNA transport	Gene Ontology	GO:0051028	2	42	0.0526943	0.19115	QKI|SUPT6H	http://amigo.geneontology.org/amigo/term/GO:0051028
negative regulation of cell cycle	Gene Ontology	GO:0045786	2	42	0.0526943	0.19115	RPS6KA2|PTPRK	http://amigo.geneontology.org/amigo/term/GO:0045786
cellular calcium ion homeostasis	Gene Ontology	GO:0006874	3	98	0.0534843	0.19115	ATP13A3|SLC30A1|SLC24A4	http://amigo.geneontology.org/amigo/term/GO:0006874
membrane raft	Gene Ontology	GO:0045121	5	237	0.0540807	0.19115	ADAM18|IKBKB|GNAI2|RET|PRNP	http://amigo.geneontology.org/amigo/term/GO:0045121
regulation of RNA splicing	Gene Ontology	GO:0043484	2	43	0.0548476	0.19115	RBM12B|MBNL1	http://amigo.geneontology.org/amigo/term/GO:0043484
eye development	Gene Ontology	GO:0001654	2	43	0.0548476	0.19115	BMPR1B|ATF6	http://amigo.geneontology.org/amigo/term/GO:0001654
kinesin binding	Gene Ontology	GO:0019894	2	43	0.0548476	0.19115	TOR1A|TOR1B	http://amigo.geneontology.org/amigo/term/GO:0019894
RNA polymerase II cis-regulatory region sequence-specific DNA binding	Gene Ontology	GO:0000978	10	656	0.0560561	0.19115	HDAC1|ZBTB16|TCF3|ZBTB7C|RFX3|RUNX2|ETS1|ZNF277|GABPA|ATF6	http://amigo.geneontology.org/amigo/term/GO:0000978
G1/S transition of mitotic cell cycle	Gene Ontology	GO:0000082	3	100	0.0560823	0.19115	ACVR1B|KHDRBS1|CACUL1	http://amigo.geneontology.org/amigo/term/GO:0000082
cellular response to amino acid starvation	Gene Ontology	GO:0034198	2	44	0.0570315	0.19115	PRKD1|SEH1L	http://amigo.geneontology.org/amigo/term/GO:0034198
negative regulation of cell adhesion	Gene Ontology	GO:0007162	2	44	0.0570315	0.19115	PLXND1|JAM2	http://amigo.geneontology.org/amigo/term/GO:0007162
catalytic activity	Gene Ontology	GO:0003824	2	44	0.0570315	0.19115	RSAD2|HHIP	http://amigo.geneontology.org/amigo/term/GO:0003824
positive regulation of axon regeneration	Gene Ontology	GO:0048680	1	6	0.0572693	0.19115	NDEL1	http://amigo.geneontology.org/amigo/term/GO:0048680
regulation of somitogenesis	Gene Ontology	GO:0014807	1	6	0.0572693	0.19115	DMRT2	http://amigo.geneontology.org/amigo/term/GO:0014807
molybdopterin cofactor biosynthetic process	Gene Ontology	GO:0032324	1	6	0.0572693	0.19115	GPHN	http://amigo.geneontology.org/amigo/term/GO:0032324
venous blood vessel morphogenesis	Gene Ontology	GO:0048845	1	6	0.0572693	0.19115	CCBE1	http://amigo.geneontology.org/amigo/term/GO:0048845
embryonic skeletal joint development	Gene Ontology	GO:0072498	1	6	0.0572693	0.19115	EXT1	http://amigo.geneontology.org/amigo/term/GO:0072498
acetyl-CoA metabolic process	Gene Ontology	GO:0006084	1	6	0.0572693	0.19115	ACOT12	http://amigo.geneontology.org/amigo/term/GO:0006084
positive regulation of vascular endothelial growth factor signaling pathway	Gene Ontology	GO:1900748	1	6	0.0572693	0.19115	CCBE1	http://amigo.geneontology.org/amigo/term/GO:1900748
germ cell migration	Gene Ontology	GO:0008354	1	6	0.0572693	0.19115	KIT	http://amigo.geneontology.org/amigo/term/GO:0008354
neural crest cell migration involved in autonomic nervous system development	Gene Ontology	GO:1901166	1	6	0.0572693	0.19115	SEMA3F	http://amigo.geneontology.org/amigo/term/GO:1901166
plasma membrane signaling receptor complex	Gene Ontology	GO:0098802	1	6	0.0572693	0.19115	TRAF4	http://amigo.geneontology.org/amigo/term/GO:0098802
negative regulation of leukocyte migration	Gene Ontology	GO:0002686	1	6	0.0572693	0.19115	ADTRP	http://amigo.geneontology.org/amigo/term/GO:0002686
5S class rRNA transcription by RNA polymerase III	Gene Ontology	GO:0042791	1	6	0.0572693	0.19115	GTF3C4	http://amigo.geneontology.org/amigo/term/GO:0042791
oncostatin-M receptor activity	Gene Ontology	GO:0004924	1	6	0.0572693	0.19115	PRLR	http://amigo.geneontology.org/amigo/term/GO:0004924
prenyltransferase activity	Gene Ontology	GO:0004659	1	6	0.0572693	0.19115	PDSS2	http://amigo.geneontology.org/amigo/term/GO:0004659
leucine catabolic process	Gene Ontology	GO:0006552	1	6	0.0572693	0.19115	MCCC1	http://amigo.geneontology.org/amigo/term/GO:0006552
regulation of defense response to virus	Gene Ontology	GO:0050688	1	6	0.0572693	0.19115	ELMOD2	http://amigo.geneontology.org/amigo/term/GO:0050688
positive regulation of histone deacetylase activity	Gene Ontology	GO:1901727	1	6	0.0572693	0.19115	PRKD1	http://amigo.geneontology.org/amigo/term/GO:1901727
long-chain fatty acyl-CoA binding	Gene Ontology	GO:0036042	1	6	0.0572693	0.19115	ACOT12	http://amigo.geneontology.org/amigo/term/GO:0036042
cellular response to catecholamine stimulus	Gene Ontology	GO:0071870	1	6	0.0572693	0.19115	ADCY6	http://amigo.geneontology.org/amigo/term/GO:0071870
lactate transmembrane transporter activity	Gene Ontology	GO:0015129	1	6	0.0572693	0.19115	SLC16A3	http://amigo.geneontology.org/amigo/term/GO:0015129
centromeric DNA binding	Gene Ontology	GO:0019237	1	6	0.0572693	0.19115	ZW10	http://amigo.geneontology.org/amigo/term/GO:0019237
DNA catabolic process, exonucleolytic	Gene Ontology	GO:0000738	1	6	0.0572693	0.19115	XRN2	http://amigo.geneontology.org/amigo/term/GO:0000738
lens fiber cell morphogenesis	Gene Ontology	GO:0070309	1	6	0.0572693	0.19115	TBC1D20	http://amigo.geneontology.org/amigo/term/GO:0070309
positive regulation of mRNA binding	Gene Ontology	GO:1902416	1	6	0.0572693	0.19115	EIF3D	http://amigo.geneontology.org/amigo/term/GO:1902416
protein sulfation	Gene Ontology	GO:0006477	1	6	0.0572693	0.19115	UST	http://amigo.geneontology.org/amigo/term/GO:0006477
response to temperature stimulus	Gene Ontology	GO:0009266	1	6	0.0572693	0.19115	UCP1	http://amigo.geneontology.org/amigo/term/GO:0009266
activation of Janus kinase activity	Gene Ontology	GO:0042976	1	6	0.0572693	0.19115	PRLR	http://amigo.geneontology.org/amigo/term/GO:0042976
LRR domain binding	Gene Ontology	GO:0030275	1	6	0.0572693	0.19115	LRRFIP2	http://amigo.geneontology.org/amigo/term/GO:0030275
activated T cell proliferation	Gene Ontology	GO:0050798	1	6	0.0572693	0.19115	CADM1	http://amigo.geneontology.org/amigo/term/GO:0050798
negative regulation of histone H3-K9 methylation	Gene Ontology	GO:0051573	1	6	0.0572693	0.19115	DNMT1	http://amigo.geneontology.org/amigo/term/GO:0051573
positive regulation of hematopoietic stem cell proliferation	Gene Ontology	GO:1902035	1	6	0.0572693	0.19115	KITLG	http://amigo.geneontology.org/amigo/term/GO:1902035
retinal blood vessel morphogenesis	Gene Ontology	GO:0061304	1	6	0.0572693	0.19115	LRP5	http://amigo.geneontology.org/amigo/term/GO:0061304
regulation of phosphatidylinositol dephosphorylation	Gene Ontology	GO:0060304	1	6	0.0572693	0.19115	MTMR9	http://amigo.geneontology.org/amigo/term/GO:0060304
long-chain fatty acid catabolic process	Gene Ontology	GO:0042758	1	6	0.0572693	0.19115	ADTRP	http://amigo.geneontology.org/amigo/term/GO:0042758
long-chain fatty acid binding	Gene Ontology	GO:0036041	1	6	0.0572693	0.19115	UCP1	http://amigo.geneontology.org/amigo/term/GO:0036041
leukemia inhibitory factor receptor activity	Gene Ontology	GO:0004923	1	6	0.0572693	0.19115	PRLR	http://amigo.geneontology.org/amigo/term/GO:0004923
peptide-lysine-N-acetyltransferase activity	Gene Ontology	GO:0061733	1	6	0.0572693	0.19115	CREBBP	http://amigo.geneontology.org/amigo/term/GO:0061733
four-way junction helicase activity	Gene Ontology	GO:0009378	1	6	0.0572693	0.19115	RECQL4	http://amigo.geneontology.org/amigo/term/GO:0009378
tooth eruption	Gene Ontology	GO:0044691	1	6	0.0572693	0.19115	ADAMTS5	http://amigo.geneontology.org/amigo/term/GO:0044691
ribosomal protein S6 kinase activity	Gene Ontology	GO:0004711	1	6	0.0572693	0.19115	RPS6KA2	http://amigo.geneontology.org/amigo/term/GO:0004711
DNA methylation-dependent heterochromatin assembly	Gene Ontology	GO:0006346	1	6	0.0572693	0.19115	HDAC1	http://amigo.geneontology.org/amigo/term/GO:0006346
disulfide oxidoreductase activity	Gene Ontology	GO:0015036	1	6	0.0572693	0.19115	TMX2	http://amigo.geneontology.org/amigo/term/GO:0015036
regulation of protein localization to membrane	Gene Ontology	GO:1905475	1	6	0.0572693	0.19115	GPC5	http://amigo.geneontology.org/amigo/term/GO:1905475
regulation of blood vessel endothelial cell migration	Gene Ontology	GO:0043535	1	6	0.0572693	0.19115	NF1	http://amigo.geneontology.org/amigo/term/GO:0043535
dihydropyrimidinase activity	Gene Ontology	GO:0004157	1	6	0.0572693	0.19115	DPYS	http://amigo.geneontology.org/amigo/term/GO:0004157
negative regulation of T cell mediated cytotoxicity	Gene Ontology	GO:0001915	1	6	0.0572693	0.19115	PPP3CB	http://amigo.geneontology.org/amigo/term/GO:0001915
negative regulation of neuroblast proliferation	Gene Ontology	GO:0007406	1	6	0.0572693	0.19115	NF1	http://amigo.geneontology.org/amigo/term/GO:0007406
mitotic centrosome separation	Gene Ontology	GO:0007100	1	6	0.0572693	0.19115	NDEL1	http://amigo.geneontology.org/amigo/term/GO:0007100
negative regulation of leukocyte cell-cell adhesion	Gene Ontology	GO:1903038	1	6	0.0572693	0.19115	ADTRP	http://amigo.geneontology.org/amigo/term/GO:1903038
chromosome separation	Gene Ontology	GO:0051304	1	6	0.0572693	0.19115	NCAPD2	http://amigo.geneontology.org/amigo/term/GO:0051304
Mo-molybdopterin cofactor biosynthetic process	Gene Ontology	GO:0006777	1	6	0.0572693	0.19115	GPHN	http://amigo.geneontology.org/amigo/term/GO:0006777
gonadal mesoderm development	Gene Ontology	GO:0007506	1	6	0.0572693	0.19115	ZFPM2	http://amigo.geneontology.org/amigo/term/GO:0007506
regulation of microtubule motor activity	Gene Ontology	GO:2000574	1	6	0.0572693	0.19115	NDEL1	http://amigo.geneontology.org/amigo/term/GO:2000574
L-glutamate import across plasma membrane	Gene Ontology	GO:0098712	1	6	0.0572693	0.19115	SLC1A3	http://amigo.geneontology.org/amigo/term/GO:0098712
germinal center B cell differentiation	Gene Ontology	GO:0002314	1	6	0.0572693	0.19115	CDH16	http://amigo.geneontology.org/amigo/term/GO:0002314
sphingomyelin biosynthetic process	Gene Ontology	GO:0006686	1	6	0.0572693	0.19115	SAMD8	http://amigo.geneontology.org/amigo/term/GO:0006686
TORC2 signaling	Gene Ontology	GO:0038203	1	6	0.0572693	0.19115	MAPKAP1	http://amigo.geneontology.org/amigo/term/GO:0038203
positive regulation of establishment of endothelial barrier	Gene Ontology	GO:1903142	1	6	0.0572693	0.19115	S1PR2	http://amigo.geneontology.org/amigo/term/GO:1903142
response to laminar fluid shear stress	Gene Ontology	GO:0034616	1	6	0.0572693	0.19115	ETS1	http://amigo.geneontology.org/amigo/term/GO:0034616
molybdopterin cofactor binding	Gene Ontology	GO:0043546	1	6	0.0572693	0.19115	GPHN	http://amigo.geneontology.org/amigo/term/GO:0043546
transcription factor TFIIIC complex	Gene Ontology	GO:0000127	1	6	0.0572693	0.19115	GTF3C4	http://amigo.geneontology.org/amigo/term/GO:0000127
transmembrane receptor protein tyrosine phosphatase signaling pathway	Gene Ontology	GO:0007185	1	6	0.0572693	0.19115	PTPRU	http://amigo.geneontology.org/amigo/term/GO:0007185
mRNA export from nucleus	Gene Ontology	GO:0006406	3	101	0.0574035	0.19115	NUP93|NUP42|SEH1L	http://amigo.geneontology.org/amigo/term/GO:0006406
Golgi lumen	Gene Ontology	GO:0005796	3	101	0.0574035	0.19115	PRELP|GPC5|RAB33B	http://amigo.geneontology.org/amigo/term/GO:0005796
serine-type endopeptidase activity	Gene Ontology	GO:0004252	4	169	0.0584939	0.194498	TMPRSS4|PLAU|PCSK4|MMP1	http://amigo.geneontology.org/amigo/term/GO:0004252
T-tubule	Gene Ontology	GO:0030315	2	45	0.0592452	0.195965	PPP3CB|SLC30A1	http://amigo.geneontology.org/amigo/term/GO:0030315
protein autophosphorylation	Gene Ontology	GO:0046777	4	170	0.059493	0.195965	KIT|ACVR1B|PRKD1|FLT1	http://amigo.geneontology.org/amigo/term/GO:0046777
ciliary tip	Gene Ontology	GO:0097542	2	46	0.0614882	0.195965	TTC21B|ARMC9	http://amigo.geneontology.org/amigo/term/GO:0097542
RNA metabolic process	Gene Ontology	GO:0016070	2	46	0.0614882	0.195965	RBFOX2|XRN2	http://amigo.geneontology.org/amigo/term/GO:0016070
transcription coactivator activity	Gene Ontology	GO:0003713	5	248	0.0629615	0.195965	ZFPM2|SMARCA2|SUPT3H|CREBBP|MED12L	http://amigo.geneontology.org/amigo/term/GO:0003713
visual learning	Gene Ontology	GO:0008542	2	47	0.0637598	0.195965	NF1|KIT	http://amigo.geneontology.org/amigo/term/GO:0008542
negative regulation of cold-induced thermogenesis	Gene Ontology	GO:0120163	2	47	0.0637598	0.195965	ADAM18|ADAMTS5	http://amigo.geneontology.org/amigo/term/GO:0120163
cardiac conduction	Gene Ontology	GO:0061337	2	47	0.0637598	0.195965	CACNA2D2|KCNK3	http://amigo.geneontology.org/amigo/term/GO:0061337
metalloendopeptidase activity	Gene Ontology	GO:0004222	3	106	0.0642277	0.195965	ADAM18|ADAMTS5|MMP1	http://amigo.geneontology.org/amigo/term/GO:0004222
regulation of mRNA export from nucleus	Gene Ontology	GO:0010793	1	7	0.0651792	0.195965	SUPT6H	http://amigo.geneontology.org/amigo/term/GO:0010793
regulation of intracellular protein transport	Gene Ontology	GO:0033157	1	7	0.0651792	0.195965	NDEL1	http://amigo.geneontology.org/amigo/term/GO:0033157
maintenance of DNA methylation	Gene Ontology	GO:0010216	1	7	0.0651792	0.195965	DNMT1	http://amigo.geneontology.org/amigo/term/GO:0010216
neurofilament cytoskeleton organization	Gene Ontology	GO:0060052	1	7	0.0651792	0.195965	NDEL1	http://amigo.geneontology.org/amigo/term/GO:0060052
MutSalpha complex binding	Gene Ontology	GO:0032407	1	7	0.0651792	0.195965	MLH1	http://amigo.geneontology.org/amigo/term/GO:0032407
condensin complex	Gene Ontology	GO:0000796	1	7	0.0651792	0.195965	NCAPD2	http://amigo.geneontology.org/amigo/term/GO:0000796
glomerular visceral epithelial cell differentiation	Gene Ontology	GO:0072112	1	7	0.0651792	0.195965	PROM1	http://amigo.geneontology.org/amigo/term/GO:0072112
positive regulation by host of viral genome replication	Gene Ontology	GO:0044829	1	7	0.0651792	0.195965	TBC1D20	http://amigo.geneontology.org/amigo/term/GO:0044829
locomotion involved in locomotory behavior	Gene Ontology	GO:0031987	1	7	0.0651792	0.195965	PPP3CB	http://amigo.geneontology.org/amigo/term/GO:0031987
regulation of synaptic vesicle fusion to presynaptic active zone membrane	Gene Ontology	GO:0031630	1	7	0.0651792	0.195965	VAMP1	http://amigo.geneontology.org/amigo/term/GO:0031630
axon extension involved in axon guidance	Gene Ontology	GO:0048846	1	7	0.0651792	0.195965	SEMA3F	http://amigo.geneontology.org/amigo/term/GO:0048846
protein phosphatase 2B binding	Gene Ontology	GO:0030346	1	7	0.0651792	0.195965	PPP3CB	http://amigo.geneontology.org/amigo/term/GO:0030346
peptidyl-lysine dimethylation	Gene Ontology	GO:0018027	1	7	0.0651792	0.195965	SETD7	http://amigo.geneontology.org/amigo/term/GO:0018027
meiotic chromosome condensation	Gene Ontology	GO:0010032	1	7	0.0651792	0.195965	NCAPD2	http://amigo.geneontology.org/amigo/term/GO:0010032
positive regulation of RNA export from nucleus	Gene Ontology	GO:0046833	1	7	0.0651792	0.195965	KHDRBS1	http://amigo.geneontology.org/amigo/term/GO:0046833
generation of neurons	Gene Ontology	GO:0048699	1	7	0.0651792	0.195965	CIT	http://amigo.geneontology.org/amigo/term/GO:0048699
positive regulation of gastrulation	Gene Ontology	GO:2000543	1	7	0.0651792	0.195965	TENM4	http://amigo.geneontology.org/amigo/term/GO:2000543
phosphatidylserine metabolic process	Gene Ontology	GO:0006658	1	7	0.0651792	0.195965	PLA1A	http://amigo.geneontology.org/amigo/term/GO:0006658
cerebral cortex radially oriented cell migration	Gene Ontology	GO:0021799	1	7	0.0651792	0.195965	NDEL1	http://amigo.geneontology.org/amigo/term/GO:0021799
glucose catabolic process	Gene Ontology	GO:0006007	1	7	0.0651792	0.195965	LRP5	http://amigo.geneontology.org/amigo/term/GO:0006007
transcription initiation from RNA polymerase III promoter	Gene Ontology	GO:0006384	1	7	0.0651792	0.195965	GTF3C4	http://amigo.geneontology.org/amigo/term/GO:0006384
PML body organization	Gene Ontology	GO:0030578	1	7	0.0651792	0.195965	ETS1	http://amigo.geneontology.org/amigo/term/GO:0030578
regulation of odontogenesis of dentin-containing tooth	Gene Ontology	GO:0042487	1	7	0.0651792	0.195965	RUNX2	http://amigo.geneontology.org/amigo/term/GO:0042487
cuprous ion binding	Gene Ontology	GO:1903136	1	7	0.0651792	0.195965	PRNP	http://amigo.geneontology.org/amigo/term/GO:1903136
kinetochore microtubule	Gene Ontology	GO:0005828	1	7	0.0651792	0.195965	ZW10	http://amigo.geneontology.org/amigo/term/GO:0005828
aspartic-type endopeptidase inhibitor activity	Gene Ontology	GO:0019828	1	7	0.0651792	0.195965	PRNP	http://amigo.geneontology.org/amigo/term/GO:0019828
extrinsic component of endoplasmic reticulum membrane	Gene Ontology	GO:0042406	1	7	0.0651792	0.195965	TOR1A	http://amigo.geneontology.org/amigo/term/GO:0042406
organelle transport along microtubule	Gene Ontology	GO:0072384	1	7	0.0651792	0.195965	COPG2	http://amigo.geneontology.org/amigo/term/GO:0072384
oncostatin-M-mediated signaling pathway	Gene Ontology	GO:0038165	1	7	0.0651792	0.195965	PRLR	http://amigo.geneontology.org/amigo/term/GO:0038165
calcium ion transmembrane import into cytosol	Gene Ontology	GO:0097553	1	7	0.0651792	0.195965	GRIN2B	http://amigo.geneontology.org/amigo/term/GO:0097553
positive regulation of T-helper 2 cell cytokine production	Gene Ontology	GO:2000553	1	7	0.0651792	0.195965	RSAD2	http://amigo.geneontology.org/amigo/term/GO:2000553
regulation of SNARE complex assembly	Gene Ontology	GO:0035542	1	7	0.0651792	0.195965	STXBP6	http://amigo.geneontology.org/amigo/term/GO:0035542
regulation of reactive oxygen species biosynthetic process	Gene Ontology	GO:1903426	1	7	0.0651792	0.195965	UCP1	http://amigo.geneontology.org/amigo/term/GO:1903426
regulation of type B pancreatic cell proliferation	Gene Ontology	GO:0061469	1	7	0.0651792	0.195965	SGPP2	http://amigo.geneontology.org/amigo/term/GO:0061469
histone H4-K12 acetylation	Gene Ontology	GO:0043983	1	7	0.0651792	0.195965	JADE2	http://amigo.geneontology.org/amigo/term/GO:0043983
negative regulation of calcium ion import	Gene Ontology	GO:0090281	1	7	0.0651792	0.195965	SLC30A1	http://amigo.geneontology.org/amigo/term/GO:0090281
activin receptor complex	Gene Ontology	GO:0048179	1	7	0.0651792	0.195965	ACVR1B	http://amigo.geneontology.org/amigo/term/GO:0048179
positive regulation of activin receptor signaling pathway	Gene Ontology	GO:0032927	1	7	0.0651792	0.195965	ACVR1B	http://amigo.geneontology.org/amigo/term/GO:0032927
intraciliary transport particle A	Gene Ontology	GO:0030991	1	7	0.0651792	0.195965	TTC21B	http://amigo.geneontology.org/amigo/term/GO:0030991
positive regulation of NAD(P)H oxidase activity	Gene Ontology	GO:0033864	1	7	0.0651792	0.195965	GNAI2	http://amigo.geneontology.org/amigo/term/GO:0033864
sphingosine-1-phosphate phosphatase activity	Gene Ontology	GO:0042392	1	7	0.0651792	0.195965	SGPP2	http://amigo.geneontology.org/amigo/term/GO:0042392
oxidized purine DNA binding	Gene Ontology	GO:0032357	1	7	0.0651792	0.195965	RECQL4	http://amigo.geneontology.org/amigo/term/GO:0032357
hair follicle maturation	Gene Ontology	GO:0048820	1	7	0.0651792	0.195965	NF1	http://amigo.geneontology.org/amigo/term/GO:0048820
sialic acid transport	Gene Ontology	GO:0015739	1	7	0.0651792	0.195965	SLC17A5	http://amigo.geneontology.org/amigo/term/GO:0015739
vascular endothelial growth factor-activated receptor activity	Gene Ontology	GO:0005021	1	7	0.0651792	0.195965	FLT1	http://amigo.geneontology.org/amigo/term/GO:0005021
forebrain dorsal/ventral pattern formation	Gene Ontology	GO:0021798	1	7	0.0651792	0.195965	TTC21B	http://amigo.geneontology.org/amigo/term/GO:0021798
eukaryotic translation initiation factor 3 complex, eIF3m	Gene Ontology	GO:0071541	1	7	0.0651792	0.195965	EIF3D	http://amigo.geneontology.org/amigo/term/GO:0071541
pyrimidine nucleobase catabolic process	Gene Ontology	GO:0006208	1	7	0.0651792	0.195965	DPYS	http://amigo.geneontology.org/amigo/term/GO:0006208
interleukin-6 receptor binding	Gene Ontology	GO:0005138	1	7	0.0651792	0.195965	ADAM18	http://amigo.geneontology.org/amigo/term/GO:0005138
tRNA transcription by RNA polymerase III	Gene Ontology	GO:0042797	1	7	0.0651792	0.195965	GTF3C4	http://amigo.geneontology.org/amigo/term/GO:0042797
lymphoid progenitor cell differentiation	Gene Ontology	GO:0002320	1	7	0.0651792	0.195965	KIT	http://amigo.geneontology.org/amigo/term/GO:0002320
gene silencing	Gene Ontology	GO:0016458	1	7	0.0651792	0.195965	DNMT1	http://amigo.geneontology.org/amigo/term/GO:0016458
phospholipase D activity	Gene Ontology	GO:0004630	1	7	0.0651792	0.195965	PLD1	http://amigo.geneontology.org/amigo/term/GO:0004630
smooth muscle cell migration	Gene Ontology	GO:0014909	1	7	0.0651792	0.195965	PLAU	http://amigo.geneontology.org/amigo/term/GO:0014909
segment specification	Gene Ontology	GO:0007379	1	7	0.0651792	0.195965	MLLT3	http://amigo.geneontology.org/amigo/term/GO:0007379
positive regulation of trophoblast cell migration	Gene Ontology	GO:1901165	1	7	0.0651792	0.195965	ACVR1B	http://amigo.geneontology.org/amigo/term/GO:1901165
regulation of epithelial cell differentiation	Gene Ontology	GO:0030856	1	7	0.0651792	0.195965	PRLR	http://amigo.geneontology.org/amigo/term/GO:0030856
trigeminal nerve development	Gene Ontology	GO:0021559	1	7	0.0651792	0.195965	TIFAB	http://amigo.geneontology.org/amigo/term/GO:0021559
reproductive process	Gene Ontology	GO:0022414	1	7	0.0651792	0.195965	PCSK4	http://amigo.geneontology.org/amigo/term/GO:0022414
cellular response to hydroperoxide	Gene Ontology	GO:0071447	1	7	0.0651792	0.195965	PRKD1	http://amigo.geneontology.org/amigo/term/GO:0071447
ubiquitin ligase complex	Gene Ontology	GO:0000151	3	107	0.0656356	0.196587	ASB2|UBE2D2|RBCK1	http://amigo.geneontology.org/amigo/term/GO:0000151
myelination	Gene Ontology	GO:0042552	2	48	0.0660594	0.196587	QKI|MPZ	http://amigo.geneontology.org/amigo/term/GO:0042552
extracellular matrix organization	Gene Ontology	GO:0030198	5	252	0.0663828	0.196587	ADAMTS5|ITGAL|NF1|JAM2|MMP1	http://amigo.geneontology.org/amigo/term/GO:0030198
positive regulation of protein phosphorylation	Gene Ontology	GO:0001934	4	178	0.0678103	0.196587	ADAM18|FNIP1|CSNK1D|ADTRP	http://amigo.geneontology.org/amigo/term/GO:0001934
SMAD binding	Gene Ontology	GO:0046332	2	49	0.0683862	0.196587	BMPR1B|ACVR1B	http://amigo.geneontology.org/amigo/term/GO:0046332
protein destabilization	Gene Ontology	GO:0031648	2	49	0.0683862	0.196587	PRNP|CREBBP	http://amigo.geneontology.org/amigo/term/GO:0031648
nuclear matrix	Gene Ontology	GO:0016363	3	109	0.0684936	0.196587	CXXC1|RNASEL|ARFGEF1	http://amigo.geneontology.org/amigo/term/GO:0016363
integral component of endoplasmic reticulum membrane	Gene Ontology	GO:0030176	3	109	0.0684936	0.196587	ATF6|SAMD8|EXT1	http://amigo.geneontology.org/amigo/term/GO:0030176
SNARE complex	Gene Ontology	GO:0031201	2	50	0.0707399	0.196587	VAMP1|STX18	http://amigo.geneontology.org/amigo/term/GO:0031201
basal plasma membrane	Gene Ontology	GO:0009925	2	50	0.0707399	0.196587	MST1R|SLC1A3	http://amigo.geneontology.org/amigo/term/GO:0009925
regulation of synaptic plasticity	Gene Ontology	GO:0048167	2	50	0.0707399	0.196587	GRIN2B|PPP3CB	http://amigo.geneontology.org/amigo/term/GO:0048167
epidermal growth factor receptor signaling pathway	Gene Ontology	GO:0007173	2	50	0.0707399	0.196587	ADAM18|CAMLG	http://amigo.geneontology.org/amigo/term/GO:0007173
E-box binding	Gene Ontology	GO:0070888	2	50	0.0707399	0.196587	HDAC1|TCF3	http://amigo.geneontology.org/amigo/term/GO:0070888
proteasome-mediated ubiquitin-dependent protein catabolic process	Gene Ontology	GO:0043161	4	181	0.0710765	0.196587	TRIM9|EPM2A|HECW1|RBCK1	http://amigo.geneontology.org/amigo/term/GO:0043161
positive regulation of neuron projection development	Gene Ontology	GO:0010976	3	111	0.0714073	0.196587	LRRC7|PRKD1|RET	http://amigo.geneontology.org/amigo/term/GO:0010976
DNA-binding transcription factor activity, RNA polymerase II-specific	Gene Ontology	GO:0000981	12	874	0.0722281	0.196587	CIC|SP9|DMRT2|TCF3|EVX2|SP4|RFX3|RUNX2|ETS1|MLLT3|GABPA|ATF6	http://amigo.geneontology.org/amigo/term/GO:0000981
positive regulation of DNA-binding transcription factor activity	Gene Ontology	GO:0051091	3	112	0.0728848	0.196587	KIT|TCF3|LRP5	http://amigo.geneontology.org/amigo/term/GO:0051091
L-aspartate transmembrane transport	Gene Ontology	GO:0070778	1	8	0.0730229	0.196587	SLC25A12	http://amigo.geneontology.org/amigo/term/GO:0070778
condensed chromosome, centromeric region	Gene Ontology	GO:0000779	1	8	0.0730229	0.196587	NCAPD2	http://amigo.geneontology.org/amigo/term/GO:0000779
ADP-ribosylation factor binding	Gene Ontology	GO:0030306	1	8	0.0730229	0.196587	TAMALIN	http://amigo.geneontology.org/amigo/term/GO:0030306
epidermal cell differentiation	Gene Ontology	GO:0009913	1	8	0.0730229	0.196587	HDAC1	http://amigo.geneontology.org/amigo/term/GO:0009913
exocyst localization	Gene Ontology	GO:0051601	1	8	0.0730229	0.196587	STXBP6	http://amigo.geneontology.org/amigo/term/GO:0051601
fibrinogen complex	Gene Ontology	GO:0005577	1	8	0.0730229	0.196587	FGL2	http://amigo.geneontology.org/amigo/term/GO:0005577
central nervous system neuron axonogenesis	Gene Ontology	GO:0021955	1	8	0.0730229	0.196587	NDEL1	http://amigo.geneontology.org/amigo/term/GO:0021955
mitochondrial transmembrane transport	Gene Ontology	GO:1990542	1	8	0.0730229	0.196587	UCP1	http://amigo.geneontology.org/amigo/term/GO:1990542
neutrophil mediated immunity	Gene Ontology	GO:0002446	1	8	0.0730229	0.196587	ADAM18	http://amigo.geneontology.org/amigo/term/GO:0002446
neuronal dense core vesicle	Gene Ontology	GO:0098992	1	8	0.0730229	0.196587	CHGA	http://amigo.geneontology.org/amigo/term/GO:0098992
prostate gland growth	Gene Ontology	GO:0060736	1	8	0.0730229	0.196587	PRLR	http://amigo.geneontology.org/amigo/term/GO:0060736
insulin secretion involved in cellular response to glucose stimulus	Gene Ontology	GO:0035773	1	8	0.0730229	0.196587	RAB11FIP2	http://amigo.geneontology.org/amigo/term/GO:0035773
positive regulation of cardiac muscle contraction	Gene Ontology	GO:0060452	1	8	0.0730229	0.196587	CHGA	http://amigo.geneontology.org/amigo/term/GO:0060452
endodeoxyribonuclease activity	Gene Ontology	GO:0004520	1	8	0.0730229	0.196587	ZRANB3	http://amigo.geneontology.org/amigo/term/GO:0004520
cyclin/CDK positive transcription elongation factor complex	Gene Ontology	GO:0008024	1	8	0.0730229	0.196587	CCNT1	http://amigo.geneontology.org/amigo/term/GO:0008024
heparan sulfate proteoglycan biosynthetic process, polysaccharide chain biosynthetic process	Gene Ontology	GO:0015014	1	8	0.0730229	0.196587	EXT1	http://amigo.geneontology.org/amigo/term/GO:0015014
telomeric D-loop disassembly	Gene Ontology	GO:0061820	1	8	0.0730229	0.196587	RECQL4	http://amigo.geneontology.org/amigo/term/GO:0061820
hydrolase activity, acting on carbon-nitrogen (but not peptide) bonds, in linear amides	Gene Ontology	GO:0016811	1	8	0.0730229	0.196587	ASPA	http://amigo.geneontology.org/amigo/term/GO:0016811
BRCA1-A complex	Gene Ontology	GO:0070531	1	8	0.0730229	0.196587	BABAM2	http://amigo.geneontology.org/amigo/term/GO:0070531
mitochondrion transport along microtubule	Gene Ontology	GO:0047497	1	8	0.0730229	0.196587	RHOT1	http://amigo.geneontology.org/amigo/term/GO:0047497
toxin transmembrane transporter activity	Gene Ontology	GO:0019534	1	8	0.0730229	0.196587	LRP5	http://amigo.geneontology.org/amigo/term/GO:0019534
positive regulation of transcription from RNA polymerase II promoter involved in cellular response to chemical stimulus	Gene Ontology	GO:1901522	1	8	0.0730229	0.196587	RUNX2	http://amigo.geneontology.org/amigo/term/GO:1901522
ovulation cycle	Gene Ontology	GO:0042698	1	8	0.0730229	0.196587	BMPR1B	http://amigo.geneontology.org/amigo/term/GO:0042698
NMDA glutamate receptor activity	Gene Ontology	GO:0004972	1	8	0.0730229	0.196587	GRIN2B	http://amigo.geneontology.org/amigo/term/GO:0004972
poly(G) binding	Gene Ontology	GO:0034046	1	8	0.0730229	0.196587	DAZAP1	http://amigo.geneontology.org/amigo/term/GO:0034046
sterol esterase activity	Gene Ontology	GO:0004771	1	8	0.0730229	0.196587	CES2	http://amigo.geneontology.org/amigo/term/GO:0004771
endosomal vesicle fusion	Gene Ontology	GO:0034058	1	8	0.0730229	0.196587	VPS8	http://amigo.geneontology.org/amigo/term/GO:0034058
negative regulation of membrane protein ectodomain proteolysis	Gene Ontology	GO:0051045	1	8	0.0730229	0.196587	TIMP2	http://amigo.geneontology.org/amigo/term/GO:0051045
mast cell activation	Gene Ontology	GO:0045576	1	8	0.0730229	0.196587	CHGA	http://amigo.geneontology.org/amigo/term/GO:0045576
7SK snRNA binding	Gene Ontology	GO:0097322	1	8	0.0730229	0.196587	CCNT1	http://amigo.geneontology.org/amigo/term/GO:0097322
bubble DNA binding	Gene Ontology	GO:0000405	1	8	0.0730229	0.196587	RECQL4	http://amigo.geneontology.org/amigo/term/GO:0000405
regulation of synaptic vesicle cycle	Gene Ontology	GO:0098693	1	8	0.0730229	0.196587	PLD1	http://amigo.geneontology.org/amigo/term/GO:0098693
HFE-transferrin receptor complex	Gene Ontology	GO:1990712	1	8	0.0730229	0.196587	BMPR1B	http://amigo.geneontology.org/amigo/term/GO:1990712
sphingosine-1-phosphate receptor activity	Gene Ontology	GO:0038036	1	8	0.0730229	0.196587	S1PR2	http://amigo.geneontology.org/amigo/term/GO:0038036
adenylate kinase activity	Gene Ontology	GO:0004017	1	8	0.0730229	0.196587	DDX31	http://amigo.geneontology.org/amigo/term/GO:0004017
nuclear pore organization	Gene Ontology	GO:0006999	1	8	0.0730229	0.196587	SEH1L	http://amigo.geneontology.org/amigo/term/GO:0006999
regulation of chromatin organization	Gene Ontology	GO:1902275	1	8	0.0730229	0.196587	MLLT3	http://amigo.geneontology.org/amigo/term/GO:1902275
unmethylated CpG binding	Gene Ontology	GO:0045322	1	8	0.0730229	0.196587	CXXC1	http://amigo.geneontology.org/amigo/term/GO:0045322
hyaloid vascular plexus regression	Gene Ontology	GO:1990384	1	8	0.0730229	0.196587	FLT1	http://amigo.geneontology.org/amigo/term/GO:1990384
heterochromatin organization	Gene Ontology	GO:0070828	1	8	0.0730229	0.196587	SETD7	http://amigo.geneontology.org/amigo/term/GO:0070828
cell morphogenesis involved in neuron differentiation	Gene Ontology	GO:0048667	1	8	0.0730229	0.196587	SLC1A3	http://amigo.geneontology.org/amigo/term/GO:0048667
germinal center formation	Gene Ontology	GO:0002467	1	8	0.0730229	0.196587	ADAM18	http://amigo.geneontology.org/amigo/term/GO:0002467
negative regulation of blood vessel diameter	Gene Ontology	GO:0097756	1	8	0.0730229	0.196587	CHGA	http://amigo.geneontology.org/amigo/term/GO:0097756
regulation of establishment of endothelial barrier	Gene Ontology	GO:1903140	1	8	0.0730229	0.196587	IKBKB	http://amigo.geneontology.org/amigo/term/GO:1903140
regulation of acetyl-CoA biosynthetic process from pyruvate	Gene Ontology	GO:0010510	1	8	0.0730229	0.196587	PDP2	http://amigo.geneontology.org/amigo/term/GO:0010510
macropinocytosis	Gene Ontology	GO:0044351	1	8	0.0730229	0.196587	RAB34	http://amigo.geneontology.org/amigo/term/GO:0044351
ATP-dependent protein binding	Gene Ontology	GO:0043008	1	8	0.0730229	0.196587	PRNP	http://amigo.geneontology.org/amigo/term/GO:0043008
circadian behavior	Gene Ontology	GO:0048512	1	8	0.0730229	0.196587	C3orf70	http://amigo.geneontology.org/amigo/term/GO:0048512
forebrain morphogenesis	Gene Ontology	GO:0048853	1	8	0.0730229	0.196587	NF1	http://amigo.geneontology.org/amigo/term/GO:0048853
axon hillock	Gene Ontology	GO:0043203	1	8	0.0730229	0.196587	NDEL1	http://amigo.geneontology.org/amigo/term/GO:0043203
homotypic cell-cell adhesion	Gene Ontology	GO:0034109	1	8	0.0730229	0.196587	PTPRU	http://amigo.geneontology.org/amigo/term/GO:0034109
nodal signaling pathway	Gene Ontology	GO:0038092	1	8	0.0730229	0.196587	ACVR1B	http://amigo.geneontology.org/amigo/term/GO:0038092
leukemia inhibitory factor signaling pathway	Gene Ontology	GO:0048861	1	8	0.0730229	0.196587	PRLR	http://amigo.geneontology.org/amigo/term/GO:0048861
regulation of protein autophosphorylation	Gene Ontology	GO:0031952	1	8	0.0730229	0.196587	PPP2R5A	http://amigo.geneontology.org/amigo/term/GO:0031952
Bergmann glial cell differentiation	Gene Ontology	GO:0060020	1	8	0.0730229	0.196587	TTC21B	http://amigo.geneontology.org/amigo/term/GO:0060020
negative regulation of mRNA polyadenylation	Gene Ontology	GO:1900364	1	8	0.0730229	0.196587	CCNT1	http://amigo.geneontology.org/amigo/term/GO:1900364
mitochondrial outer membrane permeabilization	Gene Ontology	GO:0097345	1	8	0.0730229	0.196587	RHOT1	http://amigo.geneontology.org/amigo/term/GO:0097345
regulation of keratinocyte proliferation	Gene Ontology	GO:0010837	1	8	0.0730229	0.196587	PRKD1	http://amigo.geneontology.org/amigo/term/GO:0010837
regulation of adaptive immune response	Gene Ontology	GO:0002819	1	8	0.0730229	0.196587	ADCY7	http://amigo.geneontology.org/amigo/term/GO:0002819
negative regulation of synaptic transmission	Gene Ontology	GO:0050805	1	8	0.0730229	0.196587	GNAI2	http://amigo.geneontology.org/amigo/term/GO:0050805
regulation of synaptic vesicle endocytosis	Gene Ontology	GO:1900242	1	8	0.0730229	0.196587	PPP3CB	http://amigo.geneontology.org/amigo/term/GO:1900242
regulation of axon guidance	Gene Ontology	GO:1902667	1	8	0.0730229	0.196587	ZSWIM4	http://amigo.geneontology.org/amigo/term/GO:1902667
sphingosine metabolic process	Gene Ontology	GO:0006670	1	8	0.0730229	0.196587	SGPP2	http://amigo.geneontology.org/amigo/term/GO:0006670
regulation of endopeptidase activity	Gene Ontology	GO:0052548	1	8	0.0730229	0.196587	HDAC1	http://amigo.geneontology.org/amigo/term/GO:0052548
cellular response to UV	Gene Ontology	GO:0034644	2	51	0.0731196	0.196616	PTPRK|CREBBP	http://amigo.geneontology.org/amigo/term/GO:0034644
protein deubiquitination	Gene Ontology	GO:0016579	5	262	0.0753809	0.199908	USP54|USP25|RHOT1|USP36|BABAM2	http://amigo.geneontology.org/amigo/term/GO:0016579
positive regulation of Notch signaling pathway	Gene Ontology	GO:0045747	2	52	0.0755248	0.199908	CREBBP|KIT	http://amigo.geneontology.org/amigo/term/GO:0045747
cytoplasmic side of plasma membrane	Gene Ontology	GO:0009898	2	52	0.0755248	0.199908	IKBKB|KIT	http://amigo.geneontology.org/amigo/term/GO:0009898
positive regulation of neuron apoptotic process	Gene Ontology	GO:0043525	2	52	0.0755248	0.199908	PRNP|NF1	http://amigo.geneontology.org/amigo/term/GO:0043525
positive regulation of I-kappaB kinase/NF-kappaB signaling	Gene Ontology	GO:0043123	4	185	0.0755546	0.199908	IKBKB|CXXC5|PRKD1|RBCK1	http://amigo.geneontology.org/amigo/term/GO:0043123
DNA-binding transcription factor activity	Gene Ontology	GO:0003700	9	607	0.0771332	0.199908	ZNF248|ZBTB7C|TCF3|RFX3|RUNX2|ETS1|GABPA|ATF6|IKZF2	http://amigo.geneontology.org/amigo/term/GO:0003700
calcium ion transmembrane transport	Gene Ontology	GO:0070588	3	115	0.0773984	0.199908	CACNA2D2|SLC24A4|CACNA1E	http://amigo.geneontology.org/amigo/term/GO:0070588
unfolded protein binding	Gene Ontology	GO:0051082	3	115	0.0773984	0.199908	NUDCD3|TOR1A|HEATR3	http://amigo.geneontology.org/amigo/term/GO:0051082
transcription by RNA polymerase II	Gene Ontology	GO:0006366	4	187	0.0778459	0.199908	CCNT1|MLLT3|SUPT6H|SUPT3H	http://amigo.geneontology.org/amigo/term/GO:0006366
positive regulation of protein kinase activity	Gene Ontology	GO:0045860	2	53	0.077955	0.199908	TRAF4|CACUL1	http://amigo.geneontology.org/amigo/term/GO:0045860
ER to Golgi transport vesicle membrane	Gene Ontology	GO:0012507	2	53	0.077955	0.199908	SAR1B|SEC24A	http://amigo.geneontology.org/amigo/term/GO:0012507
neuron projection development	Gene Ontology	GO:0031175	3	116	0.0789297	0.199908	PTPRK|TOR1A|ARFGEF1	http://amigo.geneontology.org/amigo/term/GO:0031175
early endosome	Gene Ontology	GO:0005769	5	267	0.0801159	0.199908	ASTN2|VPS8|SNX13|RET|DNER	http://amigo.geneontology.org/amigo/term/GO:0005769
symporter activity	Gene Ontology	GO:0015293	2	54	0.0804095	0.199908	SLC16A3|SLC24A4	http://amigo.geneontology.org/amigo/term/GO:0015293
response to mechanical stimulus	Gene Ontology	GO:0009612	2	54	0.0804095	0.199908	MPO|ETS1	http://amigo.geneontology.org/amigo/term/GO:0009612
pyridoxal phosphate binding	Gene Ontology	GO:0030170	2	54	0.0804095	0.199908	GLDC|PYGL	http://amigo.geneontology.org/amigo/term/GO:0030170
positive regulation of protein-containing complex assembly	Gene Ontology	GO:0031334	2	54	0.0804095	0.199908	FNIP1|MMP1	http://amigo.geneontology.org/amigo/term/GO:0031334
cytoskeletal protein binding	Gene Ontology	GO:0008092	2	54	0.0804095	0.199908	TOR1A|EPB41L4A	http://amigo.geneontology.org/amigo/term/GO:0008092
central nervous system projection neuron axonogenesis	Gene Ontology	GO:0021952	1	9	0.0808011	0.199908	DCLK1	http://amigo.geneontology.org/amigo/term/GO:0021952
ciliary neurotrophic factor receptor binding	Gene Ontology	GO:0005127	1	9	0.0808011	0.199908	PRLR	http://amigo.geneontology.org/amigo/term/GO:0005127
L-aspartate transmembrane transporter activity	Gene Ontology	GO:0015183	1	9	0.0808011	0.199908	SLC25A12	http://amigo.geneontology.org/amigo/term/GO:0015183
chaperone-mediated protein transport	Gene Ontology	GO:0072321	1	9	0.0808011	0.199908	TOR1A	http://amigo.geneontology.org/amigo/term/GO:0072321
adaptive thermogenesis	Gene Ontology	GO:1990845	1	9	0.0808011	0.199908	UCP1	http://amigo.geneontology.org/amigo/term/GO:1990845
positive regulation of male gonad development	Gene Ontology	GO:2000020	1	9	0.0808011	0.199908	ZFPM2	http://amigo.geneontology.org/amigo/term/GO:2000020
facial nerve structural organization	Gene Ontology	GO:0021612	1	9	0.0808011	0.199908	SEMA3F	http://amigo.geneontology.org/amigo/term/GO:0021612
genitalia development	Gene Ontology	GO:0048806	1	9	0.0808011	0.199908	TIFAB	http://amigo.geneontology.org/amigo/term/GO:0048806
positive regulation of Wnt signaling pathway, planar cell polarity pathway	Gene Ontology	GO:2000096	1	9	0.0808011	0.199908	MLLT3	http://amigo.geneontology.org/amigo/term/GO:2000096
somatic stem cell division	Gene Ontology	GO:0048103	1	9	0.0808011	0.199908	KIT	http://amigo.geneontology.org/amigo/term/GO:0048103
axon guidance receptor activity	Gene Ontology	GO:0008046	1	9	0.0808011	0.199908	GFRA3	http://amigo.geneontology.org/amigo/term/GO:0008046
DNA-templated transcription, termination	Gene Ontology	GO:0006353	1	9	0.0808011	0.199908	XRN2	http://amigo.geneontology.org/amigo/term/GO:0006353
bone marrow development	Gene Ontology	GO:0048539	1	9	0.0808011	0.199908	LRP5	http://amigo.geneontology.org/amigo/term/GO:0048539
aspartate transmembrane transport	Gene Ontology	GO:0015810	1	9	0.0808011	0.199908	SLC25A12	http://amigo.geneontology.org/amigo/term/GO:0015810
modulation of age-related behavioral decline	Gene Ontology	GO:0090647	1	9	0.0808011	0.199908	PRNP	http://amigo.geneontology.org/amigo/term/GO:0090647
IkappaB kinase complex	Gene Ontology	GO:0008385	1	9	0.0808011	0.199908	IKBKB	http://amigo.geneontology.org/amigo/term/GO:0008385
positive regulation of synapse maturation	Gene Ontology	GO:0090129	1	9	0.0808011	0.199908	APC2	http://amigo.geneontology.org/amigo/term/GO:0090129
histone acetyltransferase activity (H4-K5 specific)	Gene Ontology	GO:0043995	1	9	0.0808011	0.199908	KANSL2	http://amigo.geneontology.org/amigo/term/GO:0043995
postsynaptic neurotransmitter receptor diffusion trapping	Gene Ontology	GO:0098970	1	9	0.0808011	0.199908	GPHN	http://amigo.geneontology.org/amigo/term/GO:0098970
histone acetyltransferase activity (H4-K8 specific)	Gene Ontology	GO:0043996	1	9	0.0808011	0.199908	KANSL2	http://amigo.geneontology.org/amigo/term/GO:0043996
carboxy-lyase activity	Gene Ontology	GO:0016831	1	9	0.0808011	0.199908	ECHDC1	http://amigo.geneontology.org/amigo/term/GO:0016831
ATF6-mediated unfolded protein response	Gene Ontology	GO:0036500	1	9	0.0808011	0.199908	ATF6	http://amigo.geneontology.org/amigo/term/GO:0036500
phagosome maturation	Gene Ontology	GO:0090382	1	9	0.0808011	0.199908	RAB34	http://amigo.geneontology.org/amigo/term/GO:0090382
cell migration involved in gastrulation	Gene Ontology	GO:0042074	1	9	0.0808011	0.199908	LRP5	http://amigo.geneontology.org/amigo/term/GO:0042074
Golgi cisterna	Gene Ontology	GO:0031985	1	9	0.0808011	0.199908	RAB34	http://amigo.geneontology.org/amigo/term/GO:0031985
marginal zone B cell differentiation	Gene Ontology	GO:0002315	1	9	0.0808011	0.199908	CDH16	http://amigo.geneontology.org/amigo/term/GO:0002315
sympathetic ganglion development	Gene Ontology	GO:0061549	1	9	0.0808011	0.199908	SEMA3F	http://amigo.geneontology.org/amigo/term/GO:0061549
biotin metabolic process	Gene Ontology	GO:0006768	1	9	0.0808011	0.199908	MCCC1	http://amigo.geneontology.org/amigo/term/GO:0006768
meiotic telomere clustering	Gene Ontology	GO:0045141	1	9	0.0808011	0.199908	MLH1	http://amigo.geneontology.org/amigo/term/GO:0045141
positive regulation of NLRP3 inflammasome complex assembly	Gene Ontology	GO:1900227	1	9	0.0808011	0.199908	GBP5	http://amigo.geneontology.org/amigo/term/GO:1900227
NAD-dependent histone deacetylase activity (H3-K14 specific)	Gene Ontology	GO:0032041	1	9	0.0808011	0.199908	HDAC1	http://amigo.geneontology.org/amigo/term/GO:0032041
transmembrane receptor protein serine/threonine kinase signaling pathway	Gene Ontology	GO:0007178	1	9	0.0808011	0.199908	ACVR1B	http://amigo.geneontology.org/amigo/term/GO:0007178
excitatory chemical synaptic transmission	Gene Ontology	GO:0098976	1	9	0.0808011	0.199908	GRIN2B	http://amigo.geneontology.org/amigo/term/GO:0098976
G protein-coupled adenosine receptor signaling pathway	Gene Ontology	GO:0001973	1	9	0.0808011	0.199908	GNAI2	http://amigo.geneontology.org/amigo/term/GO:0001973
amelogenesis	Gene Ontology	GO:0097186	1	9	0.0808011	0.199908	SLC24A4	http://amigo.geneontology.org/amigo/term/GO:0097186
regulation of stem cell division	Gene Ontology	GO:2000035	1	9	0.0808011	0.199908	MLLT3	http://amigo.geneontology.org/amigo/term/GO:2000035
positive regulation of cell size	Gene Ontology	GO:0045793	1	9	0.0808011	0.199908	RET	http://amigo.geneontology.org/amigo/term/GO:0045793
negative regulation of cholesterol storage	Gene Ontology	GO:0010887	1	9	0.0808011	0.199908	CES2	http://amigo.geneontology.org/amigo/term/GO:0010887
craniofacial suture morphogenesis	Gene Ontology	GO:0097094	1	9	0.0808011	0.199908	TIFAB	http://amigo.geneontology.org/amigo/term/GO:0097094
negative regulation of myelination	Gene Ontology	GO:0031642	1	9	0.0808011	0.199908	JAM2	http://amigo.geneontology.org/amigo/term/GO:0031642
regulation of type I interferon-mediated signaling pathway	Gene Ontology	GO:0060338	1	9	0.0808011	0.199908	RNASEL	http://amigo.geneontology.org/amigo/term/GO:0060338
cyclin-dependent protein serine/threonine kinase activator activity	Gene Ontology	GO:0061575	1	9	0.0808011	0.199908	CCNT1	http://amigo.geneontology.org/amigo/term/GO:0061575
cell recognition	Gene Ontology	GO:0008037	1	9	0.0808011	0.199908	CADM1	http://amigo.geneontology.org/amigo/term/GO:0008037
L-fucose catabolic process	Gene Ontology	GO:0042355	1	9	0.0808011	0.199908	FUT8	http://amigo.geneontology.org/amigo/term/GO:0042355
centriolar subdistal appendage	Gene Ontology	GO:0120103	1	9	0.0808011	0.199908	CEP128	http://amigo.geneontology.org/amigo/term/GO:0120103
-	Gene Ontology	GO:0010870	1	9	0.0808011	0.199908	HDAC1	http://amigo.geneontology.org/amigo/term/GO:0010870
zinc ion transport	Gene Ontology	GO:0006829	1	9	0.0808011	0.199908	SLC30A1	http://amigo.geneontology.org/amigo/term/GO:0006829
protein kinase C activity	Gene Ontology	GO:0004697	1	9	0.0808011	0.199908	PRKD1	http://amigo.geneontology.org/amigo/term/GO:0004697
replication fork protection	Gene Ontology	GO:0048478	1	9	0.0808011	0.199908	ZRANB3	http://amigo.geneontology.org/amigo/term/GO:0048478
bile acid binding	Gene Ontology	GO:0032052	1	9	0.0808011	0.199908	PYGL	http://amigo.geneontology.org/amigo/term/GO:0032052
phagosome-lysosome fusion	Gene Ontology	GO:0090385	1	9	0.0808011	0.199908	RAB34	http://amigo.geneontology.org/amigo/term/GO:0090385
negative regulation of sodium ion transmembrane transporter activity	Gene Ontology	GO:2000650	1	9	0.0808011	0.199908	HECW1	http://amigo.geneontology.org/amigo/term/GO:2000650
neurotransmitter receptor transport, endosome to postsynaptic membrane	Gene Ontology	GO:0098887	1	9	0.0808011	0.199908	ARHGAP44	http://amigo.geneontology.org/amigo/term/GO:0098887
isoprenoid biosynthetic process	Gene Ontology	GO:0008299	1	9	0.0808011	0.199908	PDSS2	http://amigo.geneontology.org/amigo/term/GO:0008299
oxidation-reduction process	Gene Ontology	GO:0055114	8	525	0.0819888	0.20241	MSMO1|DHRS11|MPO|LPO|FOXRED2|TMX2|SDHC|GPHN	http://amigo.geneontology.org/amigo/term/GO:0055114
mitochondrial large ribosomal subunit	Gene Ontology	GO:0005762	2	55	0.0828878	0.202664	MRPL4|MRPL51	http://amigo.geneontology.org/amigo/term/GO:0005762
cis-regulatory region sequence-specific DNA binding	Gene Ontology	GO:0000987	2	55	0.0828878	0.202664	CXXC1|TCF3	http://amigo.geneontology.org/amigo/term/GO:0000987
double-strand break repair via nonhomologous end joining	Gene Ontology	GO:0006303	2	55	0.0828878	0.202664	MLH1|BABAM2	http://amigo.geneontology.org/amigo/term/GO:0006303
extracellular vesicle	Gene Ontology	GO:1903561	2	55	0.0828878	0.202664	PRELP|GNAI2	http://amigo.geneontology.org/amigo/term/GO:1903561
transcription repressor complex	Gene Ontology	GO:0017053	2	55	0.0828878	0.202664	JAZF1|ZBTB16	http://amigo.geneontology.org/amigo/term/GO:0017053
regulation of cyclin-dependent protein serine/threonine kinase activity	Gene Ontology	GO:0000079	2	55	0.0828878	0.202664	CCNT1|CDC25C	http://amigo.geneontology.org/amigo/term/GO:0000079
protein secretion	Gene Ontology	GO:0009306	2	55	0.0828878	0.202664	COPG2|MON1A	http://amigo.geneontology.org/amigo/term/GO:0009306
copper ion binding	Gene Ontology	GO:0005507	2	55	0.0828878	0.202664	PRND|PRNP	http://amigo.geneontology.org/amigo/term/GO:0005507
enzyme binding	Gene Ontology	GO:0019899	6	353	0.0833212	0.203506	HDAC1|FNIP1|GLDC|MST1R|MLH1|PPP3CB	http://amigo.geneontology.org/amigo/term/GO:0019899
leukocyte migration	Gene Ontology	GO:0050900	4	192	0.0837243	0.204056	SLC16A3|ITGAL|JAM2|MMP1	http://amigo.geneontology.org/amigo/term/GO:0050900
apical plasma membrane	Gene Ontology	GO:0016324	6	354	0.0841708	0.204421	ADCY10|SLC16A3|PROM1|ADAM18|NPC1L1|PLD1	http://amigo.geneontology.org/amigo/term/GO:0016324
clathrin-coated vesicle membrane	Gene Ontology	GO:0030665	2	56	0.0853892	0.204421	SYT9|REEP6	http://amigo.geneontology.org/amigo/term/GO:0030665
cilium assembly	Gene Ontology	GO:0060271	4	194	0.0861351	0.204421	NUDCD3|RFX3|CEP41|ARMC9	http://amigo.geneontology.org/amigo/term/GO:0060271
tumor necrosis factor-mediated signaling pathway	Gene Ontology	GO:0033209	3	121	0.0867818	0.204421	ADAM18|IKBKB|TRAF4	http://amigo.geneontology.org/amigo/term/GO:0033209
odontogenesis of dentin-containing tooth	Gene Ontology	GO:0042475	2	57	0.0879133	0.204421	HDAC1|RUNX2	http://amigo.geneontology.org/amigo/term/GO:0042475
actin cytoskeleton reorganization	Gene Ontology	GO:0031532	2	57	0.0879133	0.204421	S1PR2|KIT	http://amigo.geneontology.org/amigo/term/GO:0031532
inner ear morphogenesis	Gene Ontology	GO:0042472	2	57	0.0879133	0.204421	TIFAB|SOBP	http://amigo.geneontology.org/amigo/term/GO:0042472
bicellular tight junction	Gene Ontology	GO:0005923	3	122	0.0883906	0.204421	CYTH1|TRAF4|JAM2	http://amigo.geneontology.org/amigo/term/GO:0005923
spindle	Gene Ontology	GO:0005819	3	122	0.0883906	0.204421	CSNK1D|CIAO2B|NDEL1	http://amigo.geneontology.org/amigo/term/GO:0005819
cellular protein-containing complex localization	Gene Ontology	GO:0034629	1	10	0.0885141	0.204421	SEH1L	http://amigo.geneontology.org/amigo/term/GO:0034629
cellular response to oxidised low-density lipoprotein particle stimulus	Gene Ontology	GO:0140052	1	10	0.0885141	0.204421	ADTRP	http://amigo.geneontology.org/amigo/term/GO:0140052
nuclear pore outer ring	Gene Ontology	GO:0031080	1	10	0.0885141	0.204421	SEH1L	http://amigo.geneontology.org/amigo/term/GO:0031080
protein deneddylation	Gene Ontology	GO:0000338	1	10	0.0885141	0.204421	TOR1A	http://amigo.geneontology.org/amigo/term/GO:0000338
positive regulation of isotype switching to IgG isotypes	Gene Ontology	GO:0048304	1	10	0.0885141	0.204421	MLH1	http://amigo.geneontology.org/amigo/term/GO:0048304
neuron projection maintenance	Gene Ontology	GO:1990535	1	10	0.0885141	0.204421	PRNP	http://amigo.geneontology.org/amigo/term/GO:1990535
intraciliary retrograde transport	Gene Ontology	GO:0035721	1	10	0.0885141	0.204421	TTC21B	http://amigo.geneontology.org/amigo/term/GO:0035721
peristalsis	Gene Ontology	GO:0030432	1	10	0.0885141	0.204421	TIFAB	http://amigo.geneontology.org/amigo/term/GO:0030432
regulation of myeloid cell differentiation	Gene Ontology	GO:0045637	1	10	0.0885141	0.204421	CREBBP	http://amigo.geneontology.org/amigo/term/GO:0045637
intestinal cholesterol absorption	Gene Ontology	GO:0030299	1	10	0.0885141	0.204421	NPC1L1	http://amigo.geneontology.org/amigo/term/GO:0030299
hydrolase activity, hydrolyzing O-glycosyl compounds	Gene Ontology	GO:0004553	1	10	0.0885141	0.204421	GBE1	http://amigo.geneontology.org/amigo/term/GO:0004553
enoyl-CoA hydratase activity	Gene Ontology	GO:0004300	1	10	0.0885141	0.204421	ECHDC1	http://amigo.geneontology.org/amigo/term/GO:0004300
positive regulation of endothelial cell chemotaxis	Gene Ontology	GO:2001028	1	10	0.0885141	0.204421	PRKD1	http://amigo.geneontology.org/amigo/term/GO:2001028
regulation of protein localization to cell surface	Gene Ontology	GO:2000008	1	10	0.0885141	0.204421	TOR1A	http://amigo.geneontology.org/amigo/term/GO:2000008
dendritic spine maintenance	Gene Ontology	GO:0097062	1	10	0.0885141	0.204421	PRNP	http://amigo.geneontology.org/amigo/term/GO:0097062
IRES-dependent viral translational initiation	Gene Ontology	GO:0075522	1	10	0.0885141	0.204421	EIF3D	http://amigo.geneontology.org/amigo/term/GO:0075522
cholinergic synapse	Gene Ontology	GO:0098981	1	10	0.0885141	0.204421	PLD1	http://amigo.geneontology.org/amigo/term/GO:0098981
positive regulation of autophagosome assembly	Gene Ontology	GO:2000786	1	10	0.0885141	0.204421	RAB3GAP1	http://amigo.geneontology.org/amigo/term/GO:2000786
forelimb morphogenesis	Gene Ontology	GO:0035136	1	10	0.0885141	0.204421	ZBTB16	http://amigo.geneontology.org/amigo/term/GO:0035136
mitotic DNA replication checkpoint	Gene Ontology	GO:0033314	1	10	0.0885141	0.204421	NAE1	http://amigo.geneontology.org/amigo/term/GO:0033314
protein maturation by iron-sulfur cluster transfer	Gene Ontology	GO:0097428	1	10	0.0885141	0.204421	CIAO2B	http://amigo.geneontology.org/amigo/term/GO:0097428
histone acetyltransferase activity (H4-K16 specific)	Gene Ontology	GO:0046972	1	10	0.0885141	0.204421	KANSL2	http://amigo.geneontology.org/amigo/term/GO:0046972
protein deacetylase activity	Gene Ontology	GO:0033558	1	10	0.0885141	0.204421	HDAC1	http://amigo.geneontology.org/amigo/term/GO:0033558
transepithelial transport	Gene Ontology	GO:0070633	1	10	0.0885141	0.204421	SLC1A3	http://amigo.geneontology.org/amigo/term/GO:0070633
plasma membrane protein complex	Gene Ontology	GO:0098797	1	10	0.0885141	0.204421	RET	http://amigo.geneontology.org/amigo/term/GO:0098797
positive regulation of synaptic plasticity	Gene Ontology	GO:0031915	1	10	0.0885141	0.204421	APC2	http://amigo.geneontology.org/amigo/term/GO:0031915
angiogenesis involved in wound healing	Gene Ontology	GO:0060055	1	10	0.0885141	0.204421	ETS1	http://amigo.geneontology.org/amigo/term/GO:0060055
peptidyl-lysine monomethylation	Gene Ontology	GO:0018026	1	10	0.0885141	0.204421	SETD7	http://amigo.geneontology.org/amigo/term/GO:0018026
regulation of bone resorption	Gene Ontology	GO:0045124	1	10	0.0885141	0.204421	NF1	http://amigo.geneontology.org/amigo/term/GO:0045124
sphingosine-1-phosphate receptor signaling pathway	Gene Ontology	GO:0003376	1	10	0.0885141	0.204421	S1PR2	http://amigo.geneontology.org/amigo/term/GO:0003376
negative regulation of astrocyte differentiation	Gene Ontology	GO:0048712	1	10	0.0885141	0.204421	NF1	http://amigo.geneontology.org/amigo/term/GO:0048712
positive regulation of cysteine-type endopeptidase activity	Gene Ontology	GO:2001056	1	10	0.0885141	0.204421	GRIN2B	http://amigo.geneontology.org/amigo/term/GO:2001056
nuclear pore complex assembly	Gene Ontology	GO:0051292	1	10	0.0885141	0.204421	NUP93	http://amigo.geneontology.org/amigo/term/GO:0051292
regulation of BMP signaling pathway	Gene Ontology	GO:0030510	1	10	0.0885141	0.204421	FSTL1	http://amigo.geneontology.org/amigo/term/GO:0030510
negative regulation of hormone secretion	Gene Ontology	GO:0046888	1	10	0.0885141	0.204421	CHGA	http://amigo.geneontology.org/amigo/term/GO:0046888
dipeptidyl-peptidase activity	Gene Ontology	GO:0008239	1	10	0.0885141	0.204421	DPP10	http://amigo.geneontology.org/amigo/term/GO:0008239
regulation of Rac protein signal transduction	Gene Ontology	GO:0035020	1	10	0.0885141	0.204421	ARHGAP44	http://amigo.geneontology.org/amigo/term/GO:0035020
positive regulation of glucose metabolic process	Gene Ontology	GO:0010907	1	10	0.0885141	0.204421	SLC25A12	http://amigo.geneontology.org/amigo/term/GO:0010907
post-mRNA release spliceosomal complex	Gene Ontology	GO:0071014	1	10	0.0885141	0.204421	CCDC130	http://amigo.geneontology.org/amigo/term/GO:0071014
SUMO binding	Gene Ontology	GO:0032183	1	10	0.0885141	0.204421	USP25	http://amigo.geneontology.org/amigo/term/GO:0032183
ficolin-1-rich granule lumen	Gene Ontology	GO:1904813	3	123	0.0900119	0.206475	PYGL|TIMP2|FGL2	http://amigo.geneontology.org/amigo/term/GO:1904813
determination of left/right symmetry	Gene Ontology	GO:0007368	2	58	0.0904594	0.206475	NEK8|BICC1	http://amigo.geneontology.org/amigo/term/GO:0007368
promoter-specific chromatin binding	Gene Ontology	GO:1990841	2	58	0.0904594	0.206475	HDAC1|DNMT1	http://amigo.geneontology.org/amigo/term/GO:1990841
tubulin binding	Gene Ontology	GO:0015631	2	59	0.0930271	0.206475	PRNP|AGBL1	http://amigo.geneontology.org/amigo/term/GO:0015631
negative regulation of cell death	Gene Ontology	GO:0060548	2	59	0.0930271	0.206475	ZFPM2|PRKD1	http://amigo.geneontology.org/amigo/term/GO:0060548
cell redox homeostasis	Gene Ontology	GO:0045454	2	59	0.0930271	0.206475	LPO|MPO	http://amigo.geneontology.org/amigo/term/GO:0045454
RNA polymerase II activating transcription factor binding	Gene Ontology	GO:0001102	2	59	0.0930271	0.206475	CREBBP|TCF3	http://amigo.geneontology.org/amigo/term/GO:0001102
cellular response to growth factor stimulus	Gene Ontology	GO:0071363	2	59	0.0930271	0.206475	BMPR1B|ACVR1B	http://amigo.geneontology.org/amigo/term/GO:0071363
azurophil granule membrane	Gene Ontology	GO:0035577	2	59	0.0930271	0.206475	VAMP1|GLIPR1	http://amigo.geneontology.org/amigo/term/GO:0035577
calmodulin binding	Gene Ontology	GO:0005516	4	200	0.0935672	0.206475	RGS16|PPP3CB|PPP3CC|RRAD	http://amigo.geneontology.org/amigo/term/GO:0005516
scaffold protein binding	Gene Ontology	GO:0097110	2	60	0.0956158	0.206475	IKBKB|CIT	http://amigo.geneontology.org/amigo/term/GO:0097110
sperm flagellum	Gene Ontology	GO:0036126	2	60	0.0956158	0.206475	SPEF2|DDX31	http://amigo.geneontology.org/amigo/term/GO:0036126
syntaxin binding	Gene Ontology	GO:0019905	2	60	0.0956158	0.206475	VAMP1|SYT9	http://amigo.geneontology.org/amigo/term/GO:0019905
learning or memory	Gene Ontology	GO:0007611	2	60	0.0956158	0.206475	GRIN2B|PRNP	http://amigo.geneontology.org/amigo/term/GO:0007611
learning	Gene Ontology	GO:0007612	2	60	0.0956158	0.206475	CIC|PPP3CB	http://amigo.geneontology.org/amigo/term/GO:0007612
positive regulation of leukocyte migration	Gene Ontology	GO:0002687	1	11	0.0961626	0.206475	KITLG	http://amigo.geneontology.org/amigo/term/GO:0002687
plasminogen activation	Gene Ontology	GO:0031639	1	11	0.0961626	0.206475	PLAU	http://amigo.geneontology.org/amigo/term/GO:0031639
wound healing, spreading of epidermal cells	Gene Ontology	GO:0035313	1	11	0.0961626	0.206475	ADAM18	http://amigo.geneontology.org/amigo/term/GO:0035313
protein serine/threonine phosphatase inhibitor activity	Gene Ontology	GO:0004865	1	11	0.0961626	0.206475	PPP1R14C	http://amigo.geneontology.org/amigo/term/GO:0004865
ER overload response	Gene Ontology	GO:0006983	1	11	0.0961626	0.206475	ATG10	http://amigo.geneontology.org/amigo/term/GO:0006983
negative regulation of excitatory postsynaptic potential	Gene Ontology	GO:0090394	1	11	0.0961626	0.206475	S1PR2	http://amigo.geneontology.org/amigo/term/GO:0090394
retrograde axonal transport	Gene Ontology	GO:0008090	1	11	0.0961626	0.206475	NDEL1	http://amigo.geneontology.org/amigo/term/GO:0008090
NMDA selective glutamate receptor complex	Gene Ontology	GO:0017146	1	11	0.0961626	0.206475	GRIN2B	http://amigo.geneontology.org/amigo/term/GO:0017146
tongue development	Gene Ontology	GO:0043586	1	11	0.0961626	0.206475	KIT	http://amigo.geneontology.org/amigo/term/GO:0043586
cardiac septum development	Gene Ontology	GO:0003279	1	11	0.0961626	0.206475	PLXND1	http://amigo.geneontology.org/amigo/term/GO:0003279
positive regulation of cell-cell adhesion mediated by cadherin	Gene Ontology	GO:2000049	1	11	0.0961626	0.206475	PTPRU	http://amigo.geneontology.org/amigo/term/GO:2000049
manchette	Gene Ontology	GO:0002177	1	11	0.0961626	0.206475	SPEF2	http://amigo.geneontology.org/amigo/term/GO:0002177
epithelial cilium movement involved in determination of left/right asymmetry	Gene Ontology	GO:0060287	1	11	0.0961626	0.206475	RFX3	http://amigo.geneontology.org/amigo/term/GO:0060287
semaphorin receptor complex	Gene Ontology	GO:0002116	1	11	0.0961626	0.206475	PLXND1	http://amigo.geneontology.org/amigo/term/GO:0002116
siRNA binding	Gene Ontology	GO:0035197	1	11	0.0961626	0.206475	FAM172A	http://amigo.geneontology.org/amigo/term/GO:0035197
SNARE complex assembly	Gene Ontology	GO:0035493	1	11	0.0961626	0.206475	VAMP1	http://amigo.geneontology.org/amigo/term/GO:0035493
purine nucleotide metabolic process	Gene Ontology	GO:0006163	1	11	0.0961626	0.206475	DDX31	http://amigo.geneontology.org/amigo/term/GO:0006163
mesonephros development	Gene Ontology	GO:0001823	1	11	0.0961626	0.206475	ZBTB16	http://amigo.geneontology.org/amigo/term/GO:0001823
maternal placenta development	Gene Ontology	GO:0001893	1	11	0.0961626	0.206475	DAZAP1	http://amigo.geneontology.org/amigo/term/GO:0001893
phosphatidylethanolamine binding	Gene Ontology	GO:0008429	1	11	0.0961626	0.206475	NF1	http://amigo.geneontology.org/amigo/term/GO:0008429
azurophil granule	Gene Ontology	GO:0042582	1	11	0.0961626	0.206475	MPO	http://amigo.geneontology.org/amigo/term/GO:0042582
potassium:proton antiporter activity	Gene Ontology	GO:0015386	1	11	0.0961626	0.206475	SLC9A8	http://amigo.geneontology.org/amigo/term/GO:0015386
negative regulation of defense response to virus	Gene Ontology	GO:0050687	1	11	0.0961626	0.206475	FGL2	http://amigo.geneontology.org/amigo/term/GO:0050687
transferrin receptor binding	Gene Ontology	GO:1990459	1	11	0.0961626	0.206475	IKBKB	http://amigo.geneontology.org/amigo/term/GO:1990459
estradiol 17-beta-dehydrogenase activity	Gene Ontology	GO:0004303	1	11	0.0961626	0.206475	DHRS11	http://amigo.geneontology.org/amigo/term/GO:0004303
nucleotide biosynthetic process	Gene Ontology	GO:0009165	1	11	0.0961626	0.206475	PRPS1L1	http://amigo.geneontology.org/amigo/term/GO:0009165
protein lipidation	Gene Ontology	GO:0006497	1	11	0.0961626	0.206475	ATG10	http://amigo.geneontology.org/amigo/term/GO:0006497
hyaluronan metabolic process	Gene Ontology	GO:0030212	1	11	0.0961626	0.206475	ITIH4	http://amigo.geneontology.org/amigo/term/GO:0030212
pyrimidine nucleoside catabolic process	Gene Ontology	GO:0046135	1	11	0.0961626	0.206475	DPYS	http://amigo.geneontology.org/amigo/term/GO:0046135
T cell mediated cytotoxicity	Gene Ontology	GO:0001913	1	11	0.0961626	0.206475	CADM1	http://amigo.geneontology.org/amigo/term/GO:0001913
protein phosphatase activator activity	Gene Ontology	GO:0072542	1	11	0.0961626	0.206475	PPP2R5A	http://amigo.geneontology.org/amigo/term/GO:0072542
cellular response to forskolin	Gene Ontology	GO:1904322	1	11	0.0961626	0.206475	ADCY6	http://amigo.geneontology.org/amigo/term/GO:1904322
cardiolipin binding	Gene Ontology	GO:1901612	1	11	0.0961626	0.206475	UCP1	http://amigo.geneontology.org/amigo/term/GO:1901612
positive regulation of organ growth	Gene Ontology	GO:0046622	1	11	0.0961626	0.206475	CACNA2D2	http://amigo.geneontology.org/amigo/term/GO:0046622
morphogenesis of embryonic epithelium	Gene Ontology	GO:0016331	1	11	0.0961626	0.206475	PCDH8	http://amigo.geneontology.org/amigo/term/GO:0016331
homeostatic process	Gene Ontology	GO:0042592	1	11	0.0961626	0.206475	CREBBP	http://amigo.geneontology.org/amigo/term/GO:0042592
positive regulation of DNA methylation-dependent heterochromatin assembly	Gene Ontology	GO:0090309	1	11	0.0961626	0.206475	DNMT1	http://amigo.geneontology.org/amigo/term/GO:0090309
phosphatidylserine 1-acylhydrolase activity	Gene Ontology	GO:0052739	1	11	0.0961626	0.206475	PLA1A	http://amigo.geneontology.org/amigo/term/GO:0052739
embryonic morphogenesis	Gene Ontology	GO:0048598	1	11	0.0961626	0.206475	FLT1	http://amigo.geneontology.org/amigo/term/GO:0048598
negative regulation of pathway-restricted SMAD protein phosphorylation	Gene Ontology	GO:0060394	1	11	0.0961626	0.206475	LDLRAD4	http://amigo.geneontology.org/amigo/term/GO:0060394
nuclear export signal receptor activity	Gene Ontology	GO:0005049	1	11	0.0961626	0.206475	NUP42	http://amigo.geneontology.org/amigo/term/GO:0005049
cellular response to cold	Gene Ontology	GO:0070417	1	11	0.0961626	0.206475	UCP1	http://amigo.geneontology.org/amigo/term/GO:0070417
positive regulation of transcription from RNA polymerase II promoter in response to endoplasmic reticulum stress	Gene Ontology	GO:1990440	1	11	0.0961626	0.206475	ATF6	http://amigo.geneontology.org/amigo/term/GO:1990440
protein localization to kinetochore	Gene Ontology	GO:0034501	1	11	0.0961626	0.206475	ZW10	http://amigo.geneontology.org/amigo/term/GO:0034501
attachment of mitotic spindle microtubules to kinetochore	Gene Ontology	GO:0051315	1	11	0.0961626	0.206475	SEH1L	http://amigo.geneontology.org/amigo/term/GO:0051315
receptor localization to synapse	Gene Ontology	GO:0097120	1	11	0.0961626	0.206475	LRRC7	http://amigo.geneontology.org/amigo/term/GO:0097120
positive regulation of tumor necrosis factor-mediated signaling pathway	Gene Ontology	GO:1903265	1	11	0.0961626	0.206475	ADAM18	http://amigo.geneontology.org/amigo/term/GO:1903265
histone H4 deacetylation	Gene Ontology	GO:0070933	1	11	0.0961626	0.206475	HDAC1	http://amigo.geneontology.org/amigo/term/GO:0070933
receptor recycling	Gene Ontology	GO:0001881	1	11	0.0961626	0.206475	CAMLG	http://amigo.geneontology.org/amigo/term/GO:0001881
Golgi vesicle transport	Gene Ontology	GO:0048193	1	11	0.0961626	0.206475	PRKD1	http://amigo.geneontology.org/amigo/term/GO:0048193
dipeptidase activity	Gene Ontology	GO:0016805	1	11	0.0961626	0.206475	FOLH1	http://amigo.geneontology.org/amigo/term/GO:0016805
signal transduction involved in G2 DNA damage checkpoint	Gene Ontology	GO:0072425	1	11	0.0961626	0.206475	BABAM2	http://amigo.geneontology.org/amigo/term/GO:0072425
CD40 receptor complex	Gene Ontology	GO:0035631	1	11	0.0961626	0.206475	IKBKB	http://amigo.geneontology.org/amigo/term/GO:0035631
glucose binding	Gene Ontology	GO:0005536	1	11	0.0961626	0.206475	PYGL	http://amigo.geneontology.org/amigo/term/GO:0005536
purine nucleotide biosynthetic process	Gene Ontology	GO:0006164	1	11	0.0961626	0.206475	PRPS1L1	http://amigo.geneontology.org/amigo/term/GO:0006164
mRNA transcription by RNA polymerase II	Gene Ontology	GO:0042789	1	11	0.0961626	0.206475	SUPT6H	http://amigo.geneontology.org/amigo/term/GO:0042789
thioesterase binding	Gene Ontology	GO:0031996	1	11	0.0961626	0.206475	TRAF4	http://amigo.geneontology.org/amigo/term/GO:0031996
virion assembly	Gene Ontology	GO:0019068	1	11	0.0961626	0.206475	TBC1D20	http://amigo.geneontology.org/amigo/term/GO:0019068
negative regulation of neuron projection development	Gene Ontology	GO:0010977	2	61	0.098225	0.209414	PTPRG|ADCY6	http://amigo.geneontology.org/amigo/term/GO:0010977
response to wounding	Gene Ontology	GO:0009611	2	61	0.098225	0.209414	TMPRSS4|SLC1A3	http://amigo.geneontology.org/amigo/term/GO:0009611
mitochondrial matrix	Gene Ontology	GO:0005759	6	370	0.0984136	0.209414	MRM1|GLDC|PDSS2|PDP2|RNASEL|MCCC1	http://amigo.geneontology.org/amigo/term/GO:0005759
protein-containing complex assembly	Gene Ontology	GO:0065003	3	129	0.0999964	0.209414	ZW10|GLDC|CREBBP	http://amigo.geneontology.org/amigo/term/GO:0065003
vasculogenesis	Gene Ontology	GO:0001570	2	62	0.100854	0.209414	ZFPM2|QKI	http://amigo.geneontology.org/amigo/term/GO:0001570
protein serine/threonine phosphatase activity	Gene Ontology	GO:0004722	2	62	0.100854	0.209414	PPP3CB|PDP2	http://amigo.geneontology.org/amigo/term/GO:0004722
specific granule lumen	Gene Ontology	GO:0035580	2	62	0.100854	0.209414	LRRC7|TIMP2	http://amigo.geneontology.org/amigo/term/GO:0035580
endocytic vesicle	Gene Ontology	GO:0030139	2	62	0.100854	0.209414	HEATR5A|PLD1	http://amigo.geneontology.org/amigo/term/GO:0030139
excitatory postsynaptic potential	Gene Ontology	GO:0060079	2	62	0.100854	0.209414	GRIN2B|RAB3GAP1	http://amigo.geneontology.org/amigo/term/GO:0060079
visual perception	Gene Ontology	GO:0007601	4	206	0.101293	0.209414	RGS16|HMCN1|NXNL2|ATF6	http://amigo.geneontology.org/amigo/term/GO:0007601
nuclear pore	Gene Ontology	GO:0005643	2	63	0.103503	0.209414	NUP93|NUP42	http://amigo.geneontology.org/amigo/term/GO:0005643
somatic stem cell population maintenance	Gene Ontology	GO:0035019	2	63	0.103503	0.209414	KIT|LRP5	http://amigo.geneontology.org/amigo/term/GO:0035019
metallopeptidase activity	Gene Ontology	GO:0008237	2	63	0.103503	0.209414	ADAM18|ADAMTS5	http://amigo.geneontology.org/amigo/term/GO:0008237
synapse assembly	Gene Ontology	GO:0007416	2	63	0.103503	0.209414	PLXND1|DNER	http://amigo.geneontology.org/amigo/term/GO:0007416
ionotropic glutamate receptor complex	Gene Ontology	GO:0008328	1	12	0.103747	0.209414	LRRC7	http://amigo.geneontology.org/amigo/term/GO:0008328
GATOR2 complex	Gene Ontology	GO:0061700	1	12	0.103747	0.209414	SEH1L	http://amigo.geneontology.org/amigo/term/GO:0061700
U2-type spliceosomal complex	Gene Ontology	GO:0005684	1	12	0.103747	0.209414	CCDC130	http://amigo.geneontology.org/amigo/term/GO:0005684
Wnt signalosome	Gene Ontology	GO:1990909	1	12	0.103747	0.209414	LRP5	http://amigo.geneontology.org/amigo/term/GO:1990909
npBAF complex	Gene Ontology	GO:0071564	1	12	0.103747	0.209414	SMARCA2	http://amigo.geneontology.org/amigo/term/GO:0071564
keratan sulfate catabolic process	Gene Ontology	GO:0042340	1	12	0.103747	0.209414	PRELP	http://amigo.geneontology.org/amigo/term/GO:0042340
nuclear replication fork	Gene Ontology	GO:0043596	1	12	0.103747	0.209414	ZRANB3	http://amigo.geneontology.org/amigo/term/GO:0043596
potassium ion binding	Gene Ontology	GO:0030955	1	12	0.103747	0.209414	ADPRH	http://amigo.geneontology.org/amigo/term/GO:0030955
dermatan sulfate biosynthetic process	Gene Ontology	GO:0030208	1	12	0.103747	0.209414	UST	http://amigo.geneontology.org/amigo/term/GO:0030208
calcium channel inhibitor activity	Gene Ontology	GO:0019855	1	12	0.103747	0.209414	SLC30A1	http://amigo.geneontology.org/amigo/term/GO:0019855
response to metal ion	Gene Ontology	GO:0010038	1	12	0.103747	0.209414	GPHN	http://amigo.geneontology.org/amigo/term/GO:0010038
positive regulation of vasculogenesis	Gene Ontology	GO:2001214	1	12	0.103747	0.209414	RIN2	http://amigo.geneontology.org/amigo/term/GO:2001214
positive regulation of ATP biosynthetic process	Gene Ontology	GO:2001171	1	12	0.103747	0.209414	SLC25A12	http://amigo.geneontology.org/amigo/term/GO:2001171
Ral GTPase binding	Gene Ontology	GO:0017160	1	12	0.103747	0.209414	RAB34	http://amigo.geneontology.org/amigo/term/GO:0017160
enamel mineralization	Gene Ontology	GO:0070166	1	12	0.103747	0.209414	WDR72	http://amigo.geneontology.org/amigo/term/GO:0070166
ER-associated misfolded protein catabolic process	Gene Ontology	GO:0071712	1	12	0.103747	0.209414	TOR1A	http://amigo.geneontology.org/amigo/term/GO:0071712
regulation of cellular senescence	Gene Ontology	GO:2000772	1	12	0.103747	0.209414	ZNF277	http://amigo.geneontology.org/amigo/term/GO:2000772
negative regulation of long-term synaptic potentiation	Gene Ontology	GO:1900272	1	12	0.103747	0.209414	PRNP	http://amigo.geneontology.org/amigo/term/GO:1900272
positive regulation of extrinsic apoptotic signaling pathway via death domain receptors	Gene Ontology	GO:1902043	1	12	0.103747	0.209414	BMPR1B	http://amigo.geneontology.org/amigo/term/GO:1902043
diet induced thermogenesis	Gene Ontology	GO:0002024	1	12	0.103747	0.209414	UCP1	http://amigo.geneontology.org/amigo/term/GO:0002024
angiotensin maturation	Gene Ontology	GO:0002003	1	12	0.103747	0.209414	CES2	http://amigo.geneontology.org/amigo/term/GO:0002003
neurotransmitter uptake	Gene Ontology	GO:0001504	1	12	0.103747	0.209414	SLC1A3	http://amigo.geneontology.org/amigo/term/GO:0001504
semaphorin receptor activity	Gene Ontology	GO:0017154	1	12	0.103747	0.209414	PLXND1	http://amigo.geneontology.org/amigo/term/GO:0017154
seminiferous tubule development	Gene Ontology	GO:0072520	1	12	0.103747	0.209414	TBC1D20	http://amigo.geneontology.org/amigo/term/GO:0072520
regulation of postsynaptic neurotransmitter receptor internalization	Gene Ontology	GO:0099149	1	12	0.103747	0.209414	GSG1L	http://amigo.geneontology.org/amigo/term/GO:0099149
mismatch repair complex	Gene Ontology	GO:0032300	1	12	0.103747	0.209414	MLH1	http://amigo.geneontology.org/amigo/term/GO:0032300
phospholipase A1 activity	Gene Ontology	GO:0008970	1	12	0.103747	0.209414	PLA1A	http://amigo.geneontology.org/amigo/term/GO:0008970
magnesium-dependent protein serine/threonine phosphatase activity	Gene Ontology	GO:0004724	1	12	0.103747	0.209414	PDP2	http://amigo.geneontology.org/amigo/term/GO:0004724
intrinsic component of membrane	Gene Ontology	GO:0031224	1	12	0.103747	0.209414	RGS16	http://amigo.geneontology.org/amigo/term/GO:0031224
negative regulation of tyrosine phosphorylation of STAT protein	Gene Ontology	GO:0042532	1	12	0.103747	0.209414	GGNBP2	http://amigo.geneontology.org/amigo/term/GO:0042532
gamma-catenin binding	Gene Ontology	GO:0045295	1	12	0.103747	0.209414	PTPRK	http://amigo.geneontology.org/amigo/term/GO:0045295
activation of MAPKKK activity	Gene Ontology	GO:0000185	1	12	0.103747	0.209414	MAP4K5	http://amigo.geneontology.org/amigo/term/GO:0000185
5'-3' exonuclease activity	Gene Ontology	GO:0008409	1	12	0.103747	0.209414	XRN2	http://amigo.geneontology.org/amigo/term/GO:0008409
regulation of cell-matrix adhesion	Gene Ontology	GO:0001952	1	12	0.103747	0.209414	NF1	http://amigo.geneontology.org/amigo/term/GO:0001952
positive regulation of leukocyte adhesion to vascular endothelial cell	Gene Ontology	GO:1904996	1	12	0.103747	0.209414	ETS1	http://amigo.geneontology.org/amigo/term/GO:1904996
hepatocyte growth factor receptor signaling pathway	Gene Ontology	GO:0048012	1	12	0.103747	0.209414	MST1R	http://amigo.geneontology.org/amigo/term/GO:0048012
negative regulation by host of viral transcription	Gene Ontology	GO:0043922	1	12	0.103747	0.209414	HDAC1	http://amigo.geneontology.org/amigo/term/GO:0043922
I-kappaB phosphorylation	Gene Ontology	GO:0007252	1	12	0.103747	0.209414	IKBKB	http://amigo.geneontology.org/amigo/term/GO:0007252
TORC2 complex	Gene Ontology	GO:0031932	1	12	0.103747	0.209414	MAPKAP1	http://amigo.geneontology.org/amigo/term/GO:0031932
actinin binding	Gene Ontology	GO:0042805	1	12	0.103747	0.209414	PROM1	http://amigo.geneontology.org/amigo/term/GO:0042805
STAGA complex	Gene Ontology	GO:0030914	1	12	0.103747	0.209414	SUPT3H	http://amigo.geneontology.org/amigo/term/GO:0030914
sodium:proton antiporter activity	Gene Ontology	GO:0015385	1	12	0.103747	0.209414	SLC9A8	http://amigo.geneontology.org/amigo/term/GO:0015385
Set1C/COMPASS complex	Gene Ontology	GO:0048188	1	12	0.103747	0.209414	CXXC1	http://amigo.geneontology.org/amigo/term/GO:0048188
positive regulation of osteoblast proliferation	Gene Ontology	GO:0033690	1	12	0.103747	0.209414	LRP5	http://amigo.geneontology.org/amigo/term/GO:0033690
nucleoside metabolic process	Gene Ontology	GO:0009116	1	12	0.103747	0.209414	PRPS1L1	http://amigo.geneontology.org/amigo/term/GO:0009116
negative regulation of interleukin-17 production	Gene Ontology	GO:0032700	1	12	0.103747	0.209414	PRNP	http://amigo.geneontology.org/amigo/term/GO:0032700
regulation of exit from mitosis	Gene Ontology	GO:0007096	1	12	0.103747	0.209414	ZW10	http://amigo.geneontology.org/amigo/term/GO:0007096
muscle cell differentiation	Gene Ontology	GO:0042692	1	12	0.103747	0.209414	QKI	http://amigo.geneontology.org/amigo/term/GO:0042692
positive regulation of immune response	Gene Ontology	GO:0050778	1	12	0.103747	0.209414	RSAD2	http://amigo.geneontology.org/amigo/term/GO:0050778
cerebellar Purkinje cell differentiation	Gene Ontology	GO:0021702	1	12	0.103747	0.209414	TTC21B	http://amigo.geneontology.org/amigo/term/GO:0021702
histone monoubiquitination	Gene Ontology	GO:0010390	1	12	0.103747	0.209414	WAC	http://amigo.geneontology.org/amigo/term/GO:0010390
membrane protein proteolysis	Gene Ontology	GO:0033619	1	12	0.103747	0.209414	RET	http://amigo.geneontology.org/amigo/term/GO:0033619
defense response to bacterium	Gene Ontology	GO:0042742	4	209	0.105263	0.212099	ADAMTS5|MPO|LPO|CHGA	http://amigo.geneontology.org/amigo/term/GO:0042742
fatty acid metabolic process	Gene Ontology	GO:0006631	2	64	0.10617	0.212991	MSMO1|ACOT12	http://amigo.geneontology.org/amigo/term/GO:0006631
smoothened signaling pathway	Gene Ontology	GO:0007224	2	64	0.10617	0.212991	HHAT|TTC21B	http://amigo.geneontology.org/amigo/term/GO:0007224
photoreceptor outer segment	Gene Ontology	GO:0001750	2	64	0.10617	0.212991	PTPRK|PROM1	http://amigo.geneontology.org/amigo/term/GO:0001750
hippocampus development	Gene Ontology	GO:0021766	2	64	0.10617	0.212991	HDAC1|XRN2	http://amigo.geneontology.org/amigo/term/GO:0021766
vascular endothelial growth factor receptor signaling pathway	Gene Ontology	GO:0048010	2	64	0.10617	0.212991	PRKD1|FLT1	http://amigo.geneontology.org/amigo/term/GO:0048010
membrane organization	Gene Ontology	GO:0061024	3	133	0.106889	0.214057	SYT9|SAR1B|SAR1A	http://amigo.geneontology.org/amigo/term/GO:0061024
synaptic vesicle	Gene Ontology	GO:0008021	3	133	0.106889	0.214057	TRIM9|TOR1A|NDEL1	http://amigo.geneontology.org/amigo/term/GO:0008021
inflammatory response	Gene Ontology	GO:0006954	6	381	0.108901	0.215318	GBP5|KIT|IKBKB|BMPR1B|ITGAL|PRKD1	http://amigo.geneontology.org/amigo/term/GO:0006954
heme binding	Gene Ontology	GO:0020037	3	135	0.110402	0.215318	LPO|MPO|SDHC	http://amigo.geneontology.org/amigo/term/GO:0020037
presynaptic active zone cytoplasmic component	Gene Ontology	GO:0098831	1	13	0.111268	0.215318	ERC2	http://amigo.geneontology.org/amigo/term/GO:0098831
protein polyglutamylation	Gene Ontology	GO:0018095	1	13	0.111268	0.215318	CEP41	http://amigo.geneontology.org/amigo/term/GO:0018095
vascular endothelial growth factor signaling pathway	Gene Ontology	GO:0038084	1	13	0.111268	0.215318	FLT1	http://amigo.geneontology.org/amigo/term/GO:0038084
removal of superoxide radicals	Gene Ontology	GO:0019430	1	13	0.111268	0.215318	MPO	http://amigo.geneontology.org/amigo/term/GO:0019430
lipid phosphatase activity	Gene Ontology	GO:0042577	1	13	0.111268	0.215318	SGPP2	http://amigo.geneontology.org/amigo/term/GO:0042577
pre-mRNA cleavage required for polyadenylation	Gene Ontology	GO:0098789	1	13	0.111268	0.215318	CPSF4L	http://amigo.geneontology.org/amigo/term/GO:0098789
epithelial cell proliferation	Gene Ontology	GO:0050673	1	13	0.111268	0.215318	KIT	http://amigo.geneontology.org/amigo/term/GO:0050673
mammary gland epithelial cell differentiation	Gene Ontology	GO:0060644	1	13	0.111268	0.215318	PRLR	http://amigo.geneontology.org/amigo/term/GO:0060644
negative regulation of cytosolic calcium ion concentration	Gene Ontology	GO:0051481	1	13	0.111268	0.215318	KCNK3	http://amigo.geneontology.org/amigo/term/GO:0051481
COPI vesicle coat	Gene Ontology	GO:0030126	1	13	0.111268	0.215318	COPG2	http://amigo.geneontology.org/amigo/term/GO:0030126
positive regulation of ossification	Gene Ontology	GO:0045778	1	13	0.111268	0.215318	ZBTB16	http://amigo.geneontology.org/amigo/term/GO:0045778
positive regulation of pseudopodium assembly	Gene Ontology	GO:0031274	1	13	0.111268	0.215318	KIT	http://amigo.geneontology.org/amigo/term/GO:0031274
negative regulation of blood coagulation	Gene Ontology	GO:0030195	1	13	0.111268	0.215318	ADTRP	http://amigo.geneontology.org/amigo/term/GO:0030195
cellular homeostasis	Gene Ontology	GO:0019725	1	13	0.111268	0.215318	RHOT1	http://amigo.geneontology.org/amigo/term/GO:0019725
inner cell mass cell proliferation	Gene Ontology	GO:0001833	1	13	0.111268	0.215318	NDEL1	http://amigo.geneontology.org/amigo/term/GO:0001833
regulation of cell adhesion mediated by integrin	Gene Ontology	GO:0033628	1	13	0.111268	0.215318	PLAU	http://amigo.geneontology.org/amigo/term/GO:0033628
negative regulation of activated T cell proliferation	Gene Ontology	GO:0046007	1	13	0.111268	0.215318	PRNP	http://amigo.geneontology.org/amigo/term/GO:0046007
regulation of mRNA processing	Gene Ontology	GO:0050684	1	13	0.111268	0.215318	SUPT6H	http://amigo.geneontology.org/amigo/term/GO:0050684
negative regulation of oligodendrocyte differentiation	Gene Ontology	GO:0048715	1	13	0.111268	0.215318	NF1	http://amigo.geneontology.org/amigo/term/GO:0048715
protein neddylation	Gene Ontology	GO:0045116	1	13	0.111268	0.215318	NAE1	http://amigo.geneontology.org/amigo/term/GO:0045116
somatodendritic compartment	Gene Ontology	GO:0036477	1	13	0.111268	0.215318	JAM2	http://amigo.geneontology.org/amigo/term/GO:0036477
branching involved in mammary gland duct morphogenesis	Gene Ontology	GO:0060444	1	13	0.111268	0.215318	LRP5	http://amigo.geneontology.org/amigo/term/GO:0060444
positive regulation of leukocyte chemotaxis	Gene Ontology	GO:0002690	1	13	0.111268	0.215318	ADAM18	http://amigo.geneontology.org/amigo/term/GO:0002690
oligosaccharide biosynthetic process	Gene Ontology	GO:0009312	1	13	0.111268	0.215318	FUT8	http://amigo.geneontology.org/amigo/term/GO:0009312
positive regulation of epidermal growth factor-activated receptor activity	Gene Ontology	GO:0045741	1	13	0.111268	0.215318	ADAM18	http://amigo.geneontology.org/amigo/term/GO:0045741
negative regulation of protein import into nucleus	Gene Ontology	GO:0042308	1	13	0.111268	0.215318	NF1	http://amigo.geneontology.org/amigo/term/GO:0042308
estrogen biosynthetic process	Gene Ontology	GO:0006703	1	13	0.111268	0.215318	DHRS11	http://amigo.geneontology.org/amigo/term/GO:0006703
activation of transmembrane receptor protein tyrosine kinase activity	Gene Ontology	GO:0007171	1	13	0.111268	0.215318	PRLR	http://amigo.geneontology.org/amigo/term/GO:0007171
hydrolase activity, acting on ester bonds	Gene Ontology	GO:0016788	1	13	0.111268	0.215318	ASPA	http://amigo.geneontology.org/amigo/term/GO:0016788
presynapse assembly	Gene Ontology	GO:0099054	1	13	0.111268	0.215318	CNTN5	http://amigo.geneontology.org/amigo/term/GO:0099054
negative regulation of protein localization to cell surface	Gene Ontology	GO:2000009	1	13	0.111268	0.215318	ASTN2	http://amigo.geneontology.org/amigo/term/GO:2000009
eyelid development in camera-type eye	Gene Ontology	GO:0061029	1	13	0.111268	0.215318	HDAC1	http://amigo.geneontology.org/amigo/term/GO:0061029
detection of mechanical stimulus involved in sensory perception of sound	Gene Ontology	GO:0050910	1	13	0.111268	0.215318	KIT	http://amigo.geneontology.org/amigo/term/GO:0050910
cellular response to steroid hormone stimulus	Gene Ontology	GO:0071383	1	13	0.111268	0.215318	ADTRP	http://amigo.geneontology.org/amigo/term/GO:0071383
positive regulation of synaptic transmission, GABAergic	Gene Ontology	GO:0032230	1	13	0.111268	0.215318	CA7	http://amigo.geneontology.org/amigo/term/GO:0032230
histone lysine methylation	Gene Ontology	GO:0034968	1	13	0.111268	0.215318	SETD7	http://amigo.geneontology.org/amigo/term/GO:0034968
establishment of epithelial cell polarity	Gene Ontology	GO:0090162	1	13	0.111268	0.215318	CYTH1	http://amigo.geneontology.org/amigo/term/GO:0090162
circadian regulation of gene expression	Gene Ontology	GO:0032922	2	66	0.11156	0.215318	HDAC1|CSNK1D	http://amigo.geneontology.org/amigo/term/GO:0032922
regulation of blood pressure	Gene Ontology	GO:0008217	2	66	0.11156	0.215318	CHGA|LRP5	http://amigo.geneontology.org/amigo/term/GO:0008217
type I interferon signaling pathway	Gene Ontology	GO:0060337	2	66	0.11156	0.215318	RSAD2|RNASEL	http://amigo.geneontology.org/amigo/term/GO:0060337
hematopoietic progenitor cell differentiation	Gene Ontology	GO:0002244	2	66	0.11156	0.215318	KIT|FLT1	http://amigo.geneontology.org/amigo/term/GO:0002244
extracellular matrix structural constituent	Gene Ontology	GO:0005201	3	137	0.11396	0.219277	PRELP|HMCN1|FGL2	http://amigo.geneontology.org/amigo/term/GO:0005201
skeletal system development	Gene Ontology	GO:0001501	3	137	0.11396	0.219277	PRELP|BMPR1B|EXT1	http://amigo.geneontology.org/amigo/term/GO:0001501
presynaptic membrane	Gene Ontology	GO:0042734	2	67	0.114281	0.219277	PCDH8|ERC2	http://amigo.geneontology.org/amigo/term/GO:0042734
extrinsic component of membrane	Gene Ontology	GO:0019898	2	67	0.114281	0.219277	PRNP|GFRA3	http://amigo.geneontology.org/amigo/term/GO:0019898
cellular response to hydrogen peroxide	Gene Ontology	GO:0070301	2	67	0.114281	0.219277	ETS1|ZNF277	http://amigo.geneontology.org/amigo/term/GO:0070301
G protein-coupled receptor binding	Gene Ontology	GO:0001664	2	67	0.114281	0.219277	S1PR2|GNAI2	http://amigo.geneontology.org/amigo/term/GO:0001664
synaptic vesicle membrane	Gene Ontology	GO:0030672	2	68	0.117019	0.219711	VAMP1|SLC17A5	http://amigo.geneontology.org/amigo/term/GO:0030672
neuron differentiation	Gene Ontology	GO:0030182	3	139	0.117562	0.219711	HDAC1|RUNX2|XRN2	http://amigo.geneontology.org/amigo/term/GO:0030182
eukaryotic 48S preinitiation complex	Gene Ontology	GO:0033290	1	14	0.118726	0.219711	EIF3D	http://amigo.geneontology.org/amigo/term/GO:0033290
cAMP response element binding	Gene Ontology	GO:0035497	1	14	0.118726	0.219711	ATF6	http://amigo.geneontology.org/amigo/term/GO:0035497
phospholipid dephosphorylation	Gene Ontology	GO:0046839	1	14	0.118726	0.219711	SGPP2	http://amigo.geneontology.org/amigo/term/GO:0046839
respiratory system process	Gene Ontology	GO:0003016	1	14	0.118726	0.219711	CCBE1	http://amigo.geneontology.org/amigo/term/GO:0003016
Cul2-RING ubiquitin ligase complex	Gene Ontology	GO:0031462	1	14	0.118726	0.219711	ZSWIM4	http://amigo.geneontology.org/amigo/term/GO:0031462
protein deacetylation	Gene Ontology	GO:0006476	1	14	0.118726	0.219711	HDAC1	http://amigo.geneontology.org/amigo/term/GO:0006476
cellular response to ethanol	Gene Ontology	GO:0071361	1	14	0.118726	0.219711	ADCY7	http://amigo.geneontology.org/amigo/term/GO:0071361
interleukin-1 beta production	Gene Ontology	GO:0032611	1	14	0.118726	0.219711	GBP5	http://amigo.geneontology.org/amigo/term/GO:0032611
growth hormone receptor signaling pathway via JAK-STAT	Gene Ontology	GO:0060397	1	14	0.118726	0.219711	PRLR	http://amigo.geneontology.org/amigo/term/GO:0060397
small nuclear ribonucleoprotein complex	Gene Ontology	GO:0030532	1	14	0.118726	0.219711	ARFGEF1	http://amigo.geneontology.org/amigo/term/GO:0030532
deacetylase activity	Gene Ontology	GO:0019213	1	14	0.118726	0.219711	HDAC1	http://amigo.geneontology.org/amigo/term/GO:0019213
negative regulation of peptidase activity	Gene Ontology	GO:0010466	1	14	0.118726	0.219711	PI15	http://amigo.geneontology.org/amigo/term/GO:0010466
transcription factor TFTC complex	Gene Ontology	GO:0033276	1	14	0.118726	0.219711	SUPT3H	http://amigo.geneontology.org/amigo/term/GO:0033276
heparan sulfate proteoglycan biosynthetic process	Gene Ontology	GO:0015012	1	14	0.118726	0.219711	EXT1	http://amigo.geneontology.org/amigo/term/GO:0015012
smooth muscle tissue development	Gene Ontology	GO:0048745	1	14	0.118726	0.219711	NF1	http://amigo.geneontology.org/amigo/term/GO:0048745
cellular response to dopamine	Gene Ontology	GO:1903351	1	14	0.118726	0.219711	GABPA	http://amigo.geneontology.org/amigo/term/GO:1903351
central nervous system myelination	Gene Ontology	GO:0022010	1	14	0.118726	0.219711	ASPA	http://amigo.geneontology.org/amigo/term/GO:0022010
macrophage chemotaxis	Gene Ontology	GO:0048246	1	14	0.118726	0.219711	CXCL17	http://amigo.geneontology.org/amigo/term/GO:0048246
Rab protein signal transduction	Gene Ontology	GO:0032482	1	14	0.118726	0.219711	RAB33B	http://amigo.geneontology.org/amigo/term/GO:0032482
negative regulation of protein tyrosine kinase activity	Gene Ontology	GO:0061099	1	14	0.118726	0.219711	GGNBP2	http://amigo.geneontology.org/amigo/term/GO:0061099
neuron maturation	Gene Ontology	GO:0042551	1	14	0.118726	0.219711	RET	http://amigo.geneontology.org/amigo/term/GO:0042551
negative regulation of necroptotic process	Gene Ontology	GO:0060546	1	14	0.118726	0.219711	RBCK1	http://amigo.geneontology.org/amigo/term/GO:0060546
glial cell differentiation	Gene Ontology	GO:0010001	1	14	0.118726	0.219711	DNER	http://amigo.geneontology.org/amigo/term/GO:0010001
regulation of autophagosome assembly	Gene Ontology	GO:2000785	1	14	0.118726	0.219711	ADPRH	http://amigo.geneontology.org/amigo/term/GO:2000785
cilium-dependent cell motility	Gene Ontology	GO:0060285	1	14	0.118726	0.219711	RFX3	http://amigo.geneontology.org/amigo/term/GO:0060285
AMP binding	Gene Ontology	GO:0016208	1	14	0.118726	0.219711	PYGL	http://amigo.geneontology.org/amigo/term/GO:0016208
cardiac muscle cell proliferation	Gene Ontology	GO:0060038	1	14	0.118726	0.219711	TENM4	http://amigo.geneontology.org/amigo/term/GO:0060038
cellular response to lithium ion	Gene Ontology	GO:0071285	1	14	0.118726	0.219711	ADCY7	http://amigo.geneontology.org/amigo/term/GO:0071285
S100 protein binding	Gene Ontology	GO:0044548	1	14	0.118726	0.219711	KCNK3	http://amigo.geneontology.org/amigo/term/GO:0044548
Sin3 complex	Gene Ontology	GO:0016580	1	14	0.118726	0.219711	HDAC1	http://amigo.geneontology.org/amigo/term/GO:0016580
negative regulation of amyloid-beta formation	Gene Ontology	GO:1902430	1	14	0.118726	0.219711	PRNP	http://amigo.geneontology.org/amigo/term/GO:1902430
response to amyloid-beta	Gene Ontology	GO:1904645	1	14	0.118726	0.219711	PRNP	http://amigo.geneontology.org/amigo/term/GO:1904645
acyl-CoA hydrolase activity	Gene Ontology	GO:0047617	1	14	0.118726	0.219711	ACOT12	http://amigo.geneontology.org/amigo/term/GO:0047617
positive regulation of renal sodium excretion	Gene Ontology	GO:0035815	1	14	0.118726	0.219711	GNAI2	http://amigo.geneontology.org/amigo/term/GO:0035815
pericentric heterochromatin	Gene Ontology	GO:0005721	1	14	0.118726	0.219711	DNMT1	http://amigo.geneontology.org/amigo/term/GO:0005721
nuclear periphery	Gene Ontology	GO:0034399	1	14	0.118726	0.219711	NUP93	http://amigo.geneontology.org/amigo/term/GO:0034399
platelet dense granule lumen	Gene Ontology	GO:0031089	1	14	0.118726	0.219711	ITIH4	http://amigo.geneontology.org/amigo/term/GO:0031089
positive regulation of urine volume	Gene Ontology	GO:0035810	1	14	0.118726	0.219711	GNAI2	http://amigo.geneontology.org/amigo/term/GO:0035810
negative regulation of keratinocyte proliferation	Gene Ontology	GO:0010839	1	14	0.118726	0.219711	PTPRK	http://amigo.geneontology.org/amigo/term/GO:0010839
stress fiber	Gene Ontology	GO:0001725	2	69	0.119774	0.221113	MST1R|LPP	http://amigo.geneontology.org/amigo/term/GO:0001725
postsynaptic membrane	Gene Ontology	GO:0045211	3	141	0.121205	0.223575	GRIN2B|TAMALIN|GPHN	http://amigo.geneontology.org/amigo/term/GO:0045211
GABA-ergic synapse	Gene Ontology	GO:0098982	2	70	0.122544	0.225739	ERC2|CNTN5	http://amigo.geneontology.org/amigo/term/GO:0098982
negative regulation of apoptotic process	Gene Ontology	GO:0043066	7	487	0.124044	0.225739	HDAC1|PRLR|MPO|PRNP|IKBKB|BABAM2|HHIP	http://amigo.geneontology.org/amigo/term/GO:0043066
regulation of transcription, DNA-templated	Gene Ontology	GO:0006355	10	773	0.12552	0.225739	ZNF248|TCF3|LRRFIP2|ACVR1B|RFX3|CXXC1|SMARCA2|SUPT3H|CREBBP|ZBTB16	http://amigo.geneontology.org/amigo/term/GO:0006355
positive regulation of ruffle assembly	Gene Ontology	GO:1900029	1	15	0.126122	0.225739	NDEL1	http://amigo.geneontology.org/amigo/term/GO:1900029
negative regulation of androgen receptor signaling pathway	Gene Ontology	GO:0060766	1	15	0.126122	0.225739	HDAC1	http://amigo.geneontology.org/amigo/term/GO:0060766
negative regulation of programmed cell death	Gene Ontology	GO:0043069	1	15	0.126122	0.225739	KIT	http://amigo.geneontology.org/amigo/term/GO:0043069
photoreceptor outer segment membrane	Gene Ontology	GO:0042622	1	15	0.126122	0.225739	PROM1	http://amigo.geneontology.org/amigo/term/GO:0042622
lipase activity	Gene Ontology	GO:0016298	1	15	0.126122	0.225739	PLA1A	http://amigo.geneontology.org/amigo/term/GO:0016298
dense core granule	Gene Ontology	GO:0031045	1	15	0.126122	0.225739	SYT9	http://amigo.geneontology.org/amigo/term/GO:0031045
enteric nervous system development	Gene Ontology	GO:0048484	1	15	0.126122	0.225739	RET	http://amigo.geneontology.org/amigo/term/GO:0048484
negative regulation of toll-like receptor signaling pathway	Gene Ontology	GO:0034122	1	15	0.126122	0.225739	LRRC14	http://amigo.geneontology.org/amigo/term/GO:0034122
cellular response to thyroid hormone stimulus	Gene Ontology	GO:0097067	1	15	0.126122	0.225739	KIT	http://amigo.geneontology.org/amigo/term/GO:0097067
regulation of epithelial cell proliferation	Gene Ontology	GO:0050678	1	15	0.126122	0.225739	RAB33B	http://amigo.geneontology.org/amigo/term/GO:0050678
nBAF complex	Gene Ontology	GO:0071565	1	15	0.126122	0.225739	SMARCA2	http://amigo.geneontology.org/amigo/term/GO:0071565
synaptic vesicle transport	Gene Ontology	GO:0048489	1	15	0.126122	0.225739	TOR1A	http://amigo.geneontology.org/amigo/term/GO:0048489
basal part of cell	Gene Ontology	GO:0045178	1	15	0.126122	0.225739	ADCY10	http://amigo.geneontology.org/amigo/term/GO:0045178
epithelial tube branching involved in lung morphogenesis	Gene Ontology	GO:0060441	1	15	0.126122	0.225739	HHIP	http://amigo.geneontology.org/amigo/term/GO:0060441
activin binding	Gene Ontology	GO:0048185	1	15	0.126122	0.225739	ACVR1B	http://amigo.geneontology.org/amigo/term/GO:0048185
regulation of short-term neuronal synaptic plasticity	Gene Ontology	GO:0048172	1	15	0.126122	0.225739	RAB3GAP1	http://amigo.geneontology.org/amigo/term/GO:0048172
regulation of long-term synaptic potentiation	Gene Ontology	GO:1900271	1	15	0.126122	0.225739	NF1	http://amigo.geneontology.org/amigo/term/GO:1900271
protein heterotetramerization	Gene Ontology	GO:0051290	1	15	0.126122	0.225739	GRIN2B	http://amigo.geneontology.org/amigo/term/GO:0051290
positive regulation of protein processing	Gene Ontology	GO:0010954	1	15	0.126122	0.225739	CCBE1	http://amigo.geneontology.org/amigo/term/GO:0010954
negative regulation of calcineurin-NFAT signaling cascade	Gene Ontology	GO:0070885	1	15	0.126122	0.225739	PRNP	http://amigo.geneontology.org/amigo/term/GO:0070885
negative regulation of protein processing	Gene Ontology	GO:0010955	1	15	0.126122	0.225739	PRNP	http://amigo.geneontology.org/amigo/term/GO:0010955
positive regulation of SMAD protein signal transduction	Gene Ontology	GO:0060391	1	15	0.126122	0.225739	NUP93	http://amigo.geneontology.org/amigo/term/GO:0060391
male germ cell nucleus	Gene Ontology	GO:0001673	1	15	0.126122	0.225739	MLH1	http://amigo.geneontology.org/amigo/term/GO:0001673
G protein-coupled acetylcholine receptor signaling pathway	Gene Ontology	GO:0007213	1	15	0.126122	0.225739	GNAI2	http://amigo.geneontology.org/amigo/term/GO:0007213
vacuole	Gene Ontology	GO:0005773	1	15	0.126122	0.225739	MST1R	http://amigo.geneontology.org/amigo/term/GO:0005773
lyase activity	Gene Ontology	GO:0016829	1	15	0.126122	0.225739	GLDC	http://amigo.geneontology.org/amigo/term/GO:0016829
negative regulation of endocytosis	Gene Ontology	GO:0045806	1	15	0.126122	0.225739	PRKD1	http://amigo.geneontology.org/amigo/term/GO:0045806
protein acetylation	Gene Ontology	GO:0006473	1	15	0.126122	0.225739	CREBBP	http://amigo.geneontology.org/amigo/term/GO:0006473
centrosome localization	Gene Ontology	GO:0051642	1	15	0.126122	0.225739	NDEL1	http://amigo.geneontology.org/amigo/term/GO:0051642
negative regulation of macroautophagy	Gene Ontology	GO:0016242	1	15	0.126122	0.225739	USP36	http://amigo.geneontology.org/amigo/term/GO:0016242
nerve development	Gene Ontology	GO:0021675	1	15	0.126122	0.225739	SEMA3F	http://amigo.geneontology.org/amigo/term/GO:0021675
positive regulation of cell adhesion mediated by integrin	Gene Ontology	GO:0033630	1	15	0.126122	0.225739	RET	http://amigo.geneontology.org/amigo/term/GO:0033630
NuRD complex	Gene Ontology	GO:0016581	1	15	0.126122	0.225739	HDAC1	http://amigo.geneontology.org/amigo/term/GO:0016581
regulation of synaptic transmission, GABAergic	Gene Ontology	GO:0032228	1	15	0.126122	0.225739	NF1	http://amigo.geneontology.org/amigo/term/GO:0032228
formation of cytoplasmic translation initiation complex	Gene Ontology	GO:0001732	1	15	0.126122	0.225739	EIF3D	http://amigo.geneontology.org/amigo/term/GO:0001732
cytoplasmic vesicle membrane	Gene Ontology	GO:0030659	3	144	0.126746	0.226678	RAB11FIP2|TOR1A|NPC1L1	http://amigo.geneontology.org/amigo/term/GO:0030659
nuclear speck	Gene Ontology	GO:0016607	6	400	0.128303	0.229062	ZBTB16|CDC25C|WAC|DDX46|CXXC1|USP36	http://amigo.geneontology.org/amigo/term/GO:0016607
positive regulation of canonical Wnt signaling pathway	Gene Ontology	GO:0090263	3	145	0.128613	0.229062	CSNK1D|TTC21B|GPC5	http://amigo.geneontology.org/amigo/term/GO:0090263
transmembrane signaling receptor activity	Gene Ontology	GO:0004888	3	146	0.13049	0.229062	KLRF1|CD69|DNER	http://amigo.geneontology.org/amigo/term/GO:0004888
positive regulation of translation	Gene Ontology	GO:0045727	2	73	0.130948	0.229062	EIF3D|PLD1	http://amigo.geneontology.org/amigo/term/GO:0045727
DNA duplex unwinding	Gene Ontology	GO:0032508	2	73	0.130948	0.229062	RECQL4|ZRANB3	http://amigo.geneontology.org/amigo/term/GO:0032508
positive regulation of endothelial cell proliferation	Gene Ontology	GO:0001938	2	73	0.130948	0.229062	PRKD1|NF1	http://amigo.geneontology.org/amigo/term/GO:0001938
ATPase activity	Gene Ontology	GO:0016887	4	229	0.133454	0.229062	ATP13A3|TOR1A|MLH1|TOR1B	http://amigo.geneontology.org/amigo/term/GO:0016887
wound healing, spreading of cells	Gene Ontology	GO:0044319	1	16	0.133456	0.229062	TOR1A	http://amigo.geneontology.org/amigo/term/GO:0044319
bone remodeling	Gene Ontology	GO:0046849	1	16	0.133456	0.229062	LRP5	http://amigo.geneontology.org/amigo/term/GO:0046849
positive regulation of vascular endothelial cell proliferation	Gene Ontology	GO:1905564	1	16	0.133456	0.229062	ADAM18	http://amigo.geneontology.org/amigo/term/GO:1905564
low-density lipoprotein particle remodeling	Gene Ontology	GO:0034374	1	16	0.133456	0.229062	MPO	http://amigo.geneontology.org/amigo/term/GO:0034374
DNA unwinding involved in DNA replication	Gene Ontology	GO:0006268	1	16	0.133456	0.229062	RECQL4	http://amigo.geneontology.org/amigo/term/GO:0006268
microtubule depolymerization	Gene Ontology	GO:0007019	1	16	0.133456	0.229062	NCKAP5	http://amigo.geneontology.org/amigo/term/GO:0007019
hematopoietic stem cell differentiation	Gene Ontology	GO:0060218	1	16	0.133456	0.229062	MLLT3	http://amigo.geneontology.org/amigo/term/GO:0060218
glycogen catabolic process	Gene Ontology	GO:0005980	1	16	0.133456	0.229062	PYGL	http://amigo.geneontology.org/amigo/term/GO:0005980
GTPase regulator activity	Gene Ontology	GO:0030695	1	16	0.133456	0.229062	RIN2	http://amigo.geneontology.org/amigo/term/GO:0030695
monocarboxylic acid transport	Gene Ontology	GO:0015718	1	16	0.133456	0.229062	SLC16A3	http://amigo.geneontology.org/amigo/term/GO:0015718
positive regulation of DNA-templated transcription, elongation	Gene Ontology	GO:0032786	1	16	0.133456	0.229062	CCNT1	http://amigo.geneontology.org/amigo/term/GO:0032786
positive regulation of T cell chemotaxis	Gene Ontology	GO:0010820	1	16	0.133456	0.229062	ADAM18	http://amigo.geneontology.org/amigo/term/GO:0010820
carboxypeptidase activity	Gene Ontology	GO:0004180	1	16	0.133456	0.229062	FOLH1	http://amigo.geneontology.org/amigo/term/GO:0004180
mitochondria-associated endoplasmic reticulum membrane	Gene Ontology	GO:0044233	1	16	0.133456	0.229062	TMX2	http://amigo.geneontology.org/amigo/term/GO:0044233
nuclear-transcribed mRNA catabolic process	Gene Ontology	GO:0000956	1	16	0.133456	0.229062	XRN2	http://amigo.geneontology.org/amigo/term/GO:0000956
metalloendopeptidase inhibitor activity	Gene Ontology	GO:0008191	1	16	0.133456	0.229062	TIMP2	http://amigo.geneontology.org/amigo/term/GO:0008191
mammary gland alveolus development	Gene Ontology	GO:0060749	1	16	0.133456	0.229062	PRLR	http://amigo.geneontology.org/amigo/term/GO:0060749
negative regulation of epithelial cell migration	Gene Ontology	GO:0010633	1	16	0.133456	0.229062	PTPRG	http://amigo.geneontology.org/amigo/term/GO:0010633
sperm axoneme assembly	Gene Ontology	GO:0007288	1	16	0.133456	0.229062	SPEF2	http://amigo.geneontology.org/amigo/term/GO:0007288
eukaryotic 43S preinitiation complex	Gene Ontology	GO:0016282	1	16	0.133456	0.229062	EIF3D	http://amigo.geneontology.org/amigo/term/GO:0016282
endoplasmic reticulum tubular network	Gene Ontology	GO:0071782	1	16	0.133456	0.229062	RAB3GAP1	http://amigo.geneontology.org/amigo/term/GO:0071782
somatic hypermutation of immunoglobulin genes	Gene Ontology	GO:0016446	1	16	0.133456	0.229062	MLH1	http://amigo.geneontology.org/amigo/term/GO:0016446
eukaryotic translation initiation factor 3 complex	Gene Ontology	GO:0005852	1	16	0.133456	0.229062	EIF3D	http://amigo.geneontology.org/amigo/term/GO:0005852
lamin binding	Gene Ontology	GO:0005521	1	16	0.133456	0.229062	PRNP	http://amigo.geneontology.org/amigo/term/GO:0005521
protein targeting to vacuole	Gene Ontology	GO:0006623	1	16	0.133456	0.229062	MON1A	http://amigo.geneontology.org/amigo/term/GO:0006623
mitotic chromosome condensation	Gene Ontology	GO:0007076	1	16	0.133456	0.229062	NCAPD2	http://amigo.geneontology.org/amigo/term/GO:0007076
calcium-dependent protein kinase C activity	Gene Ontology	GO:0004698	1	16	0.133456	0.229062	PRKD1	http://amigo.geneontology.org/amigo/term/GO:0004698
positive regulation of calcium ion-dependent exocytosis	Gene Ontology	GO:0045956	1	16	0.133456	0.229062	SYT9	http://amigo.geneontology.org/amigo/term/GO:0045956
glutamate receptor signaling pathway	Gene Ontology	GO:0007215	1	16	0.133456	0.229062	GRIN2B	http://amigo.geneontology.org/amigo/term/GO:0007215
Wnt-activated receptor activity	Gene Ontology	GO:0042813	1	16	0.133456	0.229062	LRP5	http://amigo.geneontology.org/amigo/term/GO:0042813
negative regulation of DNA recombination	Gene Ontology	GO:0045910	1	16	0.133456	0.229062	ZRANB3	http://amigo.geneontology.org/amigo/term/GO:0045910
regulation of signaling receptor activity	Gene Ontology	GO:0010469	1	16	0.133456	0.229062	PLAU	http://amigo.geneontology.org/amigo/term/GO:0010469
estrous cycle	Gene Ontology	GO:0044849	1	16	0.133456	0.229062	ETS1	http://amigo.geneontology.org/amigo/term/GO:0044849
extracellular matrix structural constituent conferring compression resistance	Gene Ontology	GO:0030021	1	16	0.133456	0.229062	PRELP	http://amigo.geneontology.org/amigo/term/GO:0030021
neuroblast proliferation	Gene Ontology	GO:0007405	1	16	0.133456	0.229062	HHIP	http://amigo.geneontology.org/amigo/term/GO:0007405
tight junction	Gene Ontology	GO:0070160	1	16	0.133456	0.229062	JAM2	http://amigo.geneontology.org/amigo/term/GO:0070160
regulation of mRNA splicing, via spliceosome	Gene Ontology	GO:0048024	1	16	0.133456	0.229062	C9orf78	http://amigo.geneontology.org/amigo/term/GO:0048024
ubiquinone biosynthetic process	Gene Ontology	GO:0006744	1	16	0.133456	0.229062	PDSS2	http://amigo.geneontology.org/amigo/term/GO:0006744
potassium ion leak channel activity	Gene Ontology	GO:0022841	1	16	0.133456	0.229062	KCNK3	http://amigo.geneontology.org/amigo/term/GO:0022841
calcium ion-regulated exocytosis of neurotransmitter	Gene Ontology	GO:0048791	1	16	0.133456	0.229062	SYT9	http://amigo.geneontology.org/amigo/term/GO:0048791
regulation of insulin secretion involved in cellular response to glucose stimulus	Gene Ontology	GO:0061178	1	16	0.133456	0.229062	LRP5	http://amigo.geneontology.org/amigo/term/GO:0061178
parallel fiber to Purkinje cell synapse	Gene Ontology	GO:0098688	1	16	0.133456	0.229062	SLC16A3	http://amigo.geneontology.org/amigo/term/GO:0098688
positive regulation of histone H3-K4 methylation	Gene Ontology	GO:0051571	1	16	0.133456	0.229062	DNMT1	http://amigo.geneontology.org/amigo/term/GO:0051571
cellular response to prostaglandin E stimulus	Gene Ontology	GO:0071380	1	16	0.133456	0.229062	ADCY6	http://amigo.geneontology.org/amigo/term/GO:0071380
endoplasmic reticulum-Golgi intermediate compartment membrane	Gene Ontology	GO:0033116	2	74	0.133778	0.229062	CSNK1D|TBC1D20	http://amigo.geneontology.org/amigo/term/GO:0033116
electron transfer activity	Gene Ontology	GO:0009055	2	74	0.133778	0.229062	GLDC|SDHC	http://amigo.geneontology.org/amigo/term/GO:0009055
negative regulation of transforming growth factor beta receptor signaling pathway	Gene Ontology	GO:0030512	2	74	0.133778	0.229062	ADAM18|LDLRAD4	http://amigo.geneontology.org/amigo/term/GO:0030512
negative regulation of endopeptidase activity	Gene Ontology	GO:0010951	3	149	0.136178	0.23265	PRNP|ITIH4|TIMP2	http://amigo.geneontology.org/amigo/term/GO:0010951
cholesterol metabolic process	Gene Ontology	GO:0008203	2	75	0.136622	0.233061	CES2|LRP5	http://amigo.geneontology.org/amigo/term/GO:0008203
ubiquitin-protein transferase activity	Gene Ontology	GO:0004842	4	233	0.139431	0.233123	EPM2A|RSPRY1|UBE2D2|RBCK1	http://amigo.geneontology.org/amigo/term/GO:0004842
lipid binding	Gene Ontology	GO:0008289	3	151	0.140017	0.233123	CYTH1|S1PR2|ACOT12	http://amigo.geneontology.org/amigo/term/GO:0008289
ciliary basal body	Gene Ontology	GO:0036064	3	151	0.140017	0.233123	CSNK1D|CEP41|ARMC9	http://amigo.geneontology.org/amigo/term/GO:0036064
positive regulation of TORC1 signaling	Gene Ontology	GO:1904263	1	17	0.140728	0.233123	SEH1L	http://amigo.geneontology.org/amigo/term/GO:1904263
vesicle transport along microtubule	Gene Ontology	GO:0047496	1	17	0.140728	0.233123	NDEL1	http://amigo.geneontology.org/amigo/term/GO:0047496
activation of NF-kappaB-inducing kinase activity	Gene Ontology	GO:0007250	1	17	0.140728	0.233123	TRAF4	http://amigo.geneontology.org/amigo/term/GO:0007250
dopamine receptor signaling pathway	Gene Ontology	GO:0007212	1	17	0.140728	0.233123	ADCY6	http://amigo.geneontology.org/amigo/term/GO:0007212
negative regulation of myotube differentiation	Gene Ontology	GO:0010832	1	17	0.140728	0.233123	HDAC1	http://amigo.geneontology.org/amigo/term/GO:0010832
megakaryocyte development	Gene Ontology	GO:0035855	1	17	0.140728	0.233123	KIT	http://amigo.geneontology.org/amigo/term/GO:0035855
transmembrane-ephrin receptor activity	Gene Ontology	GO:0005005	1	17	0.140728	0.233123	EPHA6	http://amigo.geneontology.org/amigo/term/GO:0005005
embryo development	Gene Ontology	GO:0009790	1	17	0.140728	0.233123	LRRC7	http://amigo.geneontology.org/amigo/term/GO:0009790
regulation of calcium ion-dependent exocytosis	Gene Ontology	GO:0017158	1	17	0.140728	0.233123	SYT9	http://amigo.geneontology.org/amigo/term/GO:0017158
negative regulation of cytokine production involved in inflammatory response	Gene Ontology	GO:1900016	1	17	0.140728	0.233123	ADCY7	http://amigo.geneontology.org/amigo/term/GO:1900016
3'-5' DNA helicase activity	Gene Ontology	GO:0043138	1	17	0.140728	0.233123	RECQL4	http://amigo.geneontology.org/amigo/term/GO:0043138
regulation of autophagy of mitochondrion	Gene Ontology	GO:1903146	1	17	0.140728	0.233123	USP36	http://amigo.geneontology.org/amigo/term/GO:1903146
positive regulation of synaptic transmission	Gene Ontology	GO:0050806	1	17	0.140728	0.233123	SLC1A3	http://amigo.geneontology.org/amigo/term/GO:0050806
cellular response to low-density lipoprotein particle stimulus	Gene Ontology	GO:0071404	1	17	0.140728	0.233123	CES2	http://amigo.geneontology.org/amigo/term/GO:0071404
acetyltransferase activity	Gene Ontology	GO:0016407	1	17	0.140728	0.233123	CREBBP	http://amigo.geneontology.org/amigo/term/GO:0016407
sterol biosynthetic process	Gene Ontology	GO:0016126	1	17	0.140728	0.233123	MSMO1	http://amigo.geneontology.org/amigo/term/GO:0016126
regulation of neuron apoptotic process	Gene Ontology	GO:0043523	1	17	0.140728	0.233123	NAE1	http://amigo.geneontology.org/amigo/term/GO:0043523
positive regulation by host of viral transcription	Gene Ontology	GO:0043923	1	17	0.140728	0.233123	CCNT1	http://amigo.geneontology.org/amigo/term/GO:0043923
negative regulation of protein localization to nucleus	Gene Ontology	GO:1900181	1	17	0.140728	0.233123	DCLK1	http://amigo.geneontology.org/amigo/term/GO:1900181
blood coagulation, intrinsic pathway	Gene Ontology	GO:0007597	1	17	0.140728	0.233123	GP5	http://amigo.geneontology.org/amigo/term/GO:0007597
phosphatidylinositol-3-phosphatase activity	Gene Ontology	GO:0004438	1	17	0.140728	0.233123	MTMR9	http://amigo.geneontology.org/amigo/term/GO:0004438
stabilization of membrane potential	Gene Ontology	GO:0030322	1	17	0.140728	0.233123	KCNK3	http://amigo.geneontology.org/amigo/term/GO:0030322
histone methyltransferase activity (H3-K4 specific)	Gene Ontology	GO:0042800	1	17	0.140728	0.233123	CXXC1	http://amigo.geneontology.org/amigo/term/GO:0042800
monocarboxylic acid transmembrane transporter activity	Gene Ontology	GO:0008028	1	17	0.140728	0.233123	SLC16A3	http://amigo.geneontology.org/amigo/term/GO:0008028
Ras GTPase binding	Gene Ontology	GO:0017016	1	17	0.140728	0.233123	MAPKAP1	http://amigo.geneontology.org/amigo/term/GO:0017016
nuclease activity	Gene Ontology	GO:0004518	1	17	0.140728	0.233123	XRN2	http://amigo.geneontology.org/amigo/term/GO:0004518
regulation of the force of heart contraction	Gene Ontology	GO:0002026	1	17	0.140728	0.233123	CHGA	http://amigo.geneontology.org/amigo/term/GO:0002026
axon initial segment	Gene Ontology	GO:0043194	1	17	0.140728	0.233123	LRRC7	http://amigo.geneontology.org/amigo/term/GO:0043194
response to pain	Gene Ontology	GO:0048265	1	17	0.140728	0.233123	RET	http://amigo.geneontology.org/amigo/term/GO:0048265
N-glycan processing	Gene Ontology	GO:0006491	1	17	0.140728	0.233123	FUT8	http://amigo.geneontology.org/amigo/term/GO:0006491
reverse cholesterol transport	Gene Ontology	GO:0043691	1	17	0.140728	0.233123	CES2	http://amigo.geneontology.org/amigo/term/GO:0043691
myosin V binding	Gene Ontology	GO:0031489	1	17	0.140728	0.233123	NPC1L1	http://amigo.geneontology.org/amigo/term/GO:0031489
leukotriene metabolic process	Gene Ontology	GO:0006691	1	17	0.140728	0.233123	CPA1	http://amigo.geneontology.org/amigo/term/GO:0006691
isotype switching	Gene Ontology	GO:0045190	1	17	0.140728	0.233123	MLH1	http://amigo.geneontology.org/amigo/term/GO:0045190
ossification	Gene Ontology	GO:0001503	2	77	0.142349	0.235467	RUNX2|EXT1	http://amigo.geneontology.org/amigo/term/GO:0001503
endoplasmic reticulum-Golgi intermediate compartment	Gene Ontology	GO:0005793	2	77	0.142349	0.235467	COPG2|PROM1	http://amigo.geneontology.org/amigo/term/GO:0005793
angiogenesis	Gene Ontology	GO:0001525	4	238	0.14705	0.239491	PLXND1|PRKD1|CXCL17|FLT1	http://amigo.geneontology.org/amigo/term/GO:0001525
olfactory bulb development	Gene Ontology	GO:0021772	1	18	0.14794	0.239491	EXT1	http://amigo.geneontology.org/amigo/term/GO:0021772
acrosome assembly	Gene Ontology	GO:0001675	1	18	0.14794	0.239491	TBC1D20	http://amigo.geneontology.org/amigo/term/GO:0001675
cell communication	Gene Ontology	GO:0007154	1	18	0.14794	0.239491	NF1	http://amigo.geneontology.org/amigo/term/GO:0007154
cellular sodium ion homeostasis	Gene Ontology	GO:0006883	1	18	0.14794	0.239491	TMPRSS4	http://amigo.geneontology.org/amigo/term/GO:0006883
cellular response to cholesterol	Gene Ontology	GO:0071397	1	18	0.14794	0.239491	CES2	http://amigo.geneontology.org/amigo/term/GO:0071397
negative regulation of myeloid cell differentiation	Gene Ontology	GO:0045638	1	18	0.14794	0.239491	ZBTB16	http://amigo.geneontology.org/amigo/term/GO:0045638
polypeptide N-acetylgalactosaminyltransferase activity	Gene Ontology	GO:0004653	1	18	0.14794	0.239491	GALNT14	http://amigo.geneontology.org/amigo/term/GO:0004653
exocyst	Gene Ontology	GO:0000145	1	18	0.14794	0.239491	STXBP6	http://amigo.geneontology.org/amigo/term/GO:0000145
proteoglycan biosynthetic process	Gene Ontology	GO:0030166	1	18	0.14794	0.239491	BMPR1B	http://amigo.geneontology.org/amigo/term/GO:0030166
peptide hormone processing	Gene Ontology	GO:0016486	1	18	0.14794	0.239491	PCSK4	http://amigo.geneontology.org/amigo/term/GO:0016486
muscle fiber development	Gene Ontology	GO:0048747	1	18	0.14794	0.239491	CACNA2D2	http://amigo.geneontology.org/amigo/term/GO:0048747
retinal ganglion cell axon guidance	Gene Ontology	GO:0031290	1	18	0.14794	0.239491	BMPR1B	http://amigo.geneontology.org/amigo/term/GO:0031290
camera-type eye morphogenesis	Gene Ontology	GO:0048593	1	18	0.14794	0.239491	NF1	http://amigo.geneontology.org/amigo/term/GO:0048593
mitogen-activated protein kinase kinase kinase binding	Gene Ontology	GO:0031435	1	18	0.14794	0.239491	TCF3	http://amigo.geneontology.org/amigo/term/GO:0031435
filopodium assembly	Gene Ontology	GO:0046847	1	18	0.14794	0.239491	S1PR2	http://amigo.geneontology.org/amigo/term/GO:0046847
RNA polymerase binding	Gene Ontology	GO:0070063	1	18	0.14794	0.239491	CCNT1	http://amigo.geneontology.org/amigo/term/GO:0070063
amino acid binding	Gene Ontology	GO:0016597	1	18	0.14794	0.239491	DPYS	http://amigo.geneontology.org/amigo/term/GO:0016597
endosome lumen	Gene Ontology	GO:0031904	1	18	0.14794	0.239491	PRLR	http://amigo.geneontology.org/amigo/term/GO:0031904
palmitoyltransferase activity	Gene Ontology	GO:0016409	1	18	0.14794	0.239491	HHAT	http://amigo.geneontology.org/amigo/term/GO:0016409
zinc ion transmembrane transport	Gene Ontology	GO:0071577	1	18	0.14794	0.239491	SLC30A1	http://amigo.geneontology.org/amigo/term/GO:0071577
anion transport	Gene Ontology	GO:0006820	1	18	0.14794	0.239491	SLC17A5	http://amigo.geneontology.org/amigo/term/GO:0006820
myelination in peripheral nervous system	Gene Ontology	GO:0022011	1	18	0.14794	0.239491	NF1	http://amigo.geneontology.org/amigo/term/GO:0022011
cadherin binding involved in cell-cell adhesion	Gene Ontology	GO:0098641	1	18	0.14794	0.239491	STXBP6	http://amigo.geneontology.org/amigo/term/GO:0098641
negative regulation of TORC1 signaling	Gene Ontology	GO:1904262	1	18	0.14794	0.239491	FNIP1	http://amigo.geneontology.org/amigo/term/GO:1904262
myeloid cell differentiation	Gene Ontology	GO:0030099	1	18	0.14794	0.239491	ZBTB16	http://amigo.geneontology.org/amigo/term/GO:0030099
myoblast differentiation	Gene Ontology	GO:0045445	1	18	0.14794	0.239491	MBNL1	http://amigo.geneontology.org/amigo/term/GO:0045445
resolution of meiotic recombination intermediates	Gene Ontology	GO:0000712	1	18	0.14794	0.239491	MLH1	http://amigo.geneontology.org/amigo/term/GO:0000712
protein import into nucleus	Gene Ontology	GO:0006606	2	79	0.148127	0.239491	NUP93|HEATR3	http://amigo.geneontology.org/amigo/term/GO:0006606
ubiquitin binding	Gene Ontology	GO:0043130	2	79	0.148127	0.239491	USP25|RBCK1	http://amigo.geneontology.org/amigo/term/GO:0043130
regulation of G2/M transition of mitotic cell cycle	Gene Ontology	GO:0010389	2	80	0.151033	0.243503	CSNK1D|CEP41	http://amigo.geneontology.org/amigo/term/GO:0010389
phosphatidylinositol binding	Gene Ontology	GO:0035091	2	80	0.151033	0.243503	SNX13|PLD1	http://amigo.geneontology.org/amigo/term/GO:0035091
amyloid-beta binding	Gene Ontology	GO:0001540	2	80	0.151033	0.243503	GRIN2B|PRNP	http://amigo.geneontology.org/amigo/term/GO:0001540
negative regulation of NF-kappaB transcription factor activity	Gene Ontology	GO:0032088	2	80	0.151033	0.243503	LRRC14|RBCK1	http://amigo.geneontology.org/amigo/term/GO:0032088
structural constituent of ribosome	Gene Ontology	GO:0003735	3	158	0.153731	0.243533	MRPL4|MRPL51|RPS23	http://amigo.geneontology.org/amigo/term/GO:0003735
defense response to Gram-negative bacterium	Gene Ontology	GO:0050829	2	81	0.153951	0.243533	CHGA|LCE3B	http://amigo.geneontology.org/amigo/term/GO:0050829
endopeptidase activity	Gene Ontology	GO:0004175	2	81	0.153951	0.243533	ADAM18|MMP1	http://amigo.geneontology.org/amigo/term/GO:0004175
core promoter sequence-specific DNA binding	Gene Ontology	GO:0001046	1	19	0.155091	0.243533	HDAC1	http://amigo.geneontology.org/amigo/term/GO:0001046
ion channel activity	Gene Ontology	GO:0005216	1	19	0.155091	0.243533	KCNK3	http://amigo.geneontology.org/amigo/term/GO:0005216
negative regulation of actin filament polymerization	Gene Ontology	GO:0030837	1	19	0.155091	0.243533	ARFGEF1	http://amigo.geneontology.org/amigo/term/GO:0030837
regulation of neurotransmitter secretion	Gene Ontology	GO:0046928	1	19	0.155091	0.243533	RHOT1	http://amigo.geneontology.org/amigo/term/GO:0046928
histone H3 deacetylation	Gene Ontology	GO:0070932	1	19	0.155091	0.243533	HDAC1	http://amigo.geneontology.org/amigo/term/GO:0070932
stress-activated protein kinase signaling cascade	Gene Ontology	GO:0031098	1	19	0.155091	0.243533	GFRAL	http://amigo.geneontology.org/amigo/term/GO:0031098
regulation of protein localization to plasma membrane	Gene Ontology	GO:1903076	1	19	0.155091	0.243533	EPM2A	http://amigo.geneontology.org/amigo/term/GO:1903076
fatty-acyl-CoA binding	Gene Ontology	GO:0000062	1	19	0.155091	0.243533	ACOT12	http://amigo.geneontology.org/amigo/term/GO:0000062
positive regulation of monocyte chemotaxis	Gene Ontology	GO:0090026	1	19	0.155091	0.243533	CXCL17	http://amigo.geneontology.org/amigo/term/GO:0090026
protein phosphatase type 2A complex	Gene Ontology	GO:0000159	1	19	0.155091	0.243533	PPP2R5A	http://amigo.geneontology.org/amigo/term/GO:0000159
positive regulation of macrophage chemotaxis	Gene Ontology	GO:0010759	1	19	0.155091	0.243533	CXCL17	http://amigo.geneontology.org/amigo/term/GO:0010759
negative regulation of protein localization to plasma membrane	Gene Ontology	GO:1903077	1	19	0.155091	0.243533	PPP2R5A	http://amigo.geneontology.org/amigo/term/GO:1903077
negative regulation of transposition	Gene Ontology	GO:0010529	1	19	0.155091	0.243533	BTBD18	http://amigo.geneontology.org/amigo/term/GO:0010529
regulation of protein kinase activity	Gene Ontology	GO:0045859	1	19	0.155091	0.243533	EPM2A	http://amigo.geneontology.org/amigo/term/GO:0045859
SWI/SNF complex	Gene Ontology	GO:0016514	1	19	0.155091	0.243533	SMARCA2	http://amigo.geneontology.org/amigo/term/GO:0016514
innervation	Gene Ontology	GO:0060384	1	19	0.155091	0.243533	RET	http://amigo.geneontology.org/amigo/term/GO:0060384
TOR signaling	Gene Ontology	GO:0031929	1	19	0.155091	0.243533	FNIP1	http://amigo.geneontology.org/amigo/term/GO:0031929
membrane protein intracellular domain proteolysis	Gene Ontology	GO:0031293	1	19	0.155091	0.243533	ADAM18	http://amigo.geneontology.org/amigo/term/GO:0031293
negative regulation of cell-matrix adhesion	Gene Ontology	GO:0001953	1	19	0.155091	0.243533	NF1	http://amigo.geneontology.org/amigo/term/GO:0001953
activin receptor signaling pathway	Gene Ontology	GO:0032924	1	19	0.155091	0.243533	ACVR1B	http://amigo.geneontology.org/amigo/term/GO:0032924
lipoprotein metabolic process	Gene Ontology	GO:0042157	1	19	0.155091	0.243533	NPC1L1	http://amigo.geneontology.org/amigo/term/GO:0042157
leukocyte tethering or rolling	Gene Ontology	GO:0050901	1	19	0.155091	0.243533	JAM2	http://amigo.geneontology.org/amigo/term/GO:0050901
protein localization to centrosome	Gene Ontology	GO:0071539	1	19	0.155091	0.243533	CSNK1D	http://amigo.geneontology.org/amigo/term/GO:0071539
positive regulation of chemokine production	Gene Ontology	GO:0032722	1	19	0.155091	0.243533	ADAM18	http://amigo.geneontology.org/amigo/term/GO:0032722
positive regulation of superoxide anion generation	Gene Ontology	GO:0032930	1	19	0.155091	0.243533	GNAI2	http://amigo.geneontology.org/amigo/term/GO:0032930
detection of light stimulus involved in visual perception	Gene Ontology	GO:0050908	1	19	0.155091	0.243533	REEP6	http://amigo.geneontology.org/amigo/term/GO:0050908
regulation of mitochondrion organization	Gene Ontology	GO:0010821	1	19	0.155091	0.243533	RHOT1	http://amigo.geneontology.org/amigo/term/GO:0010821
cholesterol transport	Gene Ontology	GO:0030301	1	19	0.155091	0.243533	NPC1L1	http://amigo.geneontology.org/amigo/term/GO:0030301
regulation of peptidyl-tyrosine phosphorylation	Gene Ontology	GO:0050730	1	19	0.155091	0.243533	PRNP	http://amigo.geneontology.org/amigo/term/GO:0050730
regulation of blood vessel diameter	Gene Ontology	GO:0097746	1	19	0.155091	0.243533	ADCY6	http://amigo.geneontology.org/amigo/term/GO:0097746
positive regulation of peptidyl-serine phosphorylation of STAT protein	Gene Ontology	GO:0033141	1	19	0.155091	0.243533	RET	http://amigo.geneontology.org/amigo/term/GO:0033141
regulation of establishment of cell polarity	Gene Ontology	GO:2000114	1	19	0.155091	0.243533	ARFGEF1	http://amigo.geneontology.org/amigo/term/GO:2000114
phosphatidic acid binding	Gene Ontology	GO:0070300	1	19	0.155091	0.243533	MAPKAP1	http://amigo.geneontology.org/amigo/term/GO:0070300
positive regulation of NF-kappaB transcription factor activity	Gene Ontology	GO:0051092	3	159	0.155724	0.244358	IKBKB|PRKD1|RBCK1	http://amigo.geneontology.org/amigo/term/GO:0051092
memory	Gene Ontology	GO:0007613	2	82	0.15688	0.245668	CIC|PPP3CB	http://amigo.geneontology.org/amigo/term/GO:0007613
positive regulation of neuron differentiation	Gene Ontology	GO:0045666	2	82	0.15688	0.245668	TIMP2|TCF3	http://amigo.geneontology.org/amigo/term/GO:0045666
positive regulation of apoptotic process	Gene Ontology	GO:0043065	5	335	0.15898	0.248616	RPS6KA2|ATF6|NF1|ADCY10|ZBTB16	http://amigo.geneontology.org/amigo/term/GO:0043065
lung development	Gene Ontology	GO:0030324	2	83	0.159819	0.249035	ZFPM2|CCBE1	http://amigo.geneontology.org/amigo/term/GO:0030324
blood vessel morphogenesis	Gene Ontology	GO:0048514	1	20	0.162183	0.249035	FLT1	http://amigo.geneontology.org/amigo/term/GO:0048514
negative regulation of MAPK cascade	Gene Ontology	GO:0043409	1	20	0.162183	0.249035	NF1	http://amigo.geneontology.org/amigo/term/GO:0043409
establishment or maintenance of epithelial cell apical/basal polarity	Gene Ontology	GO:0045197	1	20	0.162183	0.249035	LRRC7	http://amigo.geneontology.org/amigo/term/GO:0045197
iron-sulfur cluster assembly	Gene Ontology	GO:0016226	1	20	0.162183	0.249035	CIAO2B	http://amigo.geneontology.org/amigo/term/GO:0016226
regulation of metabolic process	Gene Ontology	GO:0019222	1	20	0.162183	0.249035	S1PR2	http://amigo.geneontology.org/amigo/term/GO:0019222
regulation of myelination	Gene Ontology	GO:0031641	1	20	0.162183	0.249035	TENM4	http://amigo.geneontology.org/amigo/term/GO:0031641
G-protein beta/gamma-subunit complex binding	Gene Ontology	GO:0031683	1	20	0.162183	0.249035	GNAI2	http://amigo.geneontology.org/amigo/term/GO:0031683
fibrinolysis	Gene Ontology	GO:0042730	1	20	0.162183	0.249035	PLAU	http://amigo.geneontology.org/amigo/term/GO:0042730
regulation of long-term neuronal synaptic plasticity	Gene Ontology	GO:0048169	1	20	0.162183	0.249035	NF1	http://amigo.geneontology.org/amigo/term/GO:0048169
gamete generation	Gene Ontology	GO:0007276	1	20	0.162183	0.249035	SPATA22	http://amigo.geneontology.org/amigo/term/GO:0007276
positive regulation of cholesterol efflux	Gene Ontology	GO:0010875	1	20	0.162183	0.249035	CES2	http://amigo.geneontology.org/amigo/term/GO:0010875
poly(A)+ mRNA export from nucleus	Gene Ontology	GO:0016973	1	20	0.162183	0.249035	NUP93	http://amigo.geneontology.org/amigo/term/GO:0016973
branched-chain amino acid catabolic process	Gene Ontology	GO:0009083	1	20	0.162183	0.249035	MCCC1	http://amigo.geneontology.org/amigo/term/GO:0009083
positive regulation of CREB transcription factor activity	Gene Ontology	GO:0032793	1	20	0.162183	0.249035	PRKD1	http://amigo.geneontology.org/amigo/term/GO:0032793
necroptotic process	Gene Ontology	GO:0070266	1	20	0.162183	0.249035	PYGL	http://amigo.geneontology.org/amigo/term/GO:0070266
stress granule assembly	Gene Ontology	GO:0034063	1	20	0.162183	0.249035	RPS23	http://amigo.geneontology.org/amigo/term/GO:0034063
O-acyltransferase activity	Gene Ontology	GO:0008374	1	20	0.162183	0.249035	HHAT	http://amigo.geneontology.org/amigo/term/GO:0008374
inclusion body	Gene Ontology	GO:0016234	1	20	0.162183	0.249035	PRNP	http://amigo.geneontology.org/amigo/term/GO:0016234
histone-lysine N-methyltransferase activity	Gene Ontology	GO:0018024	1	20	0.162183	0.249035	SETD7	http://amigo.geneontology.org/amigo/term/GO:0018024
regulated exocytosis	Gene Ontology	GO:0045055	1	20	0.162183	0.249035	RAB11FIP2	http://amigo.geneontology.org/amigo/term/GO:0045055
regulation of dendritic spine morphogenesis	Gene Ontology	GO:0061001	1	20	0.162183	0.249035	ARHGAP44	http://amigo.geneontology.org/amigo/term/GO:0061001
prostaglandin metabolic process	Gene Ontology	GO:0006693	1	20	0.162183	0.249035	CES2	http://amigo.geneontology.org/amigo/term/GO:0006693
intracellular estrogen receptor signaling pathway	Gene Ontology	GO:0030520	1	20	0.162183	0.249035	RBFOX2	http://amigo.geneontology.org/amigo/term/GO:0030520
negative regulation of adenylate cyclase activity	Gene Ontology	GO:0007194	1	20	0.162183	0.249035	GNAI2	http://amigo.geneontology.org/amigo/term/GO:0007194
regulation of TOR signaling	Gene Ontology	GO:0032006	1	20	0.162183	0.249035	TBCK	http://amigo.geneontology.org/amigo/term/GO:0032006
cellular response to DNA damage stimulus	Gene Ontology	GO:0006974	4	248	0.162755	0.249747	WAC|SETD7|ZRANB3|BABAM2	http://amigo.geneontology.org/amigo/term/GO:0006974
positive regulation of phosphatidylinositol 3-kinase signaling	Gene Ontology	GO:0014068	2	86	0.168696	0.254545	KIT|FLT1	http://amigo.geneontology.org/amigo/term/GO:0014068
mitochondrial translational elongation	Gene Ontology	GO:0070125	2	86	0.168696	0.254545	MRPL4|MRPL51	http://amigo.geneontology.org/amigo/term/GO:0070125
mitochondrial translational termination	Gene Ontology	GO:0070126	2	86	0.168696	0.254545	MRPL4|MRPL51	http://amigo.geneontology.org/amigo/term/GO:0070126
ephrin receptor signaling pathway	Gene Ontology	GO:0048013	2	86	0.168696	0.254545	GRIN2B|EPHA6	http://amigo.geneontology.org/amigo/term/GO:0048013
positive regulation of peptidyl-tyrosine phosphorylation	Gene Ontology	GO:0050731	2	86	0.168696	0.254545	KITLG|PRNP	http://amigo.geneontology.org/amigo/term/GO:0050731
cytoplasmic dynein complex	Gene Ontology	GO:0005868	1	21	0.169215	0.254545	NUDCD3	http://amigo.geneontology.org/amigo/term/GO:0005868
cell migration involved in sprouting angiogenesis	Gene Ontology	GO:0002042	1	21	0.169215	0.254545	ADTRP	http://amigo.geneontology.org/amigo/term/GO:0002042
zinc ion transmembrane transporter activity	Gene Ontology	GO:0005385	1	21	0.169215	0.254545	SLC30A1	http://amigo.geneontology.org/amigo/term/GO:0005385
positive regulation of dendrite morphogenesis	Gene Ontology	GO:0050775	1	21	0.169215	0.254545	APC2	http://amigo.geneontology.org/amigo/term/GO:0050775
adrenal gland development	Gene Ontology	GO:0030325	1	21	0.169215	0.254545	NF1	http://amigo.geneontology.org/amigo/term/GO:0030325
ribonuclease activity	Gene Ontology	GO:0004540	1	21	0.169215	0.254545	RNASEL	http://amigo.geneontology.org/amigo/term/GO:0004540
labyrinthine layer blood vessel development	Gene Ontology	GO:0060716	1	21	0.169215	0.254545	GGNBP2	http://amigo.geneontology.org/amigo/term/GO:0060716
cartilage condensation	Gene Ontology	GO:0001502	1	21	0.169215	0.254545	BMPR1B	http://amigo.geneontology.org/amigo/term/GO:0001502
melanocyte differentiation	Gene Ontology	GO:0030318	1	21	0.169215	0.254545	KIT	http://amigo.geneontology.org/amigo/term/GO:0030318
neural crest cell development	Gene Ontology	GO:0014032	1	21	0.169215	0.254545	FAM172A	http://amigo.geneontology.org/amigo/term/GO:0014032
RNA stem-loop binding	Gene Ontology	GO:0035613	1	21	0.169215	0.254545	DAZAP1	http://amigo.geneontology.org/amigo/term/GO:0035613
cell adhesion mediated by integrin	Gene Ontology	GO:0033627	1	21	0.169215	0.254545	ADAM18	http://amigo.geneontology.org/amigo/term/GO:0033627
intermediate filament cytoskeleton organization	Gene Ontology	GO:0045104	1	21	0.169215	0.254545	TOR1A	http://amigo.geneontology.org/amigo/term/GO:0045104
response to food	Gene Ontology	GO:0032094	1	21	0.169215	0.254545	MPO	http://amigo.geneontology.org/amigo/term/GO:0032094
positive regulation of cytokine production involved in inflammatory response	Gene Ontology	GO:1900017	1	21	0.169215	0.254545	GBP5	http://amigo.geneontology.org/amigo/term/GO:1900017
brain morphogenesis	Gene Ontology	GO:0048854	1	21	0.169215	0.254545	SPEF2	http://amigo.geneontology.org/amigo/term/GO:0048854
regulation of postsynapse organization	Gene Ontology	GO:0099175	1	21	0.169215	0.254545	SEMA3F	http://amigo.geneontology.org/amigo/term/GO:0099175
neuron projection extension	Gene Ontology	GO:1990138	1	21	0.169215	0.254545	NDEL1	http://amigo.geneontology.org/amigo/term/GO:1990138
positive regulation of natural killer cell mediated cytotoxicity	Gene Ontology	GO:0045954	1	21	0.169215	0.254545	CADM1	http://amigo.geneontology.org/amigo/term/GO:0045954
phosphatidylserine acyl-chain remodeling	Gene Ontology	GO:0036150	1	21	0.169215	0.254545	PLA1A	http://amigo.geneontology.org/amigo/term/GO:0036150
regulation of AMPA receptor activity	Gene Ontology	GO:2000311	1	21	0.169215	0.254545	GSG1L	http://amigo.geneontology.org/amigo/term/GO:2000311
regulation of dendrite morphogenesis	Gene Ontology	GO:0048814	1	21	0.169215	0.254545	HECW1	http://amigo.geneontology.org/amigo/term/GO:0048814
negative regulation of protein serine/threonine kinase activity	Gene Ontology	GO:0071901	1	21	0.169215	0.254545	LRP5	http://amigo.geneontology.org/amigo/term/GO:0071901
histone H3-K4 methylation	Gene Ontology	GO:0051568	1	21	0.169215	0.254545	CXXC1	http://amigo.geneontology.org/amigo/term/GO:0051568
actin cytoskeleton organization	Gene Ontology	GO:0030036	3	166	0.169893	0.255063	TBCK|NF1|ABLIM2	http://amigo.geneontology.org/amigo/term/GO:0030036
mitochondrial outer membrane	Gene Ontology	GO:0005741	3	166	0.169893	0.255063	VAMP1|RHOT1|RSAD2	http://amigo.geneontology.org/amigo/term/GO:0005741
protein folding	Gene Ontology	GO:0006457	3	166	0.169893	0.255063	NUDCD3|ATF6|GNAI2	http://amigo.geneontology.org/amigo/term/GO:0006457
transcription, DNA-templated	Gene Ontology	GO:0006351	2	87	0.171674	0.257567	RFX3|ABLIM2	http://amigo.geneontology.org/amigo/term/GO:0006351
structural molecule activity	Gene Ontology	GO:0005198	3	168	0.174009	0.260082	COPG2|MPZ|SEH1L	http://amigo.geneontology.org/amigo/term/GO:0005198
transmembrane transporter activity	Gene Ontology	GO:0022857	2	88	0.17466	0.260082	SLC17A5|UCP1	http://amigo.geneontology.org/amigo/term/GO:0022857
regulation of cell population proliferation	Gene Ontology	GO:0042127	3	169	0.176077	0.260082	RBFOX2|PLAU|KIT	http://amigo.geneontology.org/amigo/term/GO:0042127
calcium-mediated signaling using intracellular calcium source	Gene Ontology	GO:0035584	1	22	0.176188	0.260082	PRNP	http://amigo.geneontology.org/amigo/term/GO:0035584
negative regulation of interleukin-2 production	Gene Ontology	GO:0032703	1	22	0.176188	0.260082	PRNP	http://amigo.geneontology.org/amigo/term/GO:0032703
myoblast fusion	Gene Ontology	GO:0007520	1	22	0.176188	0.260082	JAM2	http://amigo.geneontology.org/amigo/term/GO:0007520
positive regulation of neural precursor cell proliferation	Gene Ontology	GO:2000179	1	22	0.176188	0.260082	GNAI2	http://amigo.geneontology.org/amigo/term/GO:2000179
membrane depolarization	Gene Ontology	GO:0051899	1	22	0.176188	0.260082	CACNA1E	http://amigo.geneontology.org/amigo/term/GO:0051899
anaphase-promoting complex	Gene Ontology	GO:0005680	1	22	0.176188	0.260082	APC2	http://amigo.geneontology.org/amigo/term/GO:0005680
mitotic spindle assembly checkpoint	Gene Ontology	GO:0007094	1	22	0.176188	0.260082	ZW10	http://amigo.geneontology.org/amigo/term/GO:0007094
K63-linked polyubiquitin modification-dependent protein binding	Gene Ontology	GO:0070530	1	22	0.176188	0.260082	ZRANB3	http://amigo.geneontology.org/amigo/term/GO:0070530
T cell proliferation	Gene Ontology	GO:0042098	1	22	0.176188	0.260082	PPP3CB	http://amigo.geneontology.org/amigo/term/GO:0042098
negative regulation of proteolysis	Gene Ontology	GO:0045861	1	22	0.176188	0.260082	TM4SF20	http://amigo.geneontology.org/amigo/term/GO:0045861
lysine-acetylated histone binding	Gene Ontology	GO:0070577	1	22	0.176188	0.260082	MLLT3	http://amigo.geneontology.org/amigo/term/GO:0070577
nuclear-transcribed mRNA poly(A) tail shortening	Gene Ontology	GO:0000289	1	22	0.176188	0.260082	MLH1	http://amigo.geneontology.org/amigo/term/GO:0000289
GTP-Rho binding	Gene Ontology	GO:0017049	1	22	0.176188	0.260082	STXBP6	http://amigo.geneontology.org/amigo/term/GO:0017049
tau-protein kinase activity	Gene Ontology	GO:0050321	1	22	0.176188	0.260082	CSNK1D	http://amigo.geneontology.org/amigo/term/GO:0050321
response to light stimulus	Gene Ontology	GO:0009416	1	22	0.176188	0.260082	SLC1A3	http://amigo.geneontology.org/amigo/term/GO:0009416
lamellipodium membrane	Gene Ontology	GO:0031258	1	22	0.176188	0.260082	PLXND1	http://amigo.geneontology.org/amigo/term/GO:0031258
calcium ion homeostasis	Gene Ontology	GO:0055074	1	22	0.176188	0.260082	TMTC2	http://amigo.geneontology.org/amigo/term/GO:0055074
positive regulation of translational initiation	Gene Ontology	GO:0045948	1	22	0.176188	0.260082	KHDRBS1	http://amigo.geneontology.org/amigo/term/GO:0045948
gastrulation	Gene Ontology	GO:0007369	1	22	0.176188	0.260082	EXT1	http://amigo.geneontology.org/amigo/term/GO:0007369
aorta development	Gene Ontology	GO:0035904	1	22	0.176188	0.260082	PLXND1	http://amigo.geneontology.org/amigo/term/GO:0035904
RNA catabolic process	Gene Ontology	GO:0006401	1	22	0.176188	0.260082	XRN2	http://amigo.geneontology.org/amigo/term/GO:0006401
Golgi cisterna membrane	Gene Ontology	GO:0032580	2	89	0.177654	0.261404	SAR1B|FUT8	http://amigo.geneontology.org/amigo/term/GO:0032580
kinase activity	Gene Ontology	GO:0016301	2	89	0.177654	0.261404	PRPS1L1|PRKD1	http://amigo.geneontology.org/amigo/term/GO:0016301
protein tyrosine kinase activity	Gene Ontology	GO:0004713	2	89	0.177654	0.261404	RET|KIT	http://amigo.geneontology.org/amigo/term/GO:0004713
cysteine-type endopeptidase activity	Gene Ontology	GO:0004197	2	89	0.177654	0.261404	USP25|USP36	http://amigo.geneontology.org/amigo/term/GO:0004197
carbohydrate binding	Gene Ontology	GO:0030246	3	172	0.182322	0.264829	GALNT14|CD69|KLRF1	http://amigo.geneontology.org/amigo/term/GO:0030246
positive regulation of mRNA splicing, via spliceosome	Gene Ontology	GO:0048026	1	23	0.183103	0.264829	DAZAP1	http://amigo.geneontology.org/amigo/term/GO:0048026
response to radiation	Gene Ontology	GO:0009314	1	23	0.183103	0.264829	LRP5	http://amigo.geneontology.org/amigo/term/GO:0009314
sperm capacitation	Gene Ontology	GO:0048240	1	23	0.183103	0.264829	PCSK4	http://amigo.geneontology.org/amigo/term/GO:0048240
regulation of mitotic nuclear division	Gene Ontology	GO:0007088	1	23	0.183103	0.264829	CDC25C	http://amigo.geneontology.org/amigo/term/GO:0007088
R-SMAD binding	Gene Ontology	GO:0070412	1	23	0.183103	0.264829	LDLRAD4	http://amigo.geneontology.org/amigo/term/GO:0070412
negative regulation of T cell receptor signaling pathway	Gene Ontology	GO:0050860	1	23	0.183103	0.264829	PRNP	http://amigo.geneontology.org/amigo/term/GO:0050860
RNA polymerase II core promoter sequence-specific DNA binding	Gene Ontology	GO:0000979	1	23	0.183103	0.264829	HDAC1	http://amigo.geneontology.org/amigo/term/GO:0000979
positive regulation of mesenchymal cell proliferation	Gene Ontology	GO:0002053	1	23	0.183103	0.264829	LRP5	http://amigo.geneontology.org/amigo/term/GO:0002053
Golgi to plasma membrane transport	Gene Ontology	GO:0006893	1	23	0.183103	0.264829	STXBP6	http://amigo.geneontology.org/amigo/term/GO:0006893
DNA methylation	Gene Ontology	GO:0006306	1	23	0.183103	0.264829	DNMT1	http://amigo.geneontology.org/amigo/term/GO:0006306
transcription by RNA polymerase III	Gene Ontology	GO:0006383	1	23	0.183103	0.264829	GTF3C4	http://amigo.geneontology.org/amigo/term/GO:0006383
poly(A) binding	Gene Ontology	GO:0008143	1	23	0.183103	0.264829	KHDRBS1	http://amigo.geneontology.org/amigo/term/GO:0008143
pyruvate metabolic process	Gene Ontology	GO:0006090	1	23	0.183103	0.264829	SLC16A3	http://amigo.geneontology.org/amigo/term/GO:0006090
negative regulation of intrinsic apoptotic signaling pathway	Gene Ontology	GO:2001243	1	23	0.183103	0.264829	HDAC1	http://amigo.geneontology.org/amigo/term/GO:2001243
glucuronosyltransferase activity	Gene Ontology	GO:0015020	1	23	0.183103	0.264829	EXT1	http://amigo.geneontology.org/amigo/term/GO:0015020
signaling adaptor activity	Gene Ontology	GO:0035591	1	23	0.183103	0.264829	KHDRBS1	http://amigo.geneontology.org/amigo/term/GO:0035591
artery morphogenesis	Gene Ontology	GO:0048844	1	23	0.183103	0.264829	NF1	http://amigo.geneontology.org/amigo/term/GO:0048844
transcriptionally active chromatin	Gene Ontology	GO:0035327	1	23	0.183103	0.264829	SUPT6H	http://amigo.geneontology.org/amigo/term/GO:0035327
GTP-dependent protein binding	Gene Ontology	GO:0030742	1	23	0.183103	0.264829	RAB34	http://amigo.geneontology.org/amigo/term/GO:0030742
ionotropic glutamate receptor signaling pathway	Gene Ontology	GO:0035235	1	23	0.183103	0.264829	GRIN2B	http://amigo.geneontology.org/amigo/term/GO:0035235
myosin binding	Gene Ontology	GO:0017022	1	23	0.183103	0.264829	ARFGEF1	http://amigo.geneontology.org/amigo/term/GO:0017022
microtubule plus-end	Gene Ontology	GO:0035371	1	23	0.183103	0.264829	NCKAP5	http://amigo.geneontology.org/amigo/term/GO:0035371
membrane protein ectodomain proteolysis	Gene Ontology	GO:0006509	1	23	0.183103	0.264829	ADAM18	http://amigo.geneontology.org/amigo/term/GO:0006509
integral component of mitochondrial outer membrane	Gene Ontology	GO:0031307	1	23	0.183103	0.264829	RHOT1	http://amigo.geneontology.org/amigo/term/GO:0031307
mitochondrion organization	Gene Ontology	GO:0007005	2	91	0.183667	0.26531	GABPA|RHOT1	http://amigo.geneontology.org/amigo/term/GO:0007005
T cell receptor signaling pathway	Gene Ontology	GO:0050852	3	174	0.186518	0.269088	IKBKB|KHDRBS1|RBCK1	http://amigo.geneontology.org/amigo/term/GO:0050852
trans-Golgi network	Gene Ontology	GO:0005802	3	174	0.186518	0.269088	ARFGEF1|PCSK4|PRKD1	http://amigo.geneontology.org/amigo/term/GO:0005802
regulation of lipid metabolic process	Gene Ontology	GO:0019216	2	92	0.186684	0.269159	CREBBP|GLIPR1	http://amigo.geneontology.org/amigo/term/GO:0019216
male gonad development	Gene Ontology	GO:0008584	2	93	0.189709	0.270646	KITLG|KIT	http://amigo.geneontology.org/amigo/term/GO:0008584
spliceosomal complex	Gene Ontology	GO:0005681	2	93	0.189709	0.270646	WAC|C9orf78	http://amigo.geneontology.org/amigo/term/GO:0005681
acrosomal vesicle	Gene Ontology	GO:0001669	2	93	0.189709	0.270646	PCSK4|KIT	http://amigo.geneontology.org/amigo/term/GO:0001669
postsynapse	Gene Ontology	GO:0098794	2	93	0.189709	0.270646	PRNP|RAB3GAP1	http://amigo.geneontology.org/amigo/term/GO:0098794
male meiosis I	Gene Ontology	GO:0007141	1	24	0.18996	0.270646	BTBD18	http://amigo.geneontology.org/amigo/term/GO:0007141
antigen processing and presentation	Gene Ontology	GO:0019882	1	24	0.18996	0.270646	RAB34	http://amigo.geneontology.org/amigo/term/GO:0019882
cochlea morphogenesis	Gene Ontology	GO:0090103	1	24	0.18996	0.270646	TIFAB	http://amigo.geneontology.org/amigo/term/GO:0090103
protein-lysine N-methyltransferase activity	Gene Ontology	GO:0016279	1	24	0.18996	0.270646	SETD7	http://amigo.geneontology.org/amigo/term/GO:0016279
skeletal muscle fiber development	Gene Ontology	GO:0048741	1	24	0.18996	0.270646	DNER	http://amigo.geneontology.org/amigo/term/GO:0048741
positive regulation of insulin receptor signaling pathway	Gene Ontology	GO:0046628	1	24	0.18996	0.270646	GNAI2	http://amigo.geneontology.org/amigo/term/GO:0046628
mRNA cleavage and polyadenylation specificity factor complex	Gene Ontology	GO:0005847	1	24	0.18996	0.270646	CPSF4L	http://amigo.geneontology.org/amigo/term/GO:0005847
arachidonic acid secretion	Gene Ontology	GO:0050482	1	24	0.18996	0.270646	PROCA1	http://amigo.geneontology.org/amigo/term/GO:0050482
cellular response to fatty acid	Gene Ontology	GO:0071398	1	24	0.18996	0.270646	UCP1	http://amigo.geneontology.org/amigo/term/GO:0071398
endocrine pancreas development	Gene Ontology	GO:0031018	1	24	0.18996	0.270646	RFX3	http://amigo.geneontology.org/amigo/term/GO:0031018
mitochondrial ribosome	Gene Ontology	GO:0005761	1	24	0.18996	0.270646	MRPL51	http://amigo.geneontology.org/amigo/term/GO:0005761
positive regulation of wound healing	Gene Ontology	GO:0090303	1	24	0.18996	0.270646	ARFGEF1	http://amigo.geneontology.org/amigo/term/GO:0090303
lysosomal lumen	Gene Ontology	GO:0043202	2	94	0.19274	0.274435	PRELP|GPC5	http://amigo.geneontology.org/amigo/term/GO:0043202
protein polyubiquitination	Gene Ontology	GO:0000209	4	267	0.194135	0.276251	EPM2A|UBE2D2|HECW1|RBCK1	http://amigo.geneontology.org/amigo/term/GO:0000209
negative regulation of inflammatory response	Gene Ontology	GO:0050728	2	95	0.195777	0.27723	ETS1|CXCL17	http://amigo.geneontology.org/amigo/term/GO:0050728
ciliary basal body-plasma membrane docking	Gene Ontology	GO:0097711	2	95	0.195777	0.27723	CSNK1D|CEP41	http://amigo.geneontology.org/amigo/term/GO:0097711
synaptonemal complex	Gene Ontology	GO:0000795	1	25	0.19676	0.27723	MLH1	http://amigo.geneontology.org/amigo/term/GO:0000795
exocytic vesicle	Gene Ontology	GO:0070382	1	25	0.19676	0.27723	SYT9	http://amigo.geneontology.org/amigo/term/GO:0070382
positive regulation of innate immune response	Gene Ontology	GO:0045089	1	25	0.19676	0.27723	GBP5	http://amigo.geneontology.org/amigo/term/GO:0045089
cellular response to zinc ion	Gene Ontology	GO:0071294	1	25	0.19676	0.27723	KCNK3	http://amigo.geneontology.org/amigo/term/GO:0071294
negative regulation of osteoclast differentiation	Gene Ontology	GO:0045671	1	25	0.19676	0.27723	NF1	http://amigo.geneontology.org/amigo/term/GO:0045671
transferase activity, transferring glycosyl groups	Gene Ontology	GO:0016757	1	25	0.19676	0.27723	EXT1	http://amigo.geneontology.org/amigo/term/GO:0016757
cell-cell contact zone	Gene Ontology	GO:0044291	1	25	0.19676	0.27723	JAM2	http://amigo.geneontology.org/amigo/term/GO:0044291
synaptic vesicle exocytosis	Gene Ontology	GO:0016079	1	25	0.19676	0.27723	TRIM9	http://amigo.geneontology.org/amigo/term/GO:0016079
retina layer formation	Gene Ontology	GO:0010842	1	25	0.19676	0.27723	PROM1	http://amigo.geneontology.org/amigo/term/GO:0010842
cell aging	Gene Ontology	GO:0007569	1	25	0.19676	0.27723	PRELP	http://amigo.geneontology.org/amigo/term/GO:0007569
positive regulation of cardiac muscle cell proliferation	Gene Ontology	GO:0060045	1	25	0.19676	0.27723	ZFPM2	http://amigo.geneontology.org/amigo/term/GO:0060045
M band	Gene Ontology	GO:0031430	1	25	0.19676	0.27723	PPP2R5A	http://amigo.geneontology.org/amigo/term/GO:0031430
integrin complex	Gene Ontology	GO:0008305	1	25	0.19676	0.27723	ITGAL	http://amigo.geneontology.org/amigo/term/GO:0008305
glycosaminoglycan catabolic process	Gene Ontology	GO:0006027	1	25	0.19676	0.27723	GPC5	http://amigo.geneontology.org/amigo/term/GO:0006027
transforming growth factor beta receptor signaling pathway	Gene Ontology	GO:0007179	2	96	0.19882	0.27979	PTPRK|FUT8	http://amigo.geneontology.org/amigo/term/GO:0007179
positive regulation of cold-induced thermogenesis	Gene Ontology	GO:0120162	2	97	0.201869	0.283075	PRLR|UCP1	http://amigo.geneontology.org/amigo/term/GO:0120162
kinase binding	Gene Ontology	GO:0019900	2	97	0.201869	0.283075	LRRC14|PPP2R5A	http://amigo.geneontology.org/amigo/term/GO:0019900
sodium ion transmembrane transport	Gene Ontology	GO:0035725	2	97	0.201869	0.283075	SLC24A4|SLC9A8	http://amigo.geneontology.org/amigo/term/GO:0035725
glycosaminoglycan binding	Gene Ontology	GO:0005539	1	26	0.203503	0.283075	PRNP	http://amigo.geneontology.org/amigo/term/GO:0005539
long-chain fatty acid biosynthetic process	Gene Ontology	GO:0042759	1	26	0.203503	0.283075	QKI	http://amigo.geneontology.org/amigo/term/GO:0042759
replication fork	Gene Ontology	GO:0005657	1	26	0.203503	0.283075	DNMT1	http://amigo.geneontology.org/amigo/term/GO:0005657
positive regulation of protein dephosphorylation	Gene Ontology	GO:0035307	1	26	0.203503	0.283075	PPP2R5A	http://amigo.geneontology.org/amigo/term/GO:0035307
positive regulation of protein insertion into mitochondrial membrane involved in apoptotic signaling pathway	Gene Ontology	GO:1900740	1	26	0.203503	0.283075	PPP3CC	http://amigo.geneontology.org/amigo/term/GO:1900740
nucleobase-containing small molecule interconversion	Gene Ontology	GO:0015949	1	26	0.203503	0.283075	DDX31	http://amigo.geneontology.org/amigo/term/GO:0015949
positive regulation of muscle cell differentiation	Gene Ontology	GO:0051149	1	26	0.203503	0.283075	TCF3	http://amigo.geneontology.org/amigo/term/GO:0051149
positive regulation of extrinsic apoptotic signaling pathway	Gene Ontology	GO:2001238	1	26	0.203503	0.283075	RBCK1	http://amigo.geneontology.org/amigo/term/GO:2001238
enzyme regulator activity	Gene Ontology	GO:0030234	1	26	0.203503	0.283075	MTMR9	http://amigo.geneontology.org/amigo/term/GO:0030234
protein kinase A regulatory subunit binding	Gene Ontology	GO:0034237	1	26	0.203503	0.283075	ARFGEF1	http://amigo.geneontology.org/amigo/term/GO:0034237
stress-activated MAPK cascade	Gene Ontology	GO:0051403	1	26	0.203503	0.283075	IKBKB	http://amigo.geneontology.org/amigo/term/GO:0051403
nucleosome binding	Gene Ontology	GO:0031491	1	26	0.203503	0.283075	SUPT6H	http://amigo.geneontology.org/amigo/term/GO:0031491
protein palmitoylation	Gene Ontology	GO:0018345	1	26	0.203503	0.283075	HHAT	http://amigo.geneontology.org/amigo/term/GO:0018345
microvillus membrane	Gene Ontology	GO:0031528	1	26	0.203503	0.283075	PROM1	http://amigo.geneontology.org/amigo/term/GO:0031528
response to ethanol	Gene Ontology	GO:0045471	2	98	0.204924	0.284533	GRIN2B|SETD7	http://amigo.geneontology.org/amigo/term/GO:0045471
antigen processing and presentation of exogenous peptide antigen via MHC class II	Gene Ontology	GO:0019886	2	98	0.204924	0.284533	SAR1B|SEC24A	http://amigo.geneontology.org/amigo/term/GO:0019886
protein stabilization	Gene Ontology	GO:0050821	3	183	0.205697	0.285434	CAMLG|USP36|MTMR9	http://amigo.geneontology.org/amigo/term/GO:0050821
DNA-binding transcription activator activity, RNA polymerase II-specific	Gene Ontology	GO:0001228	6	466	0.206923	0.286962	DMRT2|TCF3|RUNX2|ETS1|GABPA|ATF6	http://amigo.geneontology.org/amigo/term/GO:0001228
lamellipodium	Gene Ontology	GO:0030027	3	185	0.210019	0.288176	PLXND1|KITLG|KLHL2	http://amigo.geneontology.org/amigo/term/GO:0030027
bone morphogenesis	Gene Ontology	GO:0060349	1	27	0.210189	0.288176	LRP5	http://amigo.geneontology.org/amigo/term/GO:0060349
condensed chromosome	Gene Ontology	GO:0000793	1	27	0.210189	0.288176	NCAPD2	http://amigo.geneontology.org/amigo/term/GO:0000793
response to organic substance	Gene Ontology	GO:0010033	1	27	0.210189	0.288176	TIMP2	http://amigo.geneontology.org/amigo/term/GO:0010033
pituitary gland development	Gene Ontology	GO:0021983	1	27	0.210189	0.288176	ETS1	http://amigo.geneontology.org/amigo/term/GO:0021983
ribosome biogenesis	Gene Ontology	GO:0042254	1	27	0.210189	0.288176	GTPBP10	http://amigo.geneontology.org/amigo/term/GO:0042254
transferase activity, transferring acyl groups	Gene Ontology	GO:0016746	1	27	0.210189	0.288176	HHAT	http://amigo.geneontology.org/amigo/term/GO:0016746
ribosomal large subunit biogenesis	Gene Ontology	GO:0042273	1	27	0.210189	0.288176	HEATR3	http://amigo.geneontology.org/amigo/term/GO:0042273
synaptic membrane	Gene Ontology	GO:0097060	1	27	0.210189	0.288176	GRIN2B	http://amigo.geneontology.org/amigo/term/GO:0097060
coronary vasculature development	Gene Ontology	GO:0060976	1	27	0.210189	0.288176	PLXND1	http://amigo.geneontology.org/amigo/term/GO:0060976
positive regulation of viral transcription	Gene Ontology	GO:0050434	1	27	0.210189	0.288176	CCNT1	http://amigo.geneontology.org/amigo/term/GO:0050434
positive regulation of G2/M transition of mitotic cell cycle	Gene Ontology	GO:0010971	1	27	0.210189	0.288176	CDC25C	http://amigo.geneontology.org/amigo/term/GO:0010971
embryonic pattern specification	Gene Ontology	GO:0009880	1	27	0.210189	0.288176	ZBTB16	http://amigo.geneontology.org/amigo/term/GO:0009880
misfolded protein binding	Gene Ontology	GO:0051787	1	27	0.210189	0.288176	TOR1A	http://amigo.geneontology.org/amigo/term/GO:0051787
regulation of multicellular organism growth	Gene Ontology	GO:0040014	1	27	0.210189	0.288176	CACNA2D2	http://amigo.geneontology.org/amigo/term/GO:0040014
focal adhesion assembly	Gene Ontology	GO:0048041	1	27	0.210189	0.288176	PTPRK	http://amigo.geneontology.org/amigo/term/GO:0048041
phagocytic cup	Gene Ontology	GO:0001891	1	27	0.210189	0.288176	RAB11FIP2	http://amigo.geneontology.org/amigo/term/GO:0001891
heterochromatin	Gene Ontology	GO:0000792	1	27	0.210189	0.288176	HDAC1	http://amigo.geneontology.org/amigo/term/GO:0000792
gamma-aminobutyric acid signaling pathway	Gene Ontology	GO:0007214	1	27	0.210189	0.288176	GNAI2	http://amigo.geneontology.org/amigo/term/GO:0007214
phospholipase A2 activity	Gene Ontology	GO:0004623	1	28	0.216819	0.294099	PROCA1	http://amigo.geneontology.org/amigo/term/GO:0004623
histone acetyltransferase binding	Gene Ontology	GO:0035035	1	28	0.216819	0.294099	ETS1	http://amigo.geneontology.org/amigo/term/GO:0035035
aerobic respiration	Gene Ontology	GO:0009060	1	28	0.216819	0.294099	SDHC	http://amigo.geneontology.org/amigo/term/GO:0009060
negative regulation of apoptotic signaling pathway	Gene Ontology	GO:2001234	1	28	0.216819	0.294099	GNAI2	http://amigo.geneontology.org/amigo/term/GO:2001234
regulation of calcium ion transport	Gene Ontology	GO:0051924	1	28	0.216819	0.294099	GNAI2	http://amigo.geneontology.org/amigo/term/GO:0051924
positive regulation of mitotic nuclear division	Gene Ontology	GO:0045840	1	28	0.216819	0.294099	LRP5	http://amigo.geneontology.org/amigo/term/GO:0045840
extracellular matrix binding	Gene Ontology	GO:0050840	1	28	0.216819	0.294099	ADAMTS5	http://amigo.geneontology.org/amigo/term/GO:0050840
outflow tract septum morphogenesis	Gene Ontology	GO:0003148	1	28	0.216819	0.294099	ZFPM2	http://amigo.geneontology.org/amigo/term/GO:0003148
keratan sulfate biosynthetic process	Gene Ontology	GO:0018146	1	28	0.216819	0.294099	PRELP	http://amigo.geneontology.org/amigo/term/GO:0018146
regulation of dopamine secretion	Gene Ontology	GO:0014059	1	28	0.216819	0.294099	SYT9	http://amigo.geneontology.org/amigo/term/GO:0014059
negative regulation of fibroblast proliferation	Gene Ontology	GO:0048147	1	28	0.216819	0.294099	NF1	http://amigo.geneontology.org/amigo/term/GO:0048147
structural constituent of nuclear pore	Gene Ontology	GO:0017056	1	28	0.216819	0.294099	NUP93	http://amigo.geneontology.org/amigo/term/GO:0017056
proteolysis involved in cellular protein catabolic process	Gene Ontology	GO:0051603	1	28	0.216819	0.294099	RSPRY1	http://amigo.geneontology.org/amigo/term/GO:0051603
Cul4-RING E3 ubiquitin ligase complex	Gene Ontology	GO:0080008	1	28	0.216819	0.294099	DCAF6	http://amigo.geneontology.org/amigo/term/GO:0080008
phosphatidylinositol-3,5-bisphosphate binding	Gene Ontology	GO:0080025	1	28	0.216819	0.294099	MAPKAP1	http://amigo.geneontology.org/amigo/term/GO:0080025
T cell homeostasis	Gene Ontology	GO:0043029	1	28	0.216819	0.294099	PPP3CB	http://amigo.geneontology.org/amigo/term/GO:0043029
anchored component of membrane	Gene Ontology	GO:0031225	2	102	0.217188	0.294251	CNTN3|GFRA3	http://amigo.geneontology.org/amigo/term/GO:0031225
chromatin remodeling	Gene Ontology	GO:0006338	2	102	0.217188	0.294251	HDAC1|SMARCA2	http://amigo.geneontology.org/amigo/term/GO:0006338
cell junction	Gene Ontology	GO:0030054	3	190	0.220911	0.297383	LRRC7|PTPRK|CDH16	http://amigo.geneontology.org/amigo/term/GO:0030054
chaperone binding	Gene Ontology	GO:0051087	2	104	0.223345	0.297383	FNIP1|PRNP	http://amigo.geneontology.org/amigo/term/GO:0051087
potassium channel activity	Gene Ontology	GO:0005267	1	29	0.223394	0.297383	KCNK3	http://amigo.geneontology.org/amigo/term/GO:0005267
response to antibiotic	Gene Ontology	GO:0046677	1	29	0.223394	0.297383	SLC1A3	http://amigo.geneontology.org/amigo/term/GO:0046677
protein serine/threonine/tyrosine kinase activity	Gene Ontology	GO:0004712	1	29	0.223394	0.297383	RPS6KA2	http://amigo.geneontology.org/amigo/term/GO:0004712
endochondral ossification	Gene Ontology	GO:0001958	1	29	0.223394	0.297383	RUNX2	http://amigo.geneontology.org/amigo/term/GO:0001958
digestive tract development	Gene Ontology	GO:0048565	1	29	0.223394	0.297383	KIT	http://amigo.geneontology.org/amigo/term/GO:0048565
cation transport	Gene Ontology	GO:0006812	1	29	0.223394	0.297383	ATP13A3	http://amigo.geneontology.org/amigo/term/GO:0006812
branching involved in blood vessel morphogenesis	Gene Ontology	GO:0001569	1	29	0.223394	0.297383	PLXND1	http://amigo.geneontology.org/amigo/term/GO:0001569
replication fork processing	Gene Ontology	GO:0031297	1	29	0.223394	0.297383	ZRANB3	http://amigo.geneontology.org/amigo/term/GO:0031297
positive regulation of receptor signaling pathway via JAK-STAT	Gene Ontology	GO:0046427	1	29	0.223394	0.297383	KIT	http://amigo.geneontology.org/amigo/term/GO:0046427
developmental process	Gene Ontology	GO:0032502	1	29	0.223394	0.297383	NUDCD3	http://amigo.geneontology.org/amigo/term/GO:0032502
myelin sheath	Gene Ontology	GO:0043209	1	29	0.223394	0.297383	MPZ	http://amigo.geneontology.org/amigo/term/GO:0043209
nuclear chromosome	Gene Ontology	GO:0000228	1	29	0.223394	0.297383	NCAPD2	http://amigo.geneontology.org/amigo/term/GO:0000228
regulation of I-kappaB kinase/NF-kappaB signaling	Gene Ontology	GO:0043122	1	29	0.223394	0.297383	TRAF4	http://amigo.geneontology.org/amigo/term/GO:0043122
embryonic hindlimb morphogenesis	Gene Ontology	GO:0035116	1	29	0.223394	0.297383	ZBTB16	http://amigo.geneontology.org/amigo/term/GO:0035116
catenin complex	Gene Ontology	GO:0016342	1	29	0.223394	0.297383	CDH16	http://amigo.geneontology.org/amigo/term/GO:0016342
metanephros development	Gene Ontology	GO:0001656	1	29	0.223394	0.297383	NF1	http://amigo.geneontology.org/amigo/term/GO:0001656
cellular response to hormone stimulus	Gene Ontology	GO:0032870	1	29	0.223394	0.297383	UCP1	http://amigo.geneontology.org/amigo/term/GO:0032870
protein export from nucleus	Gene Ontology	GO:0006611	1	29	0.223394	0.297383	NUP42	http://amigo.geneontology.org/amigo/term/GO:0006611
positive regulation of cytokine secretion	Gene Ontology	GO:0050715	1	29	0.223394	0.297383	CADM1	http://amigo.geneontology.org/amigo/term/GO:0050715
negative regulation of mitotic cell cycle	Gene Ontology	GO:0045930	1	29	0.223394	0.297383	TIMP2	http://amigo.geneontology.org/amigo/term/GO:0045930
phosphatidylinositol dephosphorylation	Gene Ontology	GO:0046856	1	29	0.223394	0.297383	MTMR9	http://amigo.geneontology.org/amigo/term/GO:0046856
neural tube development	Gene Ontology	GO:0021915	1	29	0.223394	0.297383	NF1	http://amigo.geneontology.org/amigo/term/GO:0021915
cortical actin cytoskeleton organization	Gene Ontology	GO:0030866	1	29	0.223394	0.297383	IKBKB	http://amigo.geneontology.org/amigo/term/GO:0030866
protein K11-linked ubiquitination	Gene Ontology	GO:0070979	1	29	0.223394	0.297383	APC2	http://amigo.geneontology.org/amigo/term/GO:0070979
cellular response to copper ion	Gene Ontology	GO:0071280	1	29	0.223394	0.297383	PRNP	http://amigo.geneontology.org/amigo/term/GO:0071280
sperm midpiece	Gene Ontology	GO:0097225	1	29	0.223394	0.297383	SPEF2	http://amigo.geneontology.org/amigo/term/GO:0097225
leukocyte cell-cell adhesion	Gene Ontology	GO:0007159	1	29	0.223394	0.297383	ITGAL	http://amigo.geneontology.org/amigo/term/GO:0007159
cytoplasmic vesicle	Gene Ontology	GO:0031410	4	285	0.225427	0.299914	MAPKAP1|GGNBP2|GBP5|SLC1A3	http://amigo.geneontology.org/amigo/term/GO:0031410
protein homooligomerization	Gene Ontology	GO:0051260	2	105	0.226429	0.301073	PRND|PRNP	http://amigo.geneontology.org/amigo/term/GO:0051260
ubiquitin protein ligase activity	Gene Ontology	GO:0061630	4	286	0.227203	0.301927	ASB2|TRIM9|EPM2A|HECW1	http://amigo.geneontology.org/amigo/term/GO:0061630
intracellular membrane-bounded organelle	Gene Ontology	GO:0043231	9	788	0.228615	0.302026	CIC|RAB11FIP2|MPO|PRNP|CCDC92|TOR1A|LDLRAD4|SMARCA2|PTPRK	http://amigo.geneontology.org/amigo/term/GO:0043231
osteoblast differentiation	Gene Ontology	GO:0001649	2	106	0.229516	0.302026	RUNX2|NF1	http://amigo.geneontology.org/amigo/term/GO:0001649
mesoderm development	Gene Ontology	GO:0007498	1	30	0.229914	0.302026	EXT1	http://amigo.geneontology.org/amigo/term/GO:0007498
phosphatidylinositol-3,4-bisphosphate binding	Gene Ontology	GO:0043325	1	30	0.229914	0.302026	MAPKAP1	http://amigo.geneontology.org/amigo/term/GO:0043325
cyclin binding	Gene Ontology	GO:0030332	1	30	0.229914	0.302026	PROCA1	http://amigo.geneontology.org/amigo/term/GO:0030332
brown fat cell differentiation	Gene Ontology	GO:0050873	1	30	0.229914	0.302026	UCP1	http://amigo.geneontology.org/amigo/term/GO:0050873
adipose tissue development	Gene Ontology	GO:0060612	1	30	0.229914	0.302026	LRP5	http://amigo.geneontology.org/amigo/term/GO:0060612
glutamate secretion	Gene Ontology	GO:0014047	1	30	0.229914	0.302026	SLC1A3	http://amigo.geneontology.org/amigo/term/GO:0014047
negative regulation of insulin secretion	Gene Ontology	GO:0046676	1	30	0.229914	0.302026	CHGA	http://amigo.geneontology.org/amigo/term/GO:0046676
chaperone-mediated protein folding	Gene Ontology	GO:0061077	1	30	0.229914	0.302026	TOR1A	http://amigo.geneontology.org/amigo/term/GO:0061077
Wnt-protein binding	Gene Ontology	GO:0017147	1	30	0.229914	0.302026	LRP5	http://amigo.geneontology.org/amigo/term/GO:0017147
protein N-linked glycosylation via asparagine	Gene Ontology	GO:0018279	1	30	0.229914	0.302026	FUT8	http://amigo.geneontology.org/amigo/term/GO:0018279
phosphatidylcholine binding	Gene Ontology	GO:0031210	1	30	0.229914	0.302026	NF1	http://amigo.geneontology.org/amigo/term/GO:0031210
negative regulation of gene expression, epigenetic	Gene Ontology	GO:0045814	1	30	0.229914	0.302026	DNMT1	http://amigo.geneontology.org/amigo/term/GO:0045814
positive regulation of peptidyl-threonine phosphorylation	Gene Ontology	GO:0010800	1	30	0.229914	0.302026	S1PR2	http://amigo.geneontology.org/amigo/term/GO:0010800
acyl-CoA metabolic process	Gene Ontology	GO:0006637	1	30	0.229914	0.302026	ACOT12	http://amigo.geneontology.org/amigo/term/GO:0006637
protein tyrosine kinase binding	Gene Ontology	GO:1990782	1	30	0.229914	0.302026	KHDRBS1	http://amigo.geneontology.org/amigo/term/GO:1990782
endothelial cell migration	Gene Ontology	GO:0043542	1	31	0.236379	0.305785	PLXND1	http://amigo.geneontology.org/amigo/term/GO:0043542
receptor signaling pathway via JAK-STAT	Gene Ontology	GO:0007259	1	31	0.236379	0.305785	PRLR	http://amigo.geneontology.org/amigo/term/GO:0007259
mitotic cell cycle checkpoint	Gene Ontology	GO:0007093	1	31	0.236379	0.305785	ZW10	http://amigo.geneontology.org/amigo/term/GO:0007093
negative regulation of epithelial to mesenchymal transition	Gene Ontology	GO:0010719	1	31	0.236379	0.305785	LDLRAD4	http://amigo.geneontology.org/amigo/term/GO:0010719
face morphogenesis	Gene Ontology	GO:0060325	1	31	0.236379	0.305785	RAB3GAP1	http://amigo.geneontology.org/amigo/term/GO:0060325
positive regulation of mitotic cell cycle	Gene Ontology	GO:0045931	1	31	0.236379	0.305785	CDC25C	http://amigo.geneontology.org/amigo/term/GO:0045931
embryonic skeletal system development	Gene Ontology	GO:0048706	1	31	0.236379	0.305785	DMRT2	http://amigo.geneontology.org/amigo/term/GO:0048706
polyubiquitin modification-dependent protein binding	Gene Ontology	GO:0031593	1	31	0.236379	0.305785	BABAM2	http://amigo.geneontology.org/amigo/term/GO:0031593
RNA polymerase II complex binding	Gene Ontology	GO:0000993	1	31	0.236379	0.305785	WAC	http://amigo.geneontology.org/amigo/term/GO:0000993
maintenance of blood-brain barrier	Gene Ontology	GO:0035633	1	31	0.236379	0.305785	JAM2	http://amigo.geneontology.org/amigo/term/GO:0035633
negative regulation of endothelial cell proliferation	Gene Ontology	GO:0001937	1	31	0.236379	0.305785	NF1	http://amigo.geneontology.org/amigo/term/GO:0001937
regulation of neuron projection development	Gene Ontology	GO:0010975	1	31	0.236379	0.305785	NDEL1	http://amigo.geneontology.org/amigo/term/GO:0010975
mitochondrial translation	Gene Ontology	GO:0032543	1	31	0.236379	0.305785	MRPL51	http://amigo.geneontology.org/amigo/term/GO:0032543
cellular zinc ion homeostasis	Gene Ontology	GO:0006882	1	31	0.236379	0.305785	SLC30A1	http://amigo.geneontology.org/amigo/term/GO:0006882
gene silencing by RNA	Gene Ontology	GO:0031047	1	31	0.236379	0.305785	FAM172A	http://amigo.geneontology.org/amigo/term/GO:0031047
T cell differentiation in thymus	Gene Ontology	GO:0033077	1	31	0.236379	0.305785	ADAM18	http://amigo.geneontology.org/amigo/term/GO:0033077
anchored component of plasma membrane	Gene Ontology	GO:0046658	1	31	0.236379	0.305785	GPC5	http://amigo.geneontology.org/amigo/term/GO:0046658
Golgi to plasma membrane protein transport	Gene Ontology	GO:0043001	1	31	0.236379	0.305785	RAB34	http://amigo.geneontology.org/amigo/term/GO:0043001
NF-kappaB binding	Gene Ontology	GO:0051059	1	31	0.236379	0.305785	HDAC1	http://amigo.geneontology.org/amigo/term/GO:0051059
ligand-gated ion channel activity	Gene Ontology	GO:0015276	1	31	0.236379	0.305785	GRIN2B	http://amigo.geneontology.org/amigo/term/GO:0015276
positive regulation of protein targeting to membrane	Gene Ontology	GO:0090314	1	31	0.236379	0.305785	PRNP	http://amigo.geneontology.org/amigo/term/GO:0090314
positive regulation of DNA repair	Gene Ontology	GO:0045739	1	31	0.236379	0.305785	BABAM2	http://amigo.geneontology.org/amigo/term/GO:0045739
embryonic organ development	Gene Ontology	GO:0048568	1	31	0.236379	0.305785	ZFPM2	http://amigo.geneontology.org/amigo/term/GO:0048568
positive regulation of protein targeting to mitochondrion	Gene Ontology	GO:1903955	1	31	0.236379	0.305785	USP36	http://amigo.geneontology.org/amigo/term/GO:1903955
presynapse	Gene Ontology	GO:0098793	2	109	0.238792	0.308209	NF1|RAB33B	http://amigo.geneontology.org/amigo/term/GO:0098793
thiol-dependent ubiquitin-specific protease activity	Gene Ontology	GO:0004843	2	109	0.238792	0.308209	USP25|USP36	http://amigo.geneontology.org/amigo/term/GO:0004843
sensory perception of smell	Gene Ontology	GO:0007608	2	109	0.238792	0.308209	SLC24A4|NXNL2	http://amigo.geneontology.org/amigo/term/GO:0007608
external side of plasma membrane	Gene Ontology	GO:0009897	5	392	0.241817	0.31051	PRLR|GFRAL|GFRA3|CD69|KIT	http://amigo.geneontology.org/amigo/term/GO:0009897
oogenesis	Gene Ontology	GO:0048477	1	32	0.24279	0.31051	MLH1	http://amigo.geneontology.org/amigo/term/GO:0048477
polysomal ribosome	Gene Ontology	GO:0042788	1	32	0.24279	0.31051	RPS23	http://amigo.geneontology.org/amigo/term/GO:0042788
spinal cord development	Gene Ontology	GO:0021510	1	32	0.24279	0.31051	NF1	http://amigo.geneontology.org/amigo/term/GO:0021510
activation of protein kinase B activity	Gene Ontology	GO:0032148	1	32	0.24279	0.31051	MAPKAP1	http://amigo.geneontology.org/amigo/term/GO:0032148
3'-5'-exoribonuclease activity	Gene Ontology	GO:0000175	1	32	0.24279	0.31051	XRN2	http://amigo.geneontology.org/amigo/term/GO:0000175
acetylglucosaminyltransferase activity	Gene Ontology	GO:0008375	1	32	0.24279	0.31051	EXT1	http://amigo.geneontology.org/amigo/term/GO:0008375
ceramide biosynthetic process	Gene Ontology	GO:0046513	1	32	0.24279	0.31051	SAMD8	http://amigo.geneontology.org/amigo/term/GO:0046513
embryonic cranial skeleton morphogenesis	Gene Ontology	GO:0048701	1	32	0.24279	0.31051	RUNX2	http://amigo.geneontology.org/amigo/term/GO:0048701
positive regulation of G1/S transition of mitotic cell cycle	Gene Ontology	GO:1900087	1	32	0.24279	0.31051	ADAM18	http://amigo.geneontology.org/amigo/term/GO:1900087
positive regulation of Ras protein signal transduction	Gene Ontology	GO:0046579	1	32	0.24279	0.31051	KITLG	http://amigo.geneontology.org/amigo/term/GO:0046579
microtubule bundle formation	Gene Ontology	GO:0001578	1	32	0.24279	0.31051	NCKAP5	http://amigo.geneontology.org/amigo/term/GO:0001578
mismatch repair	Gene Ontology	GO:0006298	1	32	0.24279	0.31051	MLH1	http://amigo.geneontology.org/amigo/term/GO:0006298
sprouting angiogenesis	Gene Ontology	GO:0002040	1	32	0.24279	0.31051	CCBE1	http://amigo.geneontology.org/amigo/term/GO:0002040
defense response to virus	Gene Ontology	GO:0051607	3	200	0.243014	0.31051	ELMOD2|RSAD2|RNASEL	http://amigo.geneontology.org/amigo/term/GO:0051607
mRNA binding	Gene Ontology	GO:0003729	3	200	0.243014	0.31051	QKI|KHDRBS1|RBFOX2	http://amigo.geneontology.org/amigo/term/GO:0003729
stimulatory C-type lectin receptor signaling pathway	Gene Ontology	GO:0002223	2	112	0.248086	0.316056	IKBKB|CREBBP	http://amigo.geneontology.org/amigo/term/GO:0002223
positive regulation of axonogenesis	Gene Ontology	GO:0050772	1	33	0.249148	0.316056	PLXND1	http://amigo.geneontology.org/amigo/term/GO:0050772
positive regulation of macroautophagy	Gene Ontology	GO:0016239	1	33	0.249148	0.316056	WAC	http://amigo.geneontology.org/amigo/term/GO:0016239
heterotrimeric G-protein complex	Gene Ontology	GO:0005834	1	33	0.249148	0.316056	GNAI2	http://amigo.geneontology.org/amigo/term/GO:0005834
extrinsic apoptotic signaling pathway via death domain receptors	Gene Ontology	GO:0008625	1	33	0.249148	0.316056	NF1	http://amigo.geneontology.org/amigo/term/GO:0008625
response to interleukin-1	Gene Ontology	GO:0070555	1	33	0.249148	0.316056	ETS1	http://amigo.geneontology.org/amigo/term/GO:0070555
cyclin-dependent protein serine/threonine kinase regulator activity	Gene Ontology	GO:0016538	1	33	0.249148	0.316056	CCNT1	http://amigo.geneontology.org/amigo/term/GO:0016538
embryonic forelimb morphogenesis	Gene Ontology	GO:0035115	1	33	0.249148	0.316056	RUNX2	http://amigo.geneontology.org/amigo/term/GO:0035115
endoribonuclease activity	Gene Ontology	GO:0004521	1	33	0.249148	0.316056	RNASEL	http://amigo.geneontology.org/amigo/term/GO:0004521
extrinsic apoptotic signaling pathway in absence of ligand	Gene Ontology	GO:0097192	1	33	0.249148	0.316056	KITLG	http://amigo.geneontology.org/amigo/term/GO:0097192
histone methyltransferase complex	Gene Ontology	GO:0035097	1	33	0.249148	0.316056	CXXC1	http://amigo.geneontology.org/amigo/term/GO:0035097
regulation of ion transmembrane transport	Gene Ontology	GO:0034765	2	113	0.251187	0.31829	CACNA2D2|CACNA1E	http://amigo.geneontology.org/amigo/term/GO:0034765
histone deacetylase binding	Gene Ontology	GO:0042826	2	114	0.254289	0.321208	HDAC1|BRMS1L	http://amigo.geneontology.org/amigo/term/GO:0042826
ribonucleoprotein complex binding	Gene Ontology	GO:0043021	1	34	0.255452	0.321208	RNASEL	http://amigo.geneontology.org/amigo/term/GO:0043021
ventricular septum morphogenesis	Gene Ontology	GO:0060412	1	34	0.255452	0.321208	ZFPM2	http://amigo.geneontology.org/amigo/term/GO:0060412
sodium channel regulator activity	Gene Ontology	GO:0017080	1	34	0.255452	0.321208	TMPRSS4	http://amigo.geneontology.org/amigo/term/GO:0017080
tricarboxylic acid cycle	Gene Ontology	GO:0006099	1	34	0.255452	0.321208	SDHC	http://amigo.geneontology.org/amigo/term/GO:0006099
hippocampal mossy fiber to CA3 synapse	Gene Ontology	GO:0098686	1	34	0.255452	0.321208	SYT9	http://amigo.geneontology.org/amigo/term/GO:0098686
nuclear euchromatin	Gene Ontology	GO:0005719	1	34	0.255452	0.321208	TCF3	http://amigo.geneontology.org/amigo/term/GO:0005719
protein K48-linked deubiquitination	Gene Ontology	GO:0071108	1	34	0.255452	0.321208	USP25	http://amigo.geneontology.org/amigo/term/GO:0071108
regulation of cell differentiation	Gene Ontology	GO:0045595	1	34	0.255452	0.321208	RUNX2	http://amigo.geneontology.org/amigo/term/GO:0045595
positive regulation of cell differentiation	Gene Ontology	GO:0045597	1	34	0.255452	0.321208	BMPR1B	http://amigo.geneontology.org/amigo/term/GO:0045597
long-term memory	Gene Ontology	GO:0007616	1	34	0.255452	0.321208	PRNP	http://amigo.geneontology.org/amigo/term/GO:0007616
stereocilium	Gene Ontology	GO:0032420	1	34	0.255452	0.321208	ADCY6	http://amigo.geneontology.org/amigo/term/GO:0032420
positive regulation of insulin secretion involved in cellular response to glucose stimulus	Gene Ontology	GO:0035774	1	34	0.255452	0.321208	PPP3CB	http://amigo.geneontology.org/amigo/term/GO:0035774
RNA phosphodiester bond hydrolysis, exonucleolytic	Gene Ontology	GO:0090503	1	35	0.261704	0.327451	XRN2	http://amigo.geneontology.org/amigo/term/GO:0090503
response to cold	Gene Ontology	GO:0009409	1	35	0.261704	0.327451	UCP1	http://amigo.geneontology.org/amigo/term/GO:0009409
mitotic sister chromatid segregation	Gene Ontology	GO:0000070	1	35	0.261704	0.327451	ZW10	http://amigo.geneontology.org/amigo/term/GO:0000070
autophagosome membrane	Gene Ontology	GO:0000421	1	35	0.261704	0.327451	PRKD1	http://amigo.geneontology.org/amigo/term/GO:0000421
negative regulation of extrinsic apoptotic signaling pathway in absence of ligand	Gene Ontology	GO:2001240	1	35	0.261704	0.327451	GFRAL	http://amigo.geneontology.org/amigo/term/GO:2001240
RNA polymerase II repressing transcription factor binding	Gene Ontology	GO:0001103	1	35	0.261704	0.327451	HDAC1	http://amigo.geneontology.org/amigo/term/GO:0001103
phosphoprotein binding	Gene Ontology	GO:0051219	1	35	0.261704	0.327451	DPYS	http://amigo.geneontology.org/amigo/term/GO:0051219
calcium channel regulator activity	Gene Ontology	GO:0005246	1	35	0.261704	0.327451	RRAD	http://amigo.geneontology.org/amigo/term/GO:0005246
acute-phase response	Gene Ontology	GO:0006953	1	36	0.267903	0.333749	ITIH4	http://amigo.geneontology.org/amigo/term/GO:0006953
protein phosphatase regulator activity	Gene Ontology	GO:0019888	1	36	0.267903	0.333749	PPP2R5A	http://amigo.geneontology.org/amigo/term/GO:0019888
sulfotransferase activity	Gene Ontology	GO:0008146	1	36	0.267903	0.333749	UST	http://amigo.geneontology.org/amigo/term/GO:0008146
immune system process	Gene Ontology	GO:0002376	1	36	0.267903	0.333749	NUDCD1	http://amigo.geneontology.org/amigo/term/GO:0002376
Cul3-RING ubiquitin ligase complex	Gene Ontology	GO:0031463	1	36	0.267903	0.333749	KLHL2	http://amigo.geneontology.org/amigo/term/GO:0031463
ciliary base	Gene Ontology	GO:0097546	1	36	0.267903	0.333749	NEK8	http://amigo.geneontology.org/amigo/term/GO:0097546
endoplasmic reticulum organization	Gene Ontology	GO:0007029	1	36	0.267903	0.333749	TOR1B	http://amigo.geneontology.org/amigo/term/GO:0007029
negative regulation of interferon-gamma production	Gene Ontology	GO:0032689	1	36	0.267903	0.333749	PRNP	http://amigo.geneontology.org/amigo/term/GO:0032689
chemotaxis	Gene Ontology	GO:0006935	2	119	0.269806	0.335755	PLD1|PLAU	http://amigo.geneontology.org/amigo/term/GO:0006935
axon	Gene Ontology	GO:0030424	4	310	0.270773	0.336776	PTPRK|CADM2|NF1|RET	http://amigo.geneontology.org/amigo/term/GO:0030424
membrane fusion	Gene Ontology	GO:0061025	1	37	0.27405	0.339194	STX18	http://amigo.geneontology.org/amigo/term/GO:0061025
hair follicle development	Gene Ontology	GO:0001942	1	37	0.27405	0.339194	ACVR1B	http://amigo.geneontology.org/amigo/term/GO:0001942
beta-tubulin binding	Gene Ontology	GO:0048487	1	37	0.27405	0.339194	NDEL1	http://amigo.geneontology.org/amigo/term/GO:0048487
intrinsic component of plasma membrane	Gene Ontology	GO:0031226	1	37	0.27405	0.339194	ADCY6	http://amigo.geneontology.org/amigo/term/GO:0031226
phosphatidylinositol 3-kinase signaling	Gene Ontology	GO:0014065	1	37	0.27405	0.339194	NF1	http://amigo.geneontology.org/amigo/term/GO:0014065
vesicle fusion	Gene Ontology	GO:0006906	1	37	0.27405	0.339194	VAMP1	http://amigo.geneontology.org/amigo/term/GO:0006906
ureteric bud development	Gene Ontology	GO:0001657	1	37	0.27405	0.339194	RET	http://amigo.geneontology.org/amigo/term/GO:0001657
Wnt signaling pathway, calcium modulating pathway	Gene Ontology	GO:0007223	1	37	0.27405	0.339194	PPP3CB	http://amigo.geneontology.org/amigo/term/GO:0007223
Golgi stack	Gene Ontology	GO:0005795	1	37	0.27405	0.339194	RAB34	http://amigo.geneontology.org/amigo/term/GO:0005795
spindle pole	Gene Ontology	GO:0000922	2	121	0.276012	0.341254	CEP128|ZW10	http://amigo.geneontology.org/amigo/term/GO:0000922
positive regulation of cytokinesis	Gene Ontology	GO:0032467	1	38	0.280146	0.345619	CIT	http://amigo.geneontology.org/amigo/term/GO:0032467
positive regulation of glucose import	Gene Ontology	GO:0046326	1	38	0.280146	0.345619	RNASEL	http://amigo.geneontology.org/amigo/term/GO:0046326
calcium-dependent cell-cell adhesion via plasma membrane cell adhesion molecules	Gene Ontology	GO:0016339	1	38	0.280146	0.345619	CDH16	http://amigo.geneontology.org/amigo/term/GO:0016339
protein kinase B signaling	Gene Ontology	GO:0043491	1	38	0.280146	0.345619	ADTRP	http://amigo.geneontology.org/amigo/term/GO:0043491
intracellular anatomical structure	Gene Ontology	GO:0005622	2	123	0.282215	0.347985	ATG10|ARHGAP44	http://amigo.geneontology.org/amigo/term/GO:0005622
lysosomal membrane	Gene Ontology	GO:0005765	4	318	0.285621	0.350247	SLC17A5|PLD1|SEH1L|FNIP1	http://amigo.geneontology.org/amigo/term/GO:0005765
positive regulation of bone mineralization	Gene Ontology	GO:0030501	1	39	0.28619	0.350247	BMPR1B	http://amigo.geneontology.org/amigo/term/GO:0030501
phosphatidylinositol-3,4,5-trisphosphate binding	Gene Ontology	GO:0005547	1	39	0.28619	0.350247	MAPKAP1	http://amigo.geneontology.org/amigo/term/GO:0005547
cell projection organization	Gene Ontology	GO:0030030	1	39	0.28619	0.350247	RAB34	http://amigo.geneontology.org/amigo/term/GO:0030030
fertilization	Gene Ontology	GO:0009566	1	39	0.28619	0.350247	PCSK4	http://amigo.geneontology.org/amigo/term/GO:0009566
phosphoprotein phosphatase activity	Gene Ontology	GO:0004721	1	39	0.28619	0.350247	PPP2R5A	http://amigo.geneontology.org/amigo/term/GO:0004721
negative regulation of MAP kinase activity	Gene Ontology	GO:0043407	1	39	0.28619	0.350247	NF1	http://amigo.geneontology.org/amigo/term/GO:0043407
nucleosomal DNA binding	Gene Ontology	GO:0031492	1	39	0.28619	0.350247	HDAC1	http://amigo.geneontology.org/amigo/term/GO:0031492
mediator complex	Gene Ontology	GO:0016592	1	39	0.28619	0.350247	MED12L	http://amigo.geneontology.org/amigo/term/GO:0016592
chondrocyte differentiation	Gene Ontology	GO:0002062	1	39	0.28619	0.350247	RUNX2	http://amigo.geneontology.org/amigo/term/GO:0002062
postsynaptic density membrane	Gene Ontology	GO:0098839	1	39	0.28619	0.350247	GRIN2B	http://amigo.geneontology.org/amigo/term/GO:0098839
aggresome	Gene Ontology	GO:0016235	1	39	0.28619	0.350247	XRN2	http://amigo.geneontology.org/amigo/term/GO:0016235
transporter activity	Gene Ontology	GO:0005215	1	39	0.28619	0.350247	CDH16	http://amigo.geneontology.org/amigo/term/GO:0005215
negative regulation of cell growth	Gene Ontology	GO:0030308	2	125	0.288414	0.35278	SMARCA2|ACVR1B	http://amigo.geneontology.org/amigo/term/GO:0030308
translational initiation	Gene Ontology	GO:0006413	2	126	0.291511	0.354552	EIF3D|RPS23	http://amigo.geneontology.org/amigo/term/GO:0006413
autophagy	Gene Ontology	GO:0006914	2	126	0.291511	0.354552	ATG10|EPM2A	http://amigo.geneontology.org/amigo/term/GO:0006914
alpha-tubulin binding	Gene Ontology	GO:0043014	1	40	0.292185	0.354552	NDEL1	http://amigo.geneontology.org/amigo/term/GO:0043014
glycosphingolipid metabolic process	Gene Ontology	GO:0006687	1	40	0.292185	0.354552	KIT	http://amigo.geneontology.org/amigo/term/GO:0006687
positive regulation of protein tyrosine kinase activity	Gene Ontology	GO:0061098	1	40	0.292185	0.354552	PRNP	http://amigo.geneontology.org/amigo/term/GO:0061098
rRNA binding	Gene Ontology	GO:0019843	1	40	0.292185	0.354552	RNASEL	http://amigo.geneontology.org/amigo/term/GO:0019843
positive regulation of pri-miRNA transcription by RNA polymerase II	Gene Ontology	GO:1902895	1	40	0.292185	0.354552	ETS1	http://amigo.geneontology.org/amigo/term/GO:1902895
intraciliary transport involved in cilium assembly	Gene Ontology	GO:0035735	1	40	0.292185	0.354552	TTC21B	http://amigo.geneontology.org/amigo/term/GO:0035735
activation of JUN kinase activity	Gene Ontology	GO:0007257	1	40	0.292185	0.354552	MAP4K5	http://amigo.geneontology.org/amigo/term/GO:0007257
endopeptidase inhibitor activity	Gene Ontology	GO:0004866	1	40	0.292185	0.354552	ITIH4	http://amigo.geneontology.org/amigo/term/GO:0004866
peptide hormone binding	Gene Ontology	GO:0017046	1	40	0.292185	0.354552	PRLR	http://amigo.geneontology.org/amigo/term/GO:0017046
embryo implantation	Gene Ontology	GO:0007566	1	40	0.292185	0.354552	PRLR	http://amigo.geneontology.org/amigo/term/GO:0007566
cell projection	Gene Ontology	GO:0042995	2	127	0.294607	0.356924	RAB11FIP2|MRI1	http://amigo.geneontology.org/amigo/term/GO:0042995
Z disc	Gene Ontology	GO:0030018	2	127	0.294607	0.356924	PPP3CB|PPP2R5A	http://amigo.geneontology.org/amigo/term/GO:0030018
recycling endosome	Gene Ontology	GO:0055037	2	127	0.294607	0.356924	ARHGAP44|ADPRH	http://amigo.geneontology.org/amigo/term/GO:0055037
bicarbonate transport	Gene Ontology	GO:0015701	1	41	0.298129	0.358725	CA7	http://amigo.geneontology.org/amigo/term/GO:0015701
detection of chemical stimulus involved in sensory perception of bitter taste	Gene Ontology	GO:0001580	1	41	0.298129	0.358725	LPO	http://amigo.geneontology.org/amigo/term/GO:0001580
toxin transport	Gene Ontology	GO:1901998	1	41	0.298129	0.358725	LRP5	http://amigo.geneontology.org/amigo/term/GO:1901998
transferase activity	Gene Ontology	GO:0016740	1	41	0.298129	0.358725	JADE2	http://amigo.geneontology.org/amigo/term/GO:0016740
coreceptor activity	Gene Ontology	GO:0015026	1	41	0.298129	0.358725	LRP5	http://amigo.geneontology.org/amigo/term/GO:0015026
cellular response to amyloid-beta	Gene Ontology	GO:1904646	1	41	0.298129	0.358725	PRNP	http://amigo.geneontology.org/amigo/term/GO:1904646
response to nutrient levels	Gene Ontology	GO:0031667	1	41	0.298129	0.358725	UCP1	http://amigo.geneontology.org/amigo/term/GO:0031667
potassium channel regulator activity	Gene Ontology	GO:0015459	1	41	0.298129	0.358725	DPP10	http://amigo.geneontology.org/amigo/term/GO:0015459
response to starvation	Gene Ontology	GO:0042594	1	41	0.298129	0.358725	FSTL1	http://amigo.geneontology.org/amigo/term/GO:0042594
4 iron, 4 sulfur cluster binding	Gene Ontology	GO:0051539	1	42	0.304023	0.364287	RSAD2	http://amigo.geneontology.org/amigo/term/GO:0051539
camera-type eye development	Gene Ontology	GO:0043010	1	42	0.304023	0.364287	RAB3GAP1	http://amigo.geneontology.org/amigo/term/GO:0043010
collagen catabolic process	Gene Ontology	GO:0030574	1	42	0.304023	0.364287	MMP1	http://amigo.geneontology.org/amigo/term/GO:0030574
ubiquitin conjugating enzyme activity	Gene Ontology	GO:0061631	1	42	0.304023	0.364287	UBE2D2	http://amigo.geneontology.org/amigo/term/GO:0061631
animal organ regeneration	Gene Ontology	GO:0031100	1	42	0.304023	0.364287	PTPRU	http://amigo.geneontology.org/amigo/term/GO:0031100
response to hormone	Gene Ontology	GO:0009725	1	42	0.304023	0.364287	TIMP2	http://amigo.geneontology.org/amigo/term/GO:0009725
cytoplasmic translation	Gene Ontology	GO:0002181	1	42	0.304023	0.364287	RPS23	http://amigo.geneontology.org/amigo/term/GO:0002181
response to UV	Gene Ontology	GO:0009411	1	42	0.304023	0.364287	ZRANB3	http://amigo.geneontology.org/amigo/term/GO:0009411
steroid metabolic process	Gene Ontology	GO:0008202	1	43	0.309868	0.369936	MSMO1	http://amigo.geneontology.org/amigo/term/GO:0008202
intrinsic apoptotic signaling pathway in response to DNA damage	Gene Ontology	GO:0008630	1	43	0.309868	0.369936	MLH1	http://amigo.geneontology.org/amigo/term/GO:0008630
monocyte chemotaxis	Gene Ontology	GO:0002548	1	43	0.309868	0.369936	FLT1	http://amigo.geneontology.org/amigo/term/GO:0002548
regulation of G protein-coupled receptor signaling pathway	Gene Ontology	GO:0008277	1	43	0.309868	0.369936	RGS16	http://amigo.geneontology.org/amigo/term/GO:0008277
fatty acid beta-oxidation	Gene Ontology	GO:0006635	1	43	0.309868	0.369936	ECHDC1	http://amigo.geneontology.org/amigo/term/GO:0006635
substantia nigra development	Gene Ontology	GO:0021762	1	43	0.309868	0.369936	MAPKAP1	http://amigo.geneontology.org/amigo/term/GO:0021762
ion channel binding	Gene Ontology	GO:0044325	2	133	0.313133	0.373445	DPP10|PRNP	http://amigo.geneontology.org/amigo/term/GO:0044325
regulation of protein phosphorylation	Gene Ontology	GO:0001932	1	44	0.315664	0.374513	FNIP1	http://amigo.geneontology.org/amigo/term/GO:0001932
extrinsic apoptotic signaling pathway	Gene Ontology	GO:0097191	1	44	0.315664	0.374513	ACVR1B	http://amigo.geneontology.org/amigo/term/GO:0097191
T cell activation	Gene Ontology	GO:0042110	1	44	0.315664	0.374513	PPP3CB	http://amigo.geneontology.org/amigo/term/GO:0042110
regulation of phosphoprotein phosphatase activity	Gene Ontology	GO:0043666	1	44	0.315664	0.374513	PPP2R5A	http://amigo.geneontology.org/amigo/term/GO:0043666
protein K63-linked ubiquitination	Gene Ontology	GO:0070534	1	44	0.315664	0.374513	TRAF4	http://amigo.geneontology.org/amigo/term/GO:0070534
telomere maintenance	Gene Ontology	GO:0000723	1	44	0.315664	0.374513	RECQL4	http://amigo.geneontology.org/amigo/term/GO:0000723
positive regulation of protein secretion	Gene Ontology	GO:0050714	1	44	0.315664	0.374513	SEC24A	http://amigo.geneontology.org/amigo/term/GO:0050714
somitogenesis	Gene Ontology	GO:0001756	1	44	0.315664	0.374513	PCDH8	http://amigo.geneontology.org/amigo/term/GO:0001756
histone deacetylase complex	Gene Ontology	GO:0000118	1	44	0.315664	0.374513	HDAC1	http://amigo.geneontology.org/amigo/term/GO:0000118
skeletal muscle cell differentiation	Gene Ontology	GO:0035914	1	45	0.321411	0.378977	ASB2	http://amigo.geneontology.org/amigo/term/GO:0035914
protein N-linked glycosylation	Gene Ontology	GO:0006487	1	45	0.321411	0.378977	FUT8	http://amigo.geneontology.org/amigo/term/GO:0006487
integral component of postsynaptic membrane	Gene Ontology	GO:0099055	1	45	0.321411	0.378977	PCDH8	http://amigo.geneontology.org/amigo/term/GO:0099055
gluconeogenesis	Gene Ontology	GO:0006094	1	45	0.321411	0.378977	SLC25A12	http://amigo.geneontology.org/amigo/term/GO:0006094
response to ionizing radiation	Gene Ontology	GO:0010212	1	45	0.321411	0.378977	BABAM2	http://amigo.geneontology.org/amigo/term/GO:0010212
negative regulation of I-kappaB kinase/NF-kappaB signaling	Gene Ontology	GO:0043124	1	45	0.321411	0.378977	HDAC1	http://amigo.geneontology.org/amigo/term/GO:0043124
spindle microtubule	Gene Ontology	GO:0005876	1	45	0.321411	0.378977	CSNK1D	http://amigo.geneontology.org/amigo/term/GO:0005876
regulation of megakaryocyte differentiation	Gene Ontology	GO:0045652	1	45	0.321411	0.378977	HDAC1	http://amigo.geneontology.org/amigo/term/GO:0045652
scavenger receptor activity	Gene Ontology	GO:0005044	1	45	0.321411	0.378977	TMPRSS4	http://amigo.geneontology.org/amigo/term/GO:0005044
long-term synaptic potentiation	Gene Ontology	GO:0060291	1	45	0.321411	0.378977	GRIN2B	http://amigo.geneontology.org/amigo/term/GO:0060291
negative regulation of osteoblast differentiation	Gene Ontology	GO:0045668	1	45	0.321411	0.378977	LRP5	http://amigo.geneontology.org/amigo/term/GO:0045668
response to lipopolysaccharide	Gene Ontology	GO:0032496	2	137	0.325427	0.38312	ADAM18|MPO	http://amigo.geneontology.org/amigo/term/GO:0032496
oxidoreductase activity	Gene Ontology	GO:0016491	2	137	0.325427	0.38312	MSMO1|FOXRED2	http://amigo.geneontology.org/amigo/term/GO:0016491
inner ear development	Gene Ontology	GO:0048839	1	46	0.32711	0.383134	TIFAB	http://amigo.geneontology.org/amigo/term/GO:0048839
forebrain development	Gene Ontology	GO:0030900	1	46	0.32711	0.383134	DCLK1	http://amigo.geneontology.org/amigo/term/GO:0030900
regulation of cilium assembly	Gene Ontology	GO:1902017	1	46	0.32711	0.383134	TBC1D20	http://amigo.geneontology.org/amigo/term/GO:1902017
outflow tract morphogenesis	Gene Ontology	GO:0003151	1	46	0.32711	0.383134	PLXND1	http://amigo.geneontology.org/amigo/term/GO:0003151
phosphatidylinositol-3-phosphate binding	Gene Ontology	GO:0032266	1	46	0.32711	0.383134	SNX13	http://amigo.geneontology.org/amigo/term/GO:0032266
negative regulation of fat cell differentiation	Gene Ontology	GO:0045599	1	46	0.32711	0.383134	ZFPM2	http://amigo.geneontology.org/amigo/term/GO:0045599
non-motile cilium assembly	Gene Ontology	GO:1905515	1	46	0.32711	0.383134	CSNK1D	http://amigo.geneontology.org/amigo/term/GO:1905515
cytokine receptor activity	Gene Ontology	GO:0004896	1	46	0.32711	0.383134	PRLR	http://amigo.geneontology.org/amigo/term/GO:0004896
negative regulation of GTPase activity	Gene Ontology	GO:0034260	1	46	0.32711	0.383134	ARFGEF1	http://amigo.geneontology.org/amigo/term/GO:0034260
lactation	Gene Ontology	GO:0007595	1	46	0.32711	0.383134	PRLR	http://amigo.geneontology.org/amigo/term/GO:0007595
sequence-specific double-stranded DNA binding	Gene Ontology	GO:1990837	6	553	0.329092	0.385258	SP9|RFX3|EVX2|RUNX2|GABPA|ATF6	http://amigo.geneontology.org/amigo/term/GO:1990837
regulation of small GTPase mediated signal transduction	Gene Ontology	GO:0051056	2	139	0.331552	0.387742	ARHGAP44|RHOT1	http://amigo.geneontology.org/amigo/term/GO:0051056
cytosolic small ribosomal subunit	Gene Ontology	GO:0022627	1	47	0.332762	0.388363	RPS23	http://amigo.geneontology.org/amigo/term/GO:0022627
cell leading edge	Gene Ontology	GO:0031252	1	47	0.332762	0.388363	NDEL1	http://amigo.geneontology.org/amigo/term/GO:0031252
late endosome	Gene Ontology	GO:0005770	2	140	0.334609	0.390122	GRIN2B|ASTN2	http://amigo.geneontology.org/amigo/term/GO:0005770
lipid metabolic process	Gene Ontology	GO:0006629	2	140	0.334609	0.390122	JAZF1|PLA1A	http://amigo.geneontology.org/amigo/term/GO:0006629
rRNA processing	Gene Ontology	GO:0006364	2	141	0.337662	0.392504	RNASEL|XRN2	http://amigo.geneontology.org/amigo/term/GO:0006364
positive regulation of pathway-restricted SMAD protein phosphorylation	Gene Ontology	GO:0010862	1	48	0.338366	0.392504	ACVR1B	http://amigo.geneontology.org/amigo/term/GO:0010862
generation of precursor metabolites and energy	Gene Ontology	GO:0006091	1	48	0.338366	0.392504	GBE1	http://amigo.geneontology.org/amigo/term/GO:0006091
translation initiation factor activity	Gene Ontology	GO:0003743	1	48	0.338366	0.392504	EIF3D	http://amigo.geneontology.org/amigo/term/GO:0003743
collagen fibril organization	Gene Ontology	GO:0030199	1	48	0.338366	0.392504	NF1	http://amigo.geneontology.org/amigo/term/GO:0030199
response to peptide hormone	Gene Ontology	GO:0043434	1	48	0.338366	0.392504	LRP5	http://amigo.geneontology.org/amigo/term/GO:0043434
phosphatidic acid biosynthetic process	Gene Ontology	GO:0006654	1	48	0.338366	0.392504	PLD1	http://amigo.geneontology.org/amigo/term/GO:0006654
erythrocyte differentiation	Gene Ontology	GO:0030218	1	48	0.338366	0.392504	KIT	http://amigo.geneontology.org/amigo/term/GO:0030218
cell cortex	Gene Ontology	GO:0005938	2	142	0.340711	0.394825	ASTN2|HMCN1	http://amigo.geneontology.org/amigo/term/GO:0005938
ribosome	Gene Ontology	GO:0005840	1	49	0.343923	0.39724	RPS23	http://amigo.geneontology.org/amigo/term/GO:0005840
kinesin complex	Gene Ontology	GO:0005871	1	49	0.343923	0.39724	NDEL1	http://amigo.geneontology.org/amigo/term/GO:0005871
cholesterol binding	Gene Ontology	GO:0015485	1	49	0.343923	0.39724	PROM1	http://amigo.geneontology.org/amigo/term/GO:0015485
endoplasmic reticulum unfolded protein response	Gene Ontology	GO:0030968	1	49	0.343923	0.39724	ATF6	http://amigo.geneontology.org/amigo/term/GO:0030968
intermediate filament cytoskeleton	Gene Ontology	GO:0045111	1	49	0.343923	0.39724	SMARCA2	http://amigo.geneontology.org/amigo/term/GO:0045111
protein-containing complex binding	Gene Ontology	GO:0044877	4	349	0.344009	0.39724	KHDRBS1|PRNP|ITGAL|NDEL1	http://amigo.geneontology.org/amigo/term/GO:0044877
negative regulation of neuron death	Gene Ontology	GO:1901215	1	50	0.349434	0.402086	CHGA	http://amigo.geneontology.org/amigo/term/GO:1901215
negative regulation of autophagy	Gene Ontology	GO:0010507	1	50	0.349434	0.402086	MTMR9	http://amigo.geneontology.org/amigo/term/GO:0010507
interstrand cross-link repair	Gene Ontology	GO:0036297	1	50	0.349434	0.402086	ERCC6L2	http://amigo.geneontology.org/amigo/term/GO:0036297
neuron development	Gene Ontology	GO:0048666	1	50	0.349434	0.402086	TENM4	http://amigo.geneontology.org/amigo/term/GO:0048666
skeletal muscle tissue development	Gene Ontology	GO:0007519	1	50	0.349434	0.402086	NF1	http://amigo.geneontology.org/amigo/term/GO:0007519
negative regulation of phosphoprotein phosphatase activity	Gene Ontology	GO:0032515	1	51	0.354899	0.407351	PPP1R14C	http://amigo.geneontology.org/amigo/term/GO:0032515
stem cell population maintenance	Gene Ontology	GO:0019827	1	51	0.354899	0.407351	KIT	http://amigo.geneontology.org/amigo/term/GO:0019827
social behavior	Gene Ontology	GO:0035176	1	51	0.354899	0.407351	CIC	http://amigo.geneontology.org/amigo/term/GO:0035176
cellular response to amino acid stimulus	Gene Ontology	GO:0071230	1	51	0.354899	0.407351	DNMT1	http://amigo.geneontology.org/amigo/term/GO:0071230
synapse organization	Gene Ontology	GO:0050808	1	51	0.354899	0.407351	PPFIBP2	http://amigo.geneontology.org/amigo/term/GO:0050808
spindle assembly	Gene Ontology	GO:0051225	1	52	0.360317	0.41192	CSNK1D	http://amigo.geneontology.org/amigo/term/GO:0051225
chromosome, centromeric region	Gene Ontology	GO:0000775	1	52	0.360317	0.41192	PPP2R5A	http://amigo.geneontology.org/amigo/term/GO:0000775
positive regulation of type I interferon production	Gene Ontology	GO:0032481	1	52	0.360317	0.41192	CREBBP	http://amigo.geneontology.org/amigo/term/GO:0032481
nuclear receptor transcription coactivator activity	Gene Ontology	GO:0030374	1	52	0.360317	0.41192	DCAF6	http://amigo.geneontology.org/amigo/term/GO:0030374
mitotic cytokinesis	Gene Ontology	GO:0000281	1	52	0.360317	0.41192	CIT	http://amigo.geneontology.org/amigo/term/GO:0000281
enzyme activator activity	Gene Ontology	GO:0008047	1	52	0.360317	0.41192	GTF3C4	http://amigo.geneontology.org/amigo/term/GO:0008047
serine-type peptidase activity	Gene Ontology	GO:0008236	1	52	0.360317	0.41192	DPP10	http://amigo.geneontology.org/amigo/term/GO:0008236
vesicle-mediated transport	Gene Ontology	GO:0016192	2	150	0.364931	0.416571	CYTH1|SYT9	http://amigo.geneontology.org/amigo/term/GO:0016192
regulation of cell shape	Gene Ontology	GO:0008360	2	150	0.364931	0.416571	PLXND1|KIT	http://amigo.geneontology.org/amigo/term/GO:0008360
response to unfolded protein	Gene Ontology	GO:0006986	1	53	0.365691	0.416607	TOR1B	http://amigo.geneontology.org/amigo/term/GO:0006986
Cajal body	Gene Ontology	GO:0015030	1	53	0.365691	0.416607	DDX46	http://amigo.geneontology.org/amigo/term/GO:0015030
negative regulation of protein ubiquitination	Gene Ontology	GO:0031397	1	53	0.365691	0.416607	CAMLG	http://amigo.geneontology.org/amigo/term/GO:0031397
protein K48-linked ubiquitination	Gene Ontology	GO:0070936	1	54	0.371019	0.421003	UBE2D2	http://amigo.geneontology.org/amigo/term/GO:0070936
terminal bouton	Gene Ontology	GO:0043195	1	54	0.371019	0.421003	PRNP	http://amigo.geneontology.org/amigo/term/GO:0043195
antimicrobial humoral response	Gene Ontology	GO:0019730	1	54	0.371019	0.421003	CHGA	http://amigo.geneontology.org/amigo/term/GO:0019730
protein kinase C binding	Gene Ontology	GO:0005080	1	54	0.371019	0.421003	ADCY6	http://amigo.geneontology.org/amigo/term/GO:0005080
cleavage furrow	Gene Ontology	GO:0032154	1	54	0.371019	0.421003	HMCN1	http://amigo.geneontology.org/amigo/term/GO:0032154
calcium channel activity	Gene Ontology	GO:0005262	1	54	0.371019	0.421003	SLC24A4	http://amigo.geneontology.org/amigo/term/GO:0005262
IRE1-mediated unfolded protein response	Gene Ontology	GO:0036498	1	55	0.376303	0.425313	CXXC1	http://amigo.geneontology.org/amigo/term/GO:0036498
cellular response to heat	Gene Ontology	GO:0034605	1	55	0.376303	0.425313	NF1	http://amigo.geneontology.org/amigo/term/GO:0034605
ciliary membrane	Gene Ontology	GO:0060170	1	55	0.376303	0.425313	HHIP	http://amigo.geneontology.org/amigo/term/GO:0060170
damaged DNA binding	Gene Ontology	GO:0003684	1	55	0.376303	0.425313	CREBBP	http://amigo.geneontology.org/amigo/term/GO:0003684
chromosome, telomeric region	Gene Ontology	GO:0000781	1	55	0.376303	0.425313	RECQL4	http://amigo.geneontology.org/amigo/term/GO:0000781
tertiary granule lumen	Gene Ontology	GO:1904724	1	55	0.376303	0.425313	TIMP2	http://amigo.geneontology.org/amigo/term/GO:1904724
response to calcium ion	Gene Ontology	GO:0051592	1	55	0.376303	0.425313	SLC25A12	http://amigo.geneontology.org/amigo/term/GO:0051592
protein processing	Gene Ontology	GO:0016485	1	56	0.381543	0.430598	PCSK4	http://amigo.geneontology.org/amigo/term/GO:0016485
DNA damage response, signal transduction by p53 class mediator resulting in cell cycle arrest	Gene Ontology	GO:0006977	1	56	0.381543	0.430598	CDC25C	http://amigo.geneontology.org/amigo/term/GO:0006977
ribonucleoprotein complex	Gene Ontology	GO:1990904	2	156	0.382873	0.431887	RBM12B|DAZAP1	http://amigo.geneontology.org/amigo/term/GO:1990904
lysosome	Gene Ontology	GO:0005764	3	262	0.383908	0.432841	GRIN2B|SLC17A5|MPO	http://amigo.geneontology.org/amigo/term/GO:0005764
protein self-association	Gene Ontology	GO:0043621	1	57	0.386738	0.435176	RSAD2	http://amigo.geneontology.org/amigo/term/GO:0043621
phospholipid metabolic process	Gene Ontology	GO:0006644	1	57	0.386738	0.435176	PROCA1	http://amigo.geneontology.org/amigo/term/GO:0006644
axon cytoplasm	Gene Ontology	GO:1904115	1	57	0.386738	0.435176	NDEL1	http://amigo.geneontology.org/amigo/term/GO:1904115
Rac GTPase binding	Gene Ontology	GO:0048365	1	57	0.386738	0.435176	ARHGAP44	http://amigo.geneontology.org/amigo/term/GO:0048365
DNA helicase activity	Gene Ontology	GO:0003678	1	58	0.39189	0.439893	ZRANB3	http://amigo.geneontology.org/amigo/term/GO:0003678
phosphatidylserine binding	Gene Ontology	GO:0001786	1	58	0.39189	0.439893	SYT9	http://amigo.geneontology.org/amigo/term/GO:0001786
positive regulation of autophagy	Gene Ontology	GO:0010508	1	58	0.39189	0.439893	PRKD1	http://amigo.geneontology.org/amigo/term/GO:0010508
brush border membrane	Gene Ontology	GO:0031526	1	58	0.39189	0.439893	NPC1L1	http://amigo.geneontology.org/amigo/term/GO:0031526
transcription initiation from RNA polymerase II promoter	Gene Ontology	GO:0006367	2	160	0.394713	0.442844	RUNX2|CREBBP	http://amigo.geneontology.org/amigo/term/GO:0006367
photoreceptor inner segment	Gene Ontology	GO:0001917	1	59	0.396999	0.443888	REEP6	http://amigo.geneontology.org/amigo/term/GO:0001917
flavin adenine dinucleotide binding	Gene Ontology	GO:0050660	1	59	0.396999	0.443888	FOXRED2	http://amigo.geneontology.org/amigo/term/GO:0050660
autophagosome assembly	Gene Ontology	GO:0000045	1	59	0.396999	0.443888	RAB33B	http://amigo.geneontology.org/amigo/term/GO:0000045
O-glycan processing	Gene Ontology	GO:0016266	1	59	0.396999	0.443888	GALNT14	http://amigo.geneontology.org/amigo/term/GO:0016266
protein homotetramerization	Gene Ontology	GO:0051289	1	59	0.396999	0.443888	GBP5	http://amigo.geneontology.org/amigo/term/GO:0051289
rough endoplasmic reticulum	Gene Ontology	GO:0005791	1	59	0.396999	0.443888	RPS23	http://amigo.geneontology.org/amigo/term/GO:0005791
early endosome membrane	Gene Ontology	GO:0031901	2	161	0.397657	0.444406	LDLRAD4|SNX13	http://amigo.geneontology.org/amigo/term/GO:0031901
nucleotide binding	Gene Ontology	GO:0000166	1	60	0.402066	0.447152	DHRS11	http://amigo.geneontology.org/amigo/term/GO:0000166
response to glucocorticoid	Gene Ontology	GO:0051384	1	60	0.402066	0.447152	PTPRU	http://amigo.geneontology.org/amigo/term/GO:0051384
receptor tyrosine kinase binding	Gene Ontology	GO:0030971	1	60	0.402066	0.447152	GFRAL	http://amigo.geneontology.org/amigo/term/GO:0030971
collagen trimer	Gene Ontology	GO:0005581	1	60	0.402066	0.447152	CCBE1	http://amigo.geneontology.org/amigo/term/GO:0005581
cartilage development	Gene Ontology	GO:0051216	1	60	0.402066	0.447152	ZBTB16	http://amigo.geneontology.org/amigo/term/GO:0051216
aging	Gene Ontology	GO:0007568	2	163	0.403525	0.448339	MPO|TIMP2	http://amigo.geneontology.org/amigo/term/GO:0007568
clathrin-coated vesicle	Gene Ontology	GO:0030136	1	61	0.407089	0.450769	ASTN2	http://amigo.geneontology.org/amigo/term/GO:0030136
RNA polymerase II transcription regulator complex	Gene Ontology	GO:0090575	1	61	0.407089	0.450769	TCF3	http://amigo.geneontology.org/amigo/term/GO:0090575
positive regulation of synapse assembly	Gene Ontology	GO:0051965	1	61	0.407089	0.450769	LRRC24	http://amigo.geneontology.org/amigo/term/GO:0051965
adenylate cyclase-modulating G protein-coupled receptor signaling pathway	Gene Ontology	GO:0007188	1	61	0.407089	0.450769	GNAI2	http://amigo.geneontology.org/amigo/term/GO:0007188
methylated histone binding	Gene Ontology	GO:0035064	1	61	0.407089	0.450769	CXXC1	http://amigo.geneontology.org/amigo/term/GO:0035064
SMAD protein signal transduction	Gene Ontology	GO:0060395	1	61	0.407089	0.450769	NUP93	http://amigo.geneontology.org/amigo/term/GO:0060395
regulation of growth	Gene Ontology	GO:0040008	1	61	0.407089	0.450769	BRMS1L	http://amigo.geneontology.org/amigo/term/GO:0040008
single fertilization	Gene Ontology	GO:0007338	1	62	0.412071	0.455845	MST1R	http://amigo.geneontology.org/amigo/term/GO:0007338
neuron projection morphogenesis	Gene Ontology	GO:0048812	1	62	0.412071	0.455845	DCLK1	http://amigo.geneontology.org/amigo/term/GO:0048812
retinoid metabolic process	Gene Ontology	GO:0001523	1	63	0.417011	0.460415	GPC5	http://amigo.geneontology.org/amigo/term/GO:0001523
regulation of translation	Gene Ontology	GO:0006417	1	63	0.417011	0.460415	QKI	http://amigo.geneontology.org/amigo/term/GO:0006417
nucleolus	Gene Ontology	GO:0005730	8	839	0.417207	0.460415	GTPBP10|XRN2|TMA16|SETD7|ARFGEF1|NF1|CCNT1|USP36	http://amigo.geneontology.org/amigo/term/GO:0005730
protein targeting to peroxisome	Gene Ontology	GO:0006625	1	64	0.42191	0.464709	UBE2D2	http://amigo.geneontology.org/amigo/term/GO:0006625
manganese ion binding	Gene Ontology	GO:0030145	1	64	0.42191	0.464709	ADCY10	http://amigo.geneontology.org/amigo/term/GO:0030145
double-strand break repair	Gene Ontology	GO:0006302	1	64	0.42191	0.464709	BABAM2	http://amigo.geneontology.org/amigo/term/GO:0006302
Fc-epsilon receptor signaling pathway	Gene Ontology	GO:0038095	2	171	0.426717	0.468707	IKBKB|PPP3CB	http://amigo.geneontology.org/amigo/term/GO:0038095
lateral plasma membrane	Gene Ontology	GO:0016328	1	65	0.426767	0.468707	SLC16A3	http://amigo.geneontology.org/amigo/term/GO:0016328
meiotic cell cycle	Gene Ontology	GO:0051321	1	65	0.426767	0.468707	ZW10	http://amigo.geneontology.org/amigo/term/GO:0051321
extrinsic component of cytoplasmic side of plasma membrane	Gene Ontology	GO:0031234	1	65	0.426767	0.468707	CYTH1	http://amigo.geneontology.org/amigo/term/GO:0031234
regulation of circadian rhythm	Gene Ontology	GO:0042752	1	65	0.426767	0.468707	CSNK1D	http://amigo.geneontology.org/amigo/term/GO:0042752
cytokine-mediated signaling pathway	Gene Ontology	GO:0019221	3	282	0.42869	0.470594	PRLR|KIT|MMP1	http://amigo.geneontology.org/amigo/term/GO:0019221
positive regulation of NIK/NF-kappaB signaling	Gene Ontology	GO:1901224	1	66	0.431584	0.472638	RBCK1	http://amigo.geneontology.org/amigo/term/GO:1901224
rhythmic process	Gene Ontology	GO:0048511	1	66	0.431584	0.472638	CREBBP	http://amigo.geneontology.org/amigo/term/GO:0048511
activation of protein kinase activity	Gene Ontology	GO:0032147	1	66	0.431584	0.472638	PRNP	http://amigo.geneontology.org/amigo/term/GO:0032147
chromatin DNA binding	Gene Ontology	GO:0031490	1	66	0.431584	0.472638	CREBBP	http://amigo.geneontology.org/amigo/term/GO:0031490
phagocytic vesicle	Gene Ontology	GO:0045335	1	66	0.431584	0.472638	RAB34	http://amigo.geneontology.org/amigo/term/GO:0045335
translation	Gene Ontology	GO:0006412	2	173	0.432441	0.473125	MRPL51|RPS23	http://amigo.geneontology.org/amigo/term/GO:0006412
vesicle	Gene Ontology	GO:0031982	2	173	0.432441	0.473125	RAB34|PROM1	http://amigo.geneontology.org/amigo/term/GO:0031982
cellular response to retinoic acid	Gene Ontology	GO:0071300	1	67	0.436361	0.47673	RET	http://amigo.geneontology.org/amigo/term/GO:0071300
collagen binding	Gene Ontology	GO:0005518	1	67	0.436361	0.47673	CCBE1	http://amigo.geneontology.org/amigo/term/GO:0005518
cell chemotaxis	Gene Ontology	GO:0060326	1	67	0.436361	0.47673	KIT	http://amigo.geneontology.org/amigo/term/GO:0060326
DNA recombination	Gene Ontology	GO:0006310	1	68	0.441097	0.480301	RECQL4	http://amigo.geneontology.org/amigo/term/GO:0006310
regulation of cell growth	Gene Ontology	GO:0001558	1	68	0.441097	0.480301	RAB33B	http://amigo.geneontology.org/amigo/term/GO:0001558
epithelial cell differentiation	Gene Ontology	GO:0030855	1	68	0.441097	0.480301	CES2	http://amigo.geneontology.org/amigo/term/GO:0030855
potassium ion transport	Gene Ontology	GO:0006813	1	68	0.441097	0.480301	KCNK3	http://amigo.geneontology.org/amigo/term/GO:0006813
positive regulation of tyrosine phosphorylation of STAT protein	Gene Ontology	GO:0042531	1	68	0.441097	0.480301	KIT	http://amigo.geneontology.org/amigo/term/GO:0042531
response to nutrient	Gene Ontology	GO:0007584	1	68	0.441097	0.480301	GNAI2	http://amigo.geneontology.org/amigo/term/GO:0007584
regulation of hematopoietic stem cell differentiation	Gene Ontology	GO:1902036	1	69	0.445794	0.484035	TCF3	http://amigo.geneontology.org/amigo/term/GO:1902036
electron transport chain	Gene Ontology	GO:0022900	1	69	0.445794	0.484035	GLDC	http://amigo.geneontology.org/amigo/term/GO:0022900
nucleic acid phosphodiester bond hydrolysis	Gene Ontology	GO:0090305	1	69	0.445794	0.484035	ZRANB3	http://amigo.geneontology.org/amigo/term/GO:0090305
response to stimulus	Gene Ontology	GO:0050896	1	69	0.445794	0.484035	SLC24A4	http://amigo.geneontology.org/amigo/term/GO:0050896
protein autoubiquitination	Gene Ontology	GO:0051865	1	69	0.445794	0.484035	UBE2D2	http://amigo.geneontology.org/amigo/term/GO:0051865
sequence-specific DNA binding	Gene Ontology	GO:0043565	4	405	0.449297	0.486785	ZNF248|ATF6|SP4|CXXC5	http://amigo.geneontology.org/amigo/term/GO:0043565
regulation of transcription from RNA polymerase II promoter in response to hypoxia	Gene Ontology	GO:0061418	1	70	0.450451	0.486785	CREBBP	http://amigo.geneontology.org/amigo/term/GO:0061418
microvillus	Gene Ontology	GO:0005902	1	70	0.450451	0.486785	PROM1	http://amigo.geneontology.org/amigo/term/GO:0005902
cerebral cortex development	Gene Ontology	GO:0021987	1	70	0.450451	0.486785	NF1	http://amigo.geneontology.org/amigo/term/GO:0021987
fat cell differentiation	Gene Ontology	GO:0045444	1	70	0.450451	0.486785	RNASEL	http://amigo.geneontology.org/amigo/term/GO:0045444
snRNA transcription by RNA polymerase II	Gene Ontology	GO:0042795	1	70	0.450451	0.486785	CCNT1	http://amigo.geneontology.org/amigo/term/GO:0042795
positive regulation of protein binding	Gene Ontology	GO:0032092	1	70	0.450451	0.486785	PLXND1	http://amigo.geneontology.org/amigo/term/GO:0032092
canonical Wnt signaling pathway	Gene Ontology	GO:0060070	1	70	0.450451	0.486785	LRP5	http://amigo.geneontology.org/amigo/term/GO:0060070
negative regulation of DNA-binding transcription factor activity	Gene Ontology	GO:0043433	1	71	0.45507	0.49085	PRNP	http://amigo.geneontology.org/amigo/term/GO:0043433
intercellular bridge	Gene Ontology	GO:0045171	1	71	0.45507	0.49085	KLHDC8B	http://amigo.geneontology.org/amigo/term/GO:0045171
negative regulation of protein phosphorylation	Gene Ontology	GO:0001933	1	71	0.45507	0.49085	PRNP	http://amigo.geneontology.org/amigo/term/GO:0001933
ubiquitin-dependent ERAD pathway	Gene Ontology	GO:0030433	1	71	0.45507	0.49085	FOXRED2	http://amigo.geneontology.org/amigo/term/GO:0030433
cellular response to starvation	Gene Ontology	GO:0009267	1	72	0.459649	0.494161	FNIP1	http://amigo.geneontology.org/amigo/term/GO:0009267
double-stranded RNA binding	Gene Ontology	GO:0003725	1	72	0.459649	0.494161	MBNL1	http://amigo.geneontology.org/amigo/term/GO:0003725
RNA phosphodiester bond hydrolysis, endonucleolytic	Gene Ontology	GO:0090502	1	72	0.459649	0.494161	RNASEL	http://amigo.geneontology.org/amigo/term/GO:0090502
positive regulation of protein ubiquitination	Gene Ontology	GO:0031398	1	72	0.459649	0.494161	EPM2A	http://amigo.geneontology.org/amigo/term/GO:0031398
negative regulation of cysteine-type endopeptidase activity involved in apoptotic process	Gene Ontology	GO:0043154	1	72	0.459649	0.494161	FNIP1	http://amigo.geneontology.org/amigo/term/GO:0043154
filopodium	Gene Ontology	GO:0030175	1	72	0.459649	0.494161	KITLG	http://amigo.geneontology.org/amigo/term/GO:0030175
positive regulation of protein catabolic process	Gene Ontology	GO:0045732	1	73	0.464191	0.497875	HECW1	http://amigo.geneontology.org/amigo/term/GO:0045732
mRNA 3'-UTR binding	Gene Ontology	GO:0003730	1	73	0.464191	0.497875	DAZAP1	http://amigo.geneontology.org/amigo/term/GO:0003730
cytoplasmic stress granule	Gene Ontology	GO:0010494	1	73	0.464191	0.497875	MBNL1	http://amigo.geneontology.org/amigo/term/GO:0010494
autophagosome	Gene Ontology	GO:0005776	1	73	0.464191	0.497875	ADPRH	http://amigo.geneontology.org/amigo/term/GO:0005776
RNA helicase activity	Gene Ontology	GO:0003724	1	74	0.468694	0.501765	DDX46	http://amigo.geneontology.org/amigo/term/GO:0003724
phagocytic vesicle membrane	Gene Ontology	GO:0030670	1	74	0.468694	0.501765	RAB34	http://amigo.geneontology.org/amigo/term/GO:0030670
apical part of cell	Gene Ontology	GO:0045177	1	74	0.468694	0.501765	REEP6	http://amigo.geneontology.org/amigo/term/GO:0045177
positive regulation of proteasomal ubiquitin-dependent protein catabolic process	Gene Ontology	GO:0032436	1	74	0.468694	0.501765	CSNK1D	http://amigo.geneontology.org/amigo/term/GO:0032436
response to endoplasmic reticulum stress	Gene Ontology	GO:0034976	1	75	0.473159	0.50513	EPM2A	http://amigo.geneontology.org/amigo/term/GO:0034976
negative regulation of protein kinase activity	Gene Ontology	GO:0006469	1	75	0.473159	0.50513	NF1	http://amigo.geneontology.org/amigo/term/GO:0006469
calcium ion transport	Gene Ontology	GO:0006816	1	75	0.473159	0.50513	CACNA1E	http://amigo.geneontology.org/amigo/term/GO:0006816
regulation of actin cytoskeleton organization	Gene Ontology	GO:0032956	1	75	0.473159	0.50513	ARHGAP44	http://amigo.geneontology.org/amigo/term/GO:0032956
antigen processing and presentation of exogenous peptide antigen via MHC class I, TAP-dependent	Gene Ontology	GO:0002479	1	75	0.473159	0.50513	IKBKB	http://amigo.geneontology.org/amigo/term/GO:0002479
Wnt signaling pathway	Gene Ontology	GO:0016055	2	189	0.477091	0.507728	CSNK1D|LRRFIP2	http://amigo.geneontology.org/amigo/term/GO:0016055
protein C-terminus binding	Gene Ontology	GO:0008022	2	189	0.477091	0.507728	ZBTB16|KCNK3	http://amigo.geneontology.org/amigo/term/GO:0008022
neuromuscular junction	Gene Ontology	GO:0031594	1	76	0.477588	0.507728	VAMP1	http://amigo.geneontology.org/amigo/term/GO:0031594
cellular oxidant detoxification	Gene Ontology	GO:0098869	1	76	0.477588	0.507728	LPO	http://amigo.geneontology.org/amigo/term/GO:0098869
cell body	Gene Ontology	GO:0044297	1	76	0.477588	0.507728	GNAI2	http://amigo.geneontology.org/amigo/term/GO:0044297
caveola	Gene Ontology	GO:0005901	1	76	0.477588	0.507728	ADTRP	http://amigo.geneontology.org/amigo/term/GO:0005901
liver development	Gene Ontology	GO:0001889	1	76	0.477588	0.507728	NF1	http://amigo.geneontology.org/amigo/term/GO:0001889
phosphatidylinositol biosynthetic process	Gene Ontology	GO:0006661	1	76	0.477588	0.507728	MTMR9	http://amigo.geneontology.org/amigo/term/GO:0006661
cadherin binding	Gene Ontology	GO:0045296	3	305	0.478681	0.508654	CSNK1D|PROM1|CDH16	http://amigo.geneontology.org/amigo/term/GO:0045296
apoptotic process	Gene Ontology	GO:0006915	5	546	0.492239	0.521851	CADM1|TRAF4|ZBTB16|PRKD1|BABAM2	http://amigo.geneontology.org/amigo/term/GO:0006915
epidermis development	Gene Ontology	GO:0008544	1	80	0.494932	0.523736	C1orf68	http://amigo.geneontology.org/amigo/term/GO:0008544
positive regulation of JNK cascade	Gene Ontology	GO:0046330	1	80	0.494932	0.523736	TRAF4	http://amigo.geneontology.org/amigo/term/GO:0046330
regulation of mitotic cell cycle phase transition	Gene Ontology	GO:1901990	1	80	0.494932	0.523736	APC2	http://amigo.geneontology.org/amigo/term/GO:1901990
fibroblast growth factor receptor signaling pathway	Gene Ontology	GO:0008543	1	80	0.494932	0.523736	RBFOX2	http://amigo.geneontology.org/amigo/term/GO:0008543
positive regulation of cell growth	Gene Ontology	GO:0030307	1	81	0.499178	0.527498	ADAM18	http://amigo.geneontology.org/amigo/term/GO:0030307
retrograde transport, endosome to Golgi	Gene Ontology	GO:0042147	1	81	0.499178	0.527498	HEATR5A	http://amigo.geneontology.org/amigo/term/GO:0042147
positive regulation of inflammatory response	Gene Ontology	GO:0050729	1	81	0.499178	0.527498	ETS1	http://amigo.geneontology.org/amigo/term/GO:0050729
cellular protein metabolic process	Gene Ontology	GO:0044267	2	198	0.501252	0.529446	FSTL1|MMP1	http://amigo.geneontology.org/amigo/term/GO:0044267
positive regulation of catalytic activity	Gene Ontology	GO:0043085	1	82	0.503388	0.530479	GTF3C4	http://amigo.geneontology.org/amigo/term/GO:0043085
double-strand break repair via homologous recombination	Gene Ontology	GO:0000724	1	82	0.503388	0.530479	RECQL4	http://amigo.geneontology.org/amigo/term/GO:0000724
calcium-mediated signaling	Gene Ontology	GO:0019722	1	82	0.503388	0.530479	GRIN2B	http://amigo.geneontology.org/amigo/term/GO:0019722
anaphase-promoting complex-dependent catabolic process	Gene Ontology	GO:0031145	1	82	0.503388	0.530479	APC2	http://amigo.geneontology.org/amigo/term/GO:0031145
response to toxic substance	Gene Ontology	GO:0009636	1	82	0.503388	0.530479	CES2	http://amigo.geneontology.org/amigo/term/GO:0009636
transport across blood-brain barrier	Gene Ontology	GO:0150104	1	84	0.511702	0.538004	SLC1A3	http://amigo.geneontology.org/amigo/term/GO:0150104
positive regulation of nucleic acid-templated transcription	Gene Ontology	GO:1903508	1	84	0.511702	0.538004	MED12L	http://amigo.geneontology.org/amigo/term/GO:1903508
female pregnancy	Gene Ontology	GO:0007565	1	84	0.511702	0.538004	ETS1	http://amigo.geneontology.org/amigo/term/GO:0007565
hydrolase activity	Gene Ontology	GO:0016787	1	85	0.515808	0.541574	ADTRP	http://amigo.geneontology.org/amigo/term/GO:0016787
voltage-gated potassium channel complex	Gene Ontology	GO:0008076	1	85	0.515808	0.541574	DPP10	http://amigo.geneontology.org/amigo/term/GO:0008076
locomotory behavior	Gene Ontology	GO:0007626	1	85	0.515808	0.541574	SOBP	http://amigo.geneontology.org/amigo/term/GO:0007626
protein phosphatase binding	Gene Ontology	GO:0019903	1	86	0.519878	0.5446	MTMR9	http://amigo.geneontology.org/amigo/term/GO:0019903
insulin receptor signaling pathway	Gene Ontology	GO:0008286	1	86	0.519878	0.5446	NDEL1	http://amigo.geneontology.org/amigo/term/GO:0008286
recycling endosome membrane	Gene Ontology	GO:0055038	1	87	0.523915	0.548578	RAB11FIP2	http://amigo.geneontology.org/amigo/term/GO:0055038
SRP-dependent cotranslational protein targeting to membrane	Gene Ontology	GO:0006614	1	88	0.527918	0.552517	RPS23	http://amigo.geneontology.org/amigo/term/GO:0006614
Wnt signaling pathway, planar cell polarity pathway	Gene Ontology	GO:0060071	1	89	0.531887	0.556163	PRICKLE2	http://amigo.geneontology.org/amigo/term/GO:0060071
wound healing	Gene Ontology	GO:0042060	1	89	0.531887	0.556163	NF1	http://amigo.geneontology.org/amigo/term/GO:0042060
azurophil granule lumen	Gene Ontology	GO:0035578	1	90	0.535823	0.559512	MPO	http://amigo.geneontology.org/amigo/term/GO:0035578
xenobiotic metabolic process	Gene Ontology	GO:0006805	1	91	0.539726	0.562306	CES2	http://amigo.geneontology.org/amigo/term/GO:0006805
endosomal transport	Gene Ontology	GO:0016197	1	91	0.539726	0.562306	DCLK1	http://amigo.geneontology.org/amigo/term/GO:0016197
negative regulation of angiogenesis	Gene Ontology	GO:0016525	1	91	0.539726	0.562306	NF1	http://amigo.geneontology.org/amigo/term/GO:0016525
protein glycosylation	Gene Ontology	GO:0006486	1	91	0.539726	0.562306	EXT1	http://amigo.geneontology.org/amigo/term/GO:0006486
dephosphorylation	Gene Ontology	GO:0016311	1	91	0.539726	0.562306	PPP3CB	http://amigo.geneontology.org/amigo/term/GO:0016311
macroautophagy	Gene Ontology	GO:0016236	1	93	0.547434	0.56956	ATG10	http://amigo.geneontology.org/amigo/term/GO:0016236
basement membrane	Gene Ontology	GO:0005604	1	93	0.547434	0.56956	HMCN1	http://amigo.geneontology.org/amigo/term/GO:0005604
interleukin-1-mediated signaling pathway	Gene Ontology	GO:0070498	1	94	0.551239	0.572999	IKBKB	http://amigo.geneontology.org/amigo/term/GO:0070498
cellular response to oxidative stress	Gene Ontology	GO:0034599	1	95	0.555013	0.576398	PRKD1	http://amigo.geneontology.org/amigo/term/GO:0034599
cellular response to interferon-gamma	Gene Ontology	GO:0071346	1	95	0.555013	0.576398	GBP5	http://amigo.geneontology.org/amigo/term/GO:0071346
cell-matrix adhesion	Gene Ontology	GO:0007160	1	96	0.558755	0.580021	ITGAL	http://amigo.geneontology.org/amigo/term/GO:0007160
regulation of immune response	Gene Ontology	GO:0050776	2	221	0.559637	0.580674	ITGAL|KLRF1	http://amigo.geneontology.org/amigo/term/GO:0050776
regulation of cell migration	Gene Ontology	GO:0030334	1	97	0.562466	0.582817	PLXND1	http://amigo.geneontology.org/amigo/term/GO:0030334
cellular response to leukemia inhibitory factor	Gene Ontology	GO:1990830	1	97	0.562466	0.582817	GLDC	http://amigo.geneontology.org/amigo/term/GO:1990830
ruffle	Gene Ontology	GO:0001726	1	98	0.566145	0.585835	KLHL2	http://amigo.geneontology.org/amigo/term/GO:0001726
serine-type endopeptidase inhibitor activity	Gene Ontology	GO:0004867	1	98	0.566145	0.585835	ITIH4	http://amigo.geneontology.org/amigo/term/GO:0004867
chloride transmembrane transport	Gene Ontology	GO:1902476	1	98	0.566145	0.585835	SLC1A3	http://amigo.geneontology.org/amigo/term/GO:1902476
[truncated: 60 more rows]
