# Supplementary material for: Genome-Wide Selective Analysis of Boer Goat to Investigate the Dynamic Heredity Evolution under Different Stages
Source: Animals (Basel). 2022 May 26;12(11):1356. doi: 10.3390/ani12111356 (PMC9204547; doi:10.3390/ani12111356)
Supplement: Supplementary file 1 [file animals-12-01356-s001.zip › S5.xlsx]

## Sheet: 295 genes
ABCG2
ABHD8
ABI1
ACBD5
ACOX1
ADAMTS12
AGFG1
AGK
AGL
AHI1
ANGPTL5
ANKLE1
ANO8
AP1AR
AP1G1
AP4M1
APBB1IP
ARHGAP24
ATG16L2
B3GNT7
BBOX1
BIRC2
BMPR1B
BPI
BRCA2
C10orf67
C18orf54
C2CD3
CACNA1A
CACNA2D3
CADM4
CARD14
CCDC170
CCDC40
CCSER1
CD274
CDC14A
CDH12
CDH20
CDK3
CEACAM20
CECR2
CELF2
CEP126
CHML
CHRDL2
CHRNA2
CNPY4
COL4A4
COL5A3
COPS6
CORIN
COX6B1
CPSF7
CSMD3
CTNND2
CWC27
CYTH3
DAB2
DCAF12
DENND2C
DIS3L2
DMP1
DMXL1
DNAH10
DNAJC1
DNER
DNM2
DPP3
DPYD
DSPP
DTX4
DUS1L
ECHS1
EEF2K
EFEMP2
EHD4
EIF4A3
EML2
ENOX1
ENPP3
EPG5
EPHA6
ERCC6L2
ESR1
EVPL
EVX1
FAAP100
FAM111B
FAM160A1
FAM169A
FAM83B
FASN
FBXL12
FGF18
FH
FOCAD
FPGT
FRMD3
FRMD4B
FRY
FRYL
FUOM
GAA
GABRA5
GALNT11
GIPR
GOLT1A
GPR182
GPR4
GPS1
GRID2
GSK3B
GTPBP3
HMGCLL1
HNF1B
HSD17B3
HTR2A
IGF2BP2
IL27RA
ILDR1
INSR
INTS14
ITGAL
JAK2
KANK1
KCNN4
KCNQ1
KDR
KIAA1217
KIDINS220
KISS1
KIT
KLF12
KLHL24
KMO
KPNA6
KSR2
LMO7
LRIG1
LRRIQ3
LRTM1
LYPD5
MALRD1
MALT1
MARK3
MARVELD3
MASTL
MBLAC1
MBOAT2
MC4R
MCM7
MED10
MED13L
MEPCE
Metazoa_SRP
METTL15
MIPOL1
MMRN1
MPHOSPH8
MRPS25
MUS81
MYB
MYO1A
N4BP2L1
NACC1
NDFIP2
NPLOC4
OAZ2
OLFM2
OLFM3
OPA3
OPCML
OR52E1
OR6K6
OR6N1
OTUD7A
PARD3
PARP4
PASK
PDCD1LG2
PDE5A
PDE6D
PDE7B
PDIK1L
PDLIM5
PDS5B
PDSS1
PELI3
PGM5
PHLPP1
PHLPP2
PIBF1
PID1
PIGK
PIGN
PIGU
PIN1
PKN1
PLAAT5
PLAUR
PLEC
PLEKHA6
PLGRKT
PLVAP
POLI
POP1
PPFIBP1
PPM1K
PPME1
PPP1R15B
PPP1R35
PRKACA
PROM1
PRTFDC1
PTPN13
PTPRD
QTRT1
RASA2
RASGRF2
RBBP6
RBFOX2
RBM42
RCN2
RERE
RFNG
RFX1
RFX3
RIDA
RNF169
ROCK2
RPE65
S1PR1
SCAPER
SCLT1
SCNN1B
SKIDA1
SLC19A3
SLC45A1
SLC4A4
SLC66A2
SMG6
SNCA
SNORA70
SNX19
SOX1
SOX13
SPDL1
SPHK1
SPHKAP
SRP54
STARD10
STARD6
STIM1
SYCP1
SYNE1
TAC3
TAF6
TAFA4
TBX5
TEAD4
THSD7A
TLN2
TMEM181
TNFAIP8
TNRC6A
TRMT1
TRPM5
TSPAN2
TSPAN9
U2
U4
U6
UBE2O
UCHL3
UHRF2
UNC5C
UNC93B1
UQCC1
USP42
USP46
USPL1
VANGL1
WDR64
WDR7
XRRA1
YEATS2
YME1L1
ZAR1L
ZBTB39
ZC3H18
ZCWPW1
ZNF227
ZNF428
ZNF609
