# Supplementary material for: Genome-Wide Selective Analysis of Boer Goat to Investigate the Dynamic Heredity Evolution under Different Stages
Source: Animals (Basel). 2022 May 26;12(11):1356. doi: 10.3390/ani12111356 (PMC9204547; doi:10.3390/ani12111356)
Supplement: Supplementary file 1 [file animals-12-01356-s001.zip › S6.xlsx]

## Sheet: KEGG
#Term	Database	ID	Input number	Background number	P-Value	Corrected P-Value	Input	Hyperlink
PI3K-Akt signaling pathway	KEGG PATHWAY	hsa04151	12	354	2.15609e-05	0.00309399	MYB|PHLPP1|COL4A4|PKN1|KIT|INSR|FGF18|PRKACA|PHLPP2|JAK2|GSK3B|KDR	http://www.genome.jp/kegg-bin/show_pathway?hsa04151/hsa:1286%09red/hsa:8817%09red/hsa:2932%09red/hsa:5578%09red/hsa:23035%09red/hsa:3815%09red/hsa:3717%09red/hsa:23239%09red/hsa:3791%09red/hsa:4602%09red/hsa:5585%09red/hsa:3643%09red
Rap1 signaling pathway	KEGG PATHWAY	hsa04015	9	210	4.15442e-05	0.0043357	PARD3|APBB1IP|TLN2|KIT|INSR|FGF18|PRKACA|ITGAL|KDR	http://www.genome.jp/kegg-bin/show_pathway?hsa04015/hsa:5578%09red/hsa:8817%09red/hsa:3815%09red/hsa:3683%09red/hsa:54518%09red/hsa:83660%09red/hsa:3791%09red/hsa:56288%09red/hsa:3643%09red
Neuroactive ligand-receptor interaction	KEGG PATHWAY	hsa04080	10	338	0.000301094	0.0197518	KISS1|PARD3|GRID2|S1PR1|TAC3|HTR2A|CHRNA2|GABRA5|GIPR|MC4R	http://www.genome.jp/kegg-bin/show_pathway?hsa04080/hsa:2696%09red/hsa:3814%09red/hsa:2895%09red/hsa:6866%09red/hsa:1901%09red/hsa:2558%09red/hsa:3356%09red/hsa:56288%09red/hsa:1135%09red/hsa:4160%09red
Ras signaling pathway	KEGG PATHWAY	hsa04014	8	232	0.000456488	0.0255633	RASGRF2|KIT|INSR|FGF18|PRKACA|KDR|KSR2|RASA2	http://www.genome.jp/kegg-bin/show_pathway?hsa04014/hsa:5578%09red/hsa:8817%09red/hsa:5922%09red/hsa:3815%09red/hsa:283455%09red/hsa:3791%09red/hsa:3643%09red/hsa:5924%09red
MAPK signaling pathway	KEGG PATHWAY	hsa04010	9	295	0.000483621	0.025953	RASGRF2|CACNA1A|KIT|INSR|FGF18|PRKACA|KDR|CACNA2D3|RASA2	http://www.genome.jp/kegg-bin/show_pathway?hsa04010/hsa:773%09red/hsa:5578%09red/hsa:8817%09red/hsa:5922%09red/hsa:55799%09red/hsa:3815%09red/hsa:5924%09red/hsa:3791%09red/hsa:3643%09red
Axon guidance	KEGG PATHWAY	hsa04360	7	181	0.000537264	0.0280354	PARD3|EPHA6|ROCK2|GSK3B|BMPR1B|PRKACA|UNC5C	http://www.genome.jp/kegg-bin/show_pathway?hsa04360/hsa:5578%09red/hsa:56288%09red/hsa:2932%09red/hsa:658%09red/hsa:285220%09red/hsa:9475%09red/hsa:8633%09red
Metabolic pathways	KEGG PATHWAY	hsa01100	23	1433	0.000595164	0.0291746	SPHK1|AGL|AGK|KMO|MBOAT2|FH|COX6B1|DPYD|PDE7B|FASN|HMGCLL1|HSD17B3|GAA|PIGK|ENPP3|PIGN|FPGT|PIGU|GALNT11|ACOX1|ECHS1|PDE5A|PDE6D	http://www.genome.jp/kegg-bin/show_pathway?hsa01100/hsa:178%09red/hsa:5147%09red/hsa:8564%09red/hsa:8654%09red/hsa:8790%09red/hsa:27115%09red/hsa:63917%09red/hsa:8877%09red/hsa:2548%09red/hsa:2271%09red/hsa:1892%09red/hsa:3293%09red/hsa:128869%09red/hsa:1340%09red/hsa:54511%09red/hsa:55750%09red/hsa:23556%09red/hsa:1806%09red/hsa:129642%09red/hsa:51%09red/hsa:5169%09red/hsa:10026%09red/hsa:2194%0…
Fanconi anemia pathway	KEGG PATHWAY	hsa03460	4	54	0.000915207	0.0336297	MUS81|BRCA2|POLI|FAAP100	http://www.genome.jp/kegg-bin/show_pathway?hsa03460/hsa:80233%09red/hsa:80198%09red/hsa:11201%09red/hsa:675%09red
Focal adhesion	KEGG PATHWAY	hsa04510	7	199	0.000919817	0.0336297	TLN2|BIRC2|ROCK2|GSK3B|COL4A4|PRKACA|KDR	http://www.genome.jp/kegg-bin/show_pathway?hsa04510/hsa:1286%09red/hsa:2932%09red/hsa:9475%09red/hsa:83660%09red/hsa:329%09red/hsa:3791%09red/hsa:5578%09red
Phospholipase D signaling pathway	KEGG PATHWAY	hsa04072	6	148	0.00105724	0.036779	SPHK1|KIT|INSR|PRKACA|DNM2|CYTH3	http://www.genome.jp/kegg-bin/show_pathway?hsa04072/hsa:5578%09red/hsa:9265%09red/hsa:3815%09red/hsa:1785%09red/hsa:8877%09red/hsa:3643%09red
Glycosylphosphatidylinositol (GPI)-anchor biosynthesis	KEGG PATHWAY	hsa00563	3	25	0.00115044	0.0372031	PIGK|PIGU|PIGN	http://www.genome.jp/kegg-bin/show_pathway?hsa00563/hsa:23556%09red/hsa:128869%09red/hsa:10026%09red
Thyroid hormone signaling pathway	KEGG PATHWAY	hsa04919	5	119	0.00237307	0.0515033	MED13L|ESR1|PRKACA|RCN2|GSK3B	http://www.genome.jp/kegg-bin/show_pathway?hsa04919/hsa:5578%09red/hsa:2099%09red/hsa:10231%09red/hsa:23389%09red/hsa:2932%09red
beta-Alanine metabolism	KEGG PATHWAY	hsa00410	3	33	0.0024002	0.0515033	ECHS1|ACOX1|DPYD	http://www.genome.jp/kegg-bin/show_pathway?hsa00410/hsa:1892%09red/hsa:1806%09red/hsa:51%09red
Pathways in cancer	KEGG PATHWAY	hsa05200	11	530	0.00256231	0.0516058	BRCA2|COL4A4|ESR1|BIRC2|ROCK2|KIT|FGF18|PRKACA|FH|JAK2|GSK3B	http://www.genome.jp/kegg-bin/show_pathway?hsa05200/hsa:1286%09red/hsa:8817%09red/hsa:2932%09red/hsa:5578%09red/hsa:3815%09red/hsa:3717%09red/hsa:2099%09red/hsa:675%09red/hsa:9475%09red/hsa:329%09red/hsa:2271%09red
Starch and sucrose metabolism	KEGG PATHWAY	hsa00500	3	36	0.00302237	0.0550743	AGL|ENPP3|GAA	http://www.genome.jp/kegg-bin/show_pathway?hsa00500/hsa:178%09red/hsa:5169%09red/hsa:2548%09red
Aldosterone-regulated sodium reabsorption	KEGG PATHWAY	hsa04960	3	37	0.00324968	0.0578393	INSR|PRKACA|SCNN1B	http://www.genome.jp/kegg-bin/show_pathway?hsa04960/hsa:5578%09red/hsa:3643%09red/hsa:6338%09red
EGFR tyrosine kinase inhibitor resistance	KEGG PATHWAY	hsa01521	4	79	0.00343116	0.0580664	JAK2|PRKACA|KDR|GSK3B	http://www.genome.jp/kegg-bin/show_pathway?hsa01521/hsa:5578%09red/hsa:3791%09red/hsa:3717%09red/hsa:2932%09red
Taste transduction	KEGG PATHWAY	hsa04742	4	83	0.00406159	0.0621694	GABRA5|TRPM5|SCNN1B|CACNA1A	http://www.genome.jp/kegg-bin/show_pathway?hsa04742/hsa:773%09red/hsa:29850%09red/hsa:2558%09red/hsa:6338%09red
Protein digestion and absorption	KEGG PATHWAY	hsa04974	4	90	0.0053451	0.0684013	COL5A3|KCNN4|COL4A4|KCNQ1	http://www.genome.jp/kegg-bin/show_pathway?hsa04974/hsa:1286%09red/hsa:3783%09red/hsa:3784%09red/hsa:50509%09red
Morphine addiction	KEGG PATHWAY	hsa05032	4	91	0.00554812	0.0696092	GABRA5|CACNA1A|PDE7B|PRKACA	http://www.genome.jp/kegg-bin/show_pathway?hsa05032/hsa:773%09red/hsa:5578%09red/hsa:2558%09red/hsa:27115%09red
Breast cancer	KEGG PATHWAY	hsa05224	5	147	0.00564454	0.070434	FGF18|BRCA2|GSK3B|ESR1|KIT	http://www.genome.jp/kegg-bin/show_pathway?hsa05224/hsa:3815%09red/hsa:8817%09red/hsa:2099%09red/hsa:2932%09red/hsa:675%09red
Hippo signaling pathway	KEGG PATHWAY	hsa04390	5	154	0.0068021	0.0774641	BMPR1B|PARD3|GSK3B|BIRC2|TEAD4	http://www.genome.jp/kegg-bin/show_pathway?hsa04390/hsa:658%09red/hsa:329%09red/hsa:2932%09red/hsa:56288%09red/hsa:7004%09red
Endocrine and other factor-regulated calcium reabsorption	KEGG PATHWAY	hsa04961	3	50	0.00717988	0.0796377	ESR1|PRKACA|DNM2	http://www.genome.jp/kegg-bin/show_pathway?hsa04961/hsa:5578%09red/hsa:2099%09red/hsa:1785%09red
Wnt signaling pathway	KEGG PATHWAY	hsa04310	5	160	0.00791861	0.0822649	VANGL1|PRKACA|CTNND2|ROCK2|GSK3B	http://www.genome.jp/kegg-bin/show_pathway?hsa04310/hsa:81839%09red/hsa:1501%09red/hsa:9475%09red/hsa:2932%09red/hsa:5578%09red
Fatty acid metabolism	KEGG PATHWAY	hsa01212	3	57	0.0100983	0.0928485	ECHS1|ACOX1|FASN	http://www.genome.jp/kegg-bin/show_pathway?hsa01212/hsa:1892%09red/hsa:2194%09red/hsa:51%09red
Pantothenate and CoA biosynthesis	KEGG PATHWAY	hsa00770	2	19	0.0104738	0.0928485	ENPP3|DPYD	http://www.genome.jp/kegg-bin/show_pathway?hsa00770/hsa:1806%09red/hsa:5169%09red
VEGF signaling pathway	KEGG PATHWAY	hsa04370	3	59	0.0110408	0.0959195	SPHK1|PRKACA|KDR	http://www.genome.jp/kegg-bin/show_pathway?hsa04370/hsa:5578%09red/hsa:3791%09red/hsa:8877%09red
Cholinergic synapse	KEGG PATHWAY	hsa04725	4	112	0.0110656	0.0959195	CACNA1A|JAK2|PRKACA|KCNQ1	http://www.genome.jp/kegg-bin/show_pathway?hsa04725/hsa:773%09red/hsa:5578%09red/hsa:3784%09red/hsa:3717%09red
Long-term depression	KEGG PATHWAY	hsa04730	3	60	0.0115304	0.0959195	CACNA1A|PRKACA|GRID2	http://www.genome.jp/kegg-bin/show_pathway?hsa04730/hsa:773%09red/hsa:5578%09red/hsa:2895%09red
Sphingolipid signaling pathway	KEGG PATHWAY	hsa04071	4	119	0.0134815	0.107037	S1PR1|PRKACA|SPHK1|ROCK2	http://www.genome.jp/kegg-bin/show_pathway?hsa04071/hsa:5578%09red/hsa:8877%09red/hsa:1901%09red/hsa:9475%09red
Platelet activation	KEGG PATHWAY	hsa04611	4	124	0.0153972	0.116674	STIM1|TLN2|APBB1IP|ROCK2	http://www.genome.jp/kegg-bin/show_pathway?hsa04611/hsa:6786%09red/hsa:83660%09red/hsa:54518%09red/hsa:9475%09red
Calcium signaling pathway	KEGG PATHWAY	hsa04020	5	193	0.0163845	0.120573	PRKACA|CACNA1A|SPHK1|HTR2A|STIM1	http://www.genome.jp/kegg-bin/show_pathway?hsa04020/hsa:773%09red/hsa:6786%09red/hsa:8877%09red/hsa:3356%09red/hsa:5578%09red
Prolactin signaling pathway	KEGG PATHWAY	hsa04917	3	70	0.017112	0.122016	ESR1|JAK2|GSK3B	http://www.genome.jp/kegg-bin/show_pathway?hsa04917/hsa:3717%09red/hsa:2099%09red/hsa:2932%09red
Purine metabolism	KEGG PATHWAY	hsa00230	4	130	0.017912	0.126346	PDE6D|PDE7B|ENPP3|PDE5A	http://www.genome.jp/kegg-bin/show_pathway?hsa00230/hsa:27115%09red/hsa:5147%09red/hsa:5169%09red/hsa:8654%09red
Adherens junction	KEGG PATHWAY	hsa04520	3	72	0.0183796	0.126346	INSR|PARD3|LMO7	http://www.genome.jp/kegg-bin/show_pathway?hsa04520/hsa:3643%09red/hsa:56288%09red/hsa:4008%09red
Proteoglycans in cancer	KEGG PATHWAY	hsa05205	5	203	0.0198141	0.132633	PLAUR|PRKACA|ROCK2|KDR|ESR1	http://www.genome.jp/kegg-bin/show_pathway?hsa05205/hsa:5578%09red/hsa:3791%09red/hsa:5329%09red/hsa:2099%09red/hsa:9475%09red
Butanoate metabolism	KEGG PATHWAY	hsa00650	2	28	0.0207689	0.136634	ECHS1|HMGCLL1	http://www.genome.jp/kegg-bin/show_pathway?hsa00650/hsa:1892%09red/hsa:54511%09red
Propanoate metabolism	KEGG PATHWAY	hsa00640	2	34	0.0292203	0.164034	ECHS1|ACOX1	http://www.genome.jp/kegg-bin/show_pathway?hsa00640/hsa:1892%09red/hsa:51%09red
Oxytocin signaling pathway	KEGG PATHWAY	hsa04921	4	153	0.0298323	0.166706	EEF2K|CACNA2D3|PRKACA|ROCK2	http://www.genome.jp/kegg-bin/show_pathway?hsa04921/hsa:55799%09red/hsa:5578%09red/hsa:29904%09red/hsa:9475%09red
GABAergic synapse	KEGG PATHWAY	hsa04727	3	89	0.0312078	0.170603	GABRA5|CACNA1A|PRKACA	http://www.genome.jp/kegg-bin/show_pathway?hsa04727/hsa:773%09red/hsa:5578%09red/hsa:2558%09red
mRNA surveillance pathway	KEGG PATHWAY	hsa03015	3	91	0.0329578	0.176801	CPSF7|SMG6|EIF4A3	http://www.genome.jp/kegg-bin/show_pathway?hsa03015/hsa:79869%09red/hsa:9775%09red/hsa:23293%09red
Fc gamma R-mediated phagocytosis	KEGG PATHWAY	hsa04666	3	94	0.0356766	0.17732	SPHK1|PRKACA|DNM2	http://www.genome.jp/kegg-bin/show_pathway?hsa04666/hsa:5578%09red/hsa:8877%09red/hsa:1785%09red
Endocytosis	KEGG PATHWAY	hsa04144	5	244	0.038645	0.17732	EHD4|DAB2|CYTH3|PARD3|DNM2	http://www.genome.jp/kegg-bin/show_pathway?hsa04144/hsa:9265%09red/hsa:1601%09red/hsa:30844%09red/hsa:56288%09red/hsa:1785%09red
Nicotine addiction	KEGG PATHWAY	hsa05033	2	40	0.0387985	0.17732	GABRA5|CACNA1A	http://www.genome.jp/kegg-bin/show_pathway?hsa05033/hsa:773%09red/hsa:2558%09red
Pancreatic secretion	KEGG PATHWAY	hsa04972	3	98	0.0394758	0.17732	SLC4A4|PRKACA|KCNQ1	http://www.genome.jp/kegg-bin/show_pathway?hsa04972/hsa:8671%09red/hsa:5578%09red/hsa:3784%09red
Homologous recombination	KEGG PATHWAY	hsa03440	2	41	0.0404963	0.17732	MUS81|BRCA2	http://www.genome.jp/kegg-bin/show_pathway?hsa03440/hsa:80198%09red/hsa:675%09red
AGE-RAGE signaling pathway in diabetic complications	KEGG PATHWAY	hsa04933	3	100	0.0414494	0.17732	JAK2|COL4A4|PRKACA	http://www.genome.jp/kegg-bin/show_pathway?hsa04933/hsa:1286%09red/hsa:3717%09red/hsa:5578%09red
NF-kappa B signaling pathway	KEGG PATHWAY	hsa04064	3	100	0.0414494	0.17732	BIRC2|MALT1|CARD14	http://www.genome.jp/kegg-bin/show_pathway?hsa04064/hsa:329%09red/hsa:79092%09red/hsa:10892%09red
Tryptophan metabolism	KEGG PATHWAY	hsa00380	2	42	0.0422217	0.17732	KMO|ECHS1	http://www.genome.jp/kegg-bin/show_pathway?hsa00380/hsa:1892%09red/hsa:8564%09red
Melanogenesis	KEGG PATHWAY	hsa04916	3	101	0.0424545	0.17732	GSK3B|PRKACA|KIT	http://www.genome.jp/kegg-bin/show_pathway?hsa04916/hsa:5578%09red/hsa:2932%09red/hsa:3815%09red
Fatty acid degradation	KEGG PATHWAY	hsa00071	2	44	0.0457535	0.17732	ECHS1|ACOX1	http://www.genome.jp/kegg-bin/show_pathway?hsa00071/hsa:1892%09red/hsa:51%09red
Type II diabetes mellitus	KEGG PATHWAY	hsa04930	2	46	0.0493897	0.17732	CACNA1A|INSR	http://www.genome.jp/kegg-bin/show_pathway?hsa04930/hsa:773%09red/hsa:3643%09red
Notch signaling pathway	KEGG PATHWAY	hsa04330	2	48	0.0531267	0.179522	DTX4|RFNG	http://www.genome.jp/kegg-bin/show_pathway?hsa04330/hsa:23220%09red/hsa:5986%09red
Valine, leucine and isoleucine degradation	KEGG PATHWAY	hsa00280	2	48	0.0531267	0.179522	ECHS1|HMGCLL1	http://www.genome.jp/kegg-bin/show_pathway?hsa00280/hsa:1892%09red/hsa:54511%09red
Leukocyte transendothelial migration	KEGG PATHWAY	hsa04670	3	112	0.0543035	0.179522	ITGAL|PRKACA|ROCK2	http://www.genome.jp/kegg-bin/show_pathway?hsa04670/hsa:5578%09red/hsa:3683%09red/hsa:9475%09red
Chemokine signaling pathway	KEGG PATHWAY	hsa04062	4	190	0.0569319	0.179522	PARD3|JAK2|ROCK2|GSK3B	http://www.genome.jp/kegg-bin/show_pathway?hsa04062/hsa:9475%09red/hsa:3717%09red/hsa:2932%09red/hsa:56288%09red
Vibrio cholerae infection	KEGG PATHWAY	hsa05110	2	50	0.0569606	0.179522	PRKACA|KCNQ1	http://www.genome.jp/kegg-bin/show_pathway?hsa05110/hsa:5578%09red/hsa:3784%09red
Serotonergic synapse	KEGG PATHWAY	hsa04726	3	115	0.0577818	0.179522	CACNA1A|HTR2A|PRKACA	http://www.genome.jp/kegg-bin/show_pathway?hsa04726/hsa:773%09red/hsa:5578%09red/hsa:3356%09red
Carbon metabolism	KEGG PATHWAY	hsa01200	3	117	0.0601579	0.183469	FH|ECHS1|ACOX1	http://www.genome.jp/kegg-bin/show_pathway?hsa01200/hsa:1892%09red/hsa:51%09red/hsa:2271%09red
AMPK signaling pathway	KEGG PATHWAY	hsa04152	3	120	0.0638066	0.183469	EEF2K|INSR|FASN	http://www.genome.jp/kegg-bin/show_pathway?hsa04152/hsa:29904%09red/hsa:2194%09red/hsa:3643%09red
Riboflavin metabolism	KEGG PATHWAY	hsa00740	1	8	0.0647601	0.183469	ENPP3	http://www.genome.jp/kegg-bin/show_pathway?hsa00740/hsa:5169%09red
Yersinia infection	KEGG PATHWAY	hsa05135	3	121	0.0650452	0.183469	PKN1|ROCK2|GSK3B	http://www.genome.jp/kegg-bin/show_pathway?hsa05135/hsa:9475%09red/hsa:2932%09red/hsa:5585%09red
Pathogenic Escherichia coli infection	KEGG PATHWAY	hsa05130	2	55	0.0669459	0.187478	PRKACA|ROCK2	http://www.genome.jp/kegg-bin/show_pathway?hsa05130/hsa:5578%09red/hsa:9475%09red
Lysosome	KEGG PATHWAY	hsa04142	3	123	0.0675553	0.187478	AP1G1|AP4M1|GAA	http://www.genome.jp/kegg-bin/show_pathway?hsa04142/hsa:9179%09red/hsa:164%09red/hsa:2548%09red
Cell cycle	KEGG PATHWAY	hsa04110	3	124	0.0688268	0.187478	MCM7|CDC14A|GSK3B	http://www.genome.jp/kegg-bin/show_pathway?hsa04110/hsa:4176%09red/hsa:8556%09red/hsa:2932%09red
Pyrimidine metabolism	KEGG PATHWAY	hsa00240	2	57	0.071091	0.187478	ENPP3|DPYD	http://www.genome.jp/kegg-bin/show_pathway?hsa00240/hsa:1806%09red/hsa:5169%09red
Lysine degradation	KEGG PATHWAY	hsa00310	2	59	0.0753173	0.188118	ECHS1|BBOX1	http://www.genome.jp/kegg-bin/show_pathway?hsa00310/hsa:1892%09red/hsa:8424%09red
Dopaminergic synapse	KEGG PATHWAY	hsa04728	3	131	0.0780266	0.188118	CACNA1A|PRKACA|GSK3B	http://www.genome.jp/kegg-bin/show_pathway?hsa04728/hsa:773%09red/hsa:5578%09red/hsa:2932%09red
Synthesis and degradation of ketone bodies	KEGG PATHWAY	hsa00072	1	10	0.0785737	0.188118	HMGCLL1	http://www.genome.jp/kegg-bin/show_pathway?hsa00072/hsa:54511%09red
Glycerolipid metabolism	KEGG PATHWAY	hsa00561	2	61	0.0796214	0.189835	MBOAT2|AGK	http://www.genome.jp/kegg-bin/show_pathway?hsa00561/hsa:55750%09red/hsa:129642%09red
Apoptosis	KEGG PATHWAY	hsa04210	3	136	0.0849094	0.196481	PTPN13|PARP4|BIRC2	http://www.genome.jp/kegg-bin/show_pathway?hsa04210/hsa:329%09red/hsa:5783%09red/hsa:143%09red
Insulin signaling pathway	KEGG PATHWAY	hsa04910	3	137	0.0863161	0.197984	INSR|FASN|GSK3B	http://www.genome.jp/kegg-bin/show_pathway?hsa04910/hsa:2194%09red/hsa:2932%09red/hsa:3643%09red
Signaling pathways regulating pluripotency of stem cells	KEGG PATHWAY	hsa04550	3	140	0.0905954	0.199298	BMPR1B|JAK2|GSK3B	http://www.genome.jp/kegg-bin/show_pathway?hsa04550/hsa:658%09red/hsa:3717%09red/hsa:2932%09red
Cell adhesion molecules (CAMs)	KEGG PATHWAY	hsa04514	3	146	0.0994122	0.205077	CD274|ITGAL|PDCD1LG2	http://www.genome.jp/kegg-bin/show_pathway?hsa04514/hsa:3683%09red/hsa:80380%09red/hsa:29126%09red
Retrograde endocannabinoid signaling	KEGG PATHWAY	hsa04723	3	148	0.102425	0.208464	GABRA5|CACNA1A|PRKACA	http://www.genome.jp/kegg-bin/show_pathway?hsa04723/hsa:773%09red/hsa:5578%09red/hsa:2558%09red
Non-alcoholic fatty liver disease (NAFLD)	KEGG PATHWAY	hsa04932	3	149	0.103945	0.208464	COX6B1|INSR|GSK3B	http://www.genome.jp/kegg-bin/show_pathway?hsa04932/hsa:1340%09red/hsa:2932%09red/hsa:3643%09red
Adrenergic signaling in cardiomyocytes	KEGG PATHWAY	hsa04261	3	149	0.103945	0.208464	CACNA2D3|PRKACA|KCNQ1	http://www.genome.jp/kegg-bin/show_pathway?hsa04261/hsa:55799%09red/hsa:5578%09red/hsa:3784%09red
Bile secretion	KEGG PATHWAY	hsa04976	2	72	0.104547	0.208464	SLC4A4|ABCG2	http://www.genome.jp/kegg-bin/show_pathway?hsa04976/hsa:8671%09red/hsa:9429%09red
Glycosaminoglycan biosynthesis - keratan sulfate	KEGG PATHWAY	hsa00533	1	14	0.105594	0.208464	B3GNT7	http://www.genome.jp/kegg-bin/show_pathway?hsa00533/hsa:93010%09red
mTOR signaling pathway	KEGG PATHWAY	hsa04150	3	153	0.110114	0.211898	INSR|PRKACA|GSK3B	http://www.genome.jp/kegg-bin/show_pathway?hsa04150/hsa:5578%09red/hsa:2932%09red/hsa:3643%09red
Gastric acid secretion	KEGG PATHWAY	hsa04971	2	75	0.111672	0.211898	PRKACA|KCNQ1	http://www.genome.jp/kegg-bin/show_pathway?hsa04971/hsa:5578%09red/hsa:3784%09red
Synaptic vesicle cycle	KEGG PATHWAY	hsa04721	2	78	0.118919	0.2155	CACNA1A|DNM2	http://www.genome.jp/kegg-bin/show_pathway?hsa04721/hsa:773%09red/hsa:1785%09red
Necroptosis	KEGG PATHWAY	hsa04217	3	162	0.124489	0.22069	PARP4|JAK2|BIRC2	http://www.genome.jp/kegg-bin/show_pathway?hsa04217/hsa:329%09red/hsa:3717%09red/hsa:143%09red
B cell receptor signaling pathway	KEGG PATHWAY	hsa04662	2	82	0.128757	0.2252	MALT1|GSK3B	http://www.genome.jp/kegg-bin/show_pathway?hsa04662/hsa:2932%09red/hsa:10892%09red
Salmonella infection	KEGG PATHWAY	hsa05132	2	83	0.131246	0.2252	PKN1|ROCK2	http://www.genome.jp/kegg-bin/show_pathway?hsa05132/hsa:9475%09red/hsa:5585%09red
Peroxisome	KEGG PATHWAY	hsa04146	2	83	0.131246	0.2252	ACOX1|HMGCLL1	http://www.genome.jp/kegg-bin/show_pathway?hsa04146/hsa:54511%09red/hsa:51%09red
Fatty acid biosynthesis	KEGG PATHWAY	hsa00061	1	18	0.131825	0.2252	FASN	http://www.genome.jp/kegg-bin/show_pathway?hsa00061/hsa:2194%09red
cGMP-PKG signaling pathway	KEGG PATHWAY	hsa04022	3	167	0.132754	0.226619	INSR|PDE5A|ROCK2	http://www.genome.jp/kegg-bin/show_pathway?hsa04022/hsa:9475%09red/hsa:3643%09red/hsa:8654%09red
ErbB signaling pathway	KEGG PATHWAY	hsa04012	2	85	0.136256	0.230369	PRKACA|GSK3B	http://www.genome.jp/kegg-bin/show_pathway?hsa04012/hsa:5578%09red/hsa:2932%09red
Tight junction	KEGG PATHWAY	hsa04530	3	170	0.137802	0.230369	PARD3|ROCK2|MARVELD3	http://www.genome.jp/kegg-bin/show_pathway?hsa04530/hsa:9475%09red/hsa:91862%09red/hsa:56288%09red
Cardiac muscle contraction	KEGG PATHWAY	hsa04260	2	86	0.138776	0.230391	CACNA2D3|COX6B1	http://www.genome.jp/kegg-bin/show_pathway?hsa04260/hsa:55799%09red/hsa:1340%09red
Insulin secretion	KEGG PATHWAY	hsa04911	2	86	0.138776	0.230391	KCNN4|PRKACA	http://www.genome.jp/kegg-bin/show_pathway?hsa04911/hsa:5578%09red/hsa:3783%09red
Alzheimer disease	KEGG PATHWAY	hsa05010	3	171	0.1395	0.231424	COX6B1|GSK3B|SNCA	http://www.genome.jp/kegg-bin/show_pathway?hsa05010/hsa:6622%09red/hsa:1340%09red/hsa:2932%09red
Gap junction	KEGG PATHWAY	hsa04540	2	88	0.143848	0.235545	PRKACA|HTR2A	http://www.genome.jp/kegg-bin/show_pathway?hsa04540/hsa:5578%09red/hsa:3356%09red
PD-L1 expression and PD-1 checkpoint pathway in cancer	KEGG PATHWAY	hsa05235	2	89	0.146399	0.237717	CD274|JAK2	http://www.genome.jp/kegg-bin/show_pathway?hsa05235/hsa:3717%09red/hsa:29126%09red
Salivary secretion	KEGG PATHWAY	hsa04970	2	90	0.148959	0.239751	KCNN4|PRKACA	http://www.genome.jp/kegg-bin/show_pathway?hsa04970/hsa:5578%09red/hsa:3783%09red
Tuberculosis	KEGG PATHWAY	hsa05152	3	179	0.153326	0.242616	SPHK1|JAK2|MALT1	http://www.genome.jp/kegg-bin/show_pathway?hsa05152/hsa:3717%09red/hsa:8877%09red/hsa:10892%09red
Small cell lung cancer	KEGG PATHWAY	hsa05222	2	93	0.156691	0.24368	COL4A4|BIRC2	http://www.genome.jp/kegg-bin/show_pathway?hsa05222/hsa:1286%09red/hsa:329%09red
Terpenoid backbone biosynthesis	KEGG PATHWAY	hsa00900	1	22	0.157288	0.24368	PDSS1	http://www.genome.jp/kegg-bin/show_pathway?hsa00900/hsa:23590%09red
Other types of O-glycan biosynthesis	KEGG PATHWAY	hsa00514	1	22	0.157288	0.24368	RFNG	http://www.genome.jp/kegg-bin/show_pathway?hsa00514/hsa:5986%09red
Amoebiasis	KEGG PATHWAY	hsa05146	2	95	0.161888	0.248663	COL4A4|PRKACA	http://www.genome.jp/kegg-bin/show_pathway?hsa05146/hsa:1286%09red/hsa:5578%09red
Protein export	KEGG PATHWAY	hsa03060	1	23	0.163537	0.248663	SRP54	http://www.genome.jp/kegg-bin/show_pathway?hsa03060/hsa:6729%09red
Proximal tubule bicarbonate reclamation	KEGG PATHWAY	hsa04964	1	23	0.163537	0.248663	SLC4A4	http://www.genome.jp/kegg-bin/show_pathway?hsa04964/hsa:8671%09red
Vitamin digestion and absorption	KEGG PATHWAY	hsa04977	1	24	0.16974	0.252575	SLC19A3	http://www.genome.jp/kegg-bin/show_pathway?hsa04977/hsa:80704%09red
Inflammatory mediator regulation of TRP channels	KEGG PATHWAY	hsa04750	2	100	0.17501	0.257071	PRKACA|HTR2A	http://www.genome.jp/kegg-bin/show_pathway?hsa04750/hsa:5578%09red/hsa:3356%09red
alpha-Linolenic acid metabolism	KEGG PATHWAY	hsa00592	1	25	0.175897	0.257071	ACOX1	http://www.genome.jp/kegg-bin/show_pathway?hsa00592/hsa:51%09red
Maturity onset diabetes of the young	KEGG PATHWAY	hsa04950	1	26	0.182008	0.261672	HNF1B	http://www.genome.jp/kegg-bin/show_pathway?hsa04950/hsa:6928%09red
T cell receptor signaling pathway	KEGG PATHWAY	hsa04660	2	103	0.182962	0.26288	MALT1|GSK3B	http://www.genome.jp/kegg-bin/show_pathway?hsa04660/hsa:2932%09red/hsa:10892%09red
Biosynthesis of unsaturated fatty acids	KEGG PATHWAY	hsa01040	1	27	0.188074	0.266061	ACOX1	http://www.genome.jp/kegg-bin/show_pathway?hsa01040/hsa:51%09red
Fatty acid elongation	KEGG PATHWAY	hsa00062	1	27	0.188074	0.266061	ECHS1	http://www.genome.jp/kegg-bin/show_pathway?hsa00062/hsa:1892%09red
Th17 cell differentiation	KEGG PATHWAY	hsa04659	2	107	0.193645	0.270414	IL27RA|JAK2	http://www.genome.jp/kegg-bin/show_pathway?hsa04659/hsa:9466%09red/hsa:3717%09red
Insulin resistance	KEGG PATHWAY	hsa04931	2	108	0.196329	0.273195	INSR|GSK3B	http://www.genome.jp/kegg-bin/show_pathway?hsa04931/hsa:2932%09red/hsa:3643%09red
HIF-1 signaling pathway	KEGG PATHWAY	hsa04066	2	109	0.199017	0.273921	INSR|PRKACA	http://www.genome.jp/kegg-bin/show_pathway?hsa04066/hsa:5578%09red/hsa:3643%09red
Hippo signaling pathway - multiple species	KEGG PATHWAY	hsa04392	1	29	0.200072	0.273921	TEAD4	http://www.genome.jp/kegg-bin/show_pathway?hsa04392/hsa:7004%09red
Nicotinate and nicotinamide metabolism	KEGG PATHWAY	hsa00760	1	30	0.206005	0.278391	ENPP3	http://www.genome.jp/kegg-bin/show_pathway?hsa00760/hsa:5169%09red
Citrate cycle (TCA cycle)	KEGG PATHWAY	hsa00020	1	30	0.206005	0.278391	FH	http://www.genome.jp/kegg-bin/show_pathway?hsa00020/hsa:2271%09red
Toxoplasmosis	KEGG PATHWAY	hsa05145	2	113	0.209811	0.283182	JAK2|BIRC2	http://www.genome.jp/kegg-bin/show_pathway?hsa05145/hsa:329%09red/hsa:3717%09red
Galactose metabolism	KEGG PATHWAY	hsa00052	1	31	0.211893	0.283182	GAA	http://www.genome.jp/kegg-bin/show_pathway?hsa00052/hsa:2548%09red
Antifolate resistance	KEGG PATHWAY	hsa01523	1	31	0.211893	0.283182	ABCG2	http://www.genome.jp/kegg-bin/show_pathway?hsa01523/hsa:9429%09red
Mucin type O-glycan biosynthesis	KEGG PATHWAY	hsa00512	1	31	0.211893	0.283182	GALNT11	http://www.genome.jp/kegg-bin/show_pathway?hsa00512/hsa:63917%09red
Glutamatergic synapse	KEGG PATHWAY	hsa04724	2	114	0.212519	0.283689	CACNA1A|PRKACA	http://www.genome.jp/kegg-bin/show_pathway?hsa04724/hsa:773%09red/hsa:5578%09red
Regulation of actin cytoskeleton	KEGG PATHWAY	hsa04810	3	214	0.218081	0.287601	FGF18|ITGAL|ROCK2	http://www.genome.jp/kegg-bin/show_pathway?hsa04810/hsa:9475%09red/hsa:8817%09red/hsa:3683%09red
cAMP signaling pathway	KEGG PATHWAY	hsa04024	3	214	0.218081	0.287601	GIPR|ACOX1|ROCK2	http://www.genome.jp/kegg-bin/show_pathway?hsa04024/hsa:9475%09red/hsa:2696%09red/hsa:51%09red
Fructose and mannose metabolism	KEGG PATHWAY	hsa00051	1	33	0.22354	0.291123	FPGT	http://www.genome.jp/kegg-bin/show_pathway?hsa00051/hsa:8790%09red
Base excision repair	KEGG PATHWAY	hsa03410	1	33	0.22354	0.291123	PARP4	http://www.genome.jp/kegg-bin/show_pathway?hsa03410/hsa:143%09red
Apoptosis - multiple species	KEGG PATHWAY	hsa04215	1	33	0.22354	0.291123	BIRC2	http://www.genome.jp/kegg-bin/show_pathway?hsa04215/hsa:329%09red
Neurotrophin signaling pathway	KEGG PATHWAY	hsa04722	2	119	0.226107	0.294298	KIDINS220|GSK3B	http://www.genome.jp/kegg-bin/show_pathway?hsa04722/hsa:57498%09red/hsa:2932%09red
Human papillomavirus infection	KEGG PATHWAY	hsa05165	4	330	0.236235	0.302339	RFNG|PARD3|COL4A4|GSK3B	http://www.genome.jp/kegg-bin/show_pathway?hsa05165/hsa:2932%09red/hsa:1286%09red/hsa:5986%09red/hsa:56288%09red
Human cytomegalovirus infection	KEGG PATHWAY	hsa05163	3	225	0.239499	0.306004	PRKACA|ROCK2|GSK3B	http://www.genome.jp/kegg-bin/show_pathway?hsa05163/hsa:5578%09red/hsa:2932%09red/hsa:9475%09red
DNA replication	KEGG PATHWAY	hsa03030	1	36	0.24069	0.306164	MCM7	http://www.genome.jp/kegg-bin/show_pathway?hsa03030/hsa:4176%09red
African trypanosomiasis	KEGG PATHWAY	hsa05143	1	37	0.246323	0.310234	PRKACA	http://www.genome.jp/kegg-bin/show_pathway?hsa05143/hsa:5578%09red
Relaxin signaling pathway	KEGG PATHWAY	hsa04926	2	130	0.25618	0.320398	COL4A4|PRKACA	http://www.genome.jp/kegg-bin/show_pathway?hsa04926/hsa:1286%09red/hsa:5578%09red
Pyruvate metabolism	KEGG PATHWAY	hsa00620	1	39	0.257463	0.320398	FH	http://www.genome.jp/kegg-bin/show_pathway?hsa00620/hsa:2271%09red
Natural killer cell mediated cytotoxicity	KEGG PATHWAY	hsa04650	2	131	0.258921	0.32169	ITGAL|PRKACA	http://www.genome.jp/kegg-bin/show_pathway?hsa04650/hsa:5578%09red/hsa:3683%09red
Vascular smooth muscle contraction	KEGG PATHWAY	hsa04270	2	132	0.261662	0.323917	PRKACA|ROCK2	http://www.genome.jp/kegg-bin/show_pathway?hsa04270/hsa:5578%09red/hsa:9475%09red
FoxO signaling pathway	KEGG PATHWAY	hsa04068	2	132	0.261662	0.323917	S1PR1|INSR	http://www.genome.jp/kegg-bin/show_pathway?hsa04068/hsa:1901%09red/hsa:3643%09red
Spliceosome	KEGG PATHWAY	hsa03040	2	135	0.269885	0.330131	U6|EIF4A3	http://www.genome.jp/kegg-bin/show_pathway?hsa03040/hsa:9775%09red/hsa:26827%09red
Ubiquitin mediated proteolysis	KEGG PATHWAY	hsa04120	2	137	0.275366	0.333989	BIRC2|UBE2O	http://www.genome.jp/kegg-bin/show_pathway?hsa04120/hsa:329%09red/hsa:63893%09red
Fluid shear stress and atherosclerosis	KEGG PATHWAY	hsa05418	2	139	0.280845	0.338133	BMPR1B|KDR	http://www.genome.jp/kegg-bin/show_pathway?hsa05418/hsa:658%09red/hsa:3791%09red
Parkinson disease	KEGG PATHWAY	hsa05012	2	142	0.289057	0.345064	COX6B1|SNCA	http://www.genome.jp/kegg-bin/show_pathway?hsa05012/hsa:6622%09red/hsa:1340%09red
ABC transporters	KEGG PATHWAY	hsa02010	1	45	0.289908	0.345064	ABCG2	http://www.genome.jp/kegg-bin/show_pathway?hsa02010/hsa:9429%09red
Basal transcription factors	KEGG PATHWAY	hsa03022	1	45	0.289908	0.345064	TAF6	http://www.genome.jp/kegg-bin/show_pathway?hsa03022/hsa:6878%09red
Hedgehog signaling pathway	KEGG PATHWAY	hsa04340	1	47	0.300406	0.354436	GSK3B	http://www.genome.jp/kegg-bin/show_pathway?hsa04340/hsa:2932%09red
Sphingolipid metabolism	KEGG PATHWAY	hsa00600	1	47	0.300406	0.354436	SPHK1	http://www.genome.jp/kegg-bin/show_pathway?hsa00600/hsa:8877%09red
Amino sugar and nucleotide sugar metabolism	KEGG PATHWAY	hsa00520	1	48	0.305597	0.359084	FPGT	http://www.genome.jp/kegg-bin/show_pathway?hsa00520/hsa:8790%09red
Gastric cancer	KEGG PATHWAY	hsa05226	2	149	0.30817	0.361923	FGF18|GSK3B	http://www.genome.jp/kegg-bin/show_pathway?hsa05226/hsa:8817%09red/hsa:2932%09red
Ovarian steroidogenesis	KEGG PATHWAY	hsa04913	1	49	0.310749	0.363447	INSR	http://www.genome.jp/kegg-bin/show_pathway?hsa04913/hsa:3643%09red
Malaria	KEGG PATHWAY	hsa05144	1	49	0.310749	0.363447	ITGAL	http://www.genome.jp/kegg-bin/show_pathway?hsa05144/hsa:3683%09red
Cushing syndrome	KEGG PATHWAY	hsa04934	2	155	0.324473	0.377019	FH|GSK3B	http://www.genome.jp/kegg-bin/show_pathway?hsa04934/hsa:2932%09red/hsa:2271%09red
Regulation of lipolysis in adipocytes	KEGG PATHWAY	hsa04923	1	55	0.340874	0.390932	INSR	http://www.genome.jp/kegg-bin/show_pathway?hsa04923/hsa:3643%09red
Jak-STAT signaling pathway	KEGG PATHWAY	hsa04630	2	162	0.343364	0.393395	IL27RA|JAK2	http://www.genome.jp/kegg-bin/show_pathway?hsa04630/hsa:9466%09red/hsa:3717%09red
Hepatitis B	KEGG PATHWAY	hsa05161	2	163	0.34605	0.395288	JAK2|PRKACA	http://www.genome.jp/kegg-bin/show_pathway?hsa05161/hsa:5578%09red/hsa:3717%09red
RNA transport	KEGG PATHWAY	hsa03013	2	165	0.35141	0.400217	U6|EIF4A3	http://www.genome.jp/kegg-bin/show_pathway?hsa03013/hsa:9775%09red/hsa:26827%09red
Protein processing in endoplasmic reticulum	KEGG PATHWAY	hsa04141	2	165	0.35141	0.400217	NPLOC4|DNAJC1	http://www.genome.jp/kegg-bin/show_pathway?hsa04141/hsa:64215%09red/hsa:55666%09red
Endometrial cancer	KEGG PATHWAY	hsa05213	1	58	0.35544	0.403008	GSK3B	http://www.genome.jp/kegg-bin/show_pathway?hsa05213/hsa:2932%09red
Influenza A	KEGG PATHWAY	hsa05164	2	167	0.356755	0.404299	JAK2|PRKACA	http://www.genome.jp/kegg-bin/show_pathway?hsa05164/hsa:5578%09red/hsa:3717%09red
Hepatocellular carcinoma	KEGG PATHWAY	hsa05225	2	168	0.359422	0.406825	PRKACA|GSK3B	http://www.genome.jp/kegg-bin/show_pathway?hsa05225/hsa:5578%09red/hsa:2932%09red
Viral myocarditis	KEGG PATHWAY	hsa05416	1	60	0.364972	0.409568	ITGAL	http://www.genome.jp/kegg-bin/show_pathway?hsa05416/hsa:3683%09red
Steroid hormone biosynthesis	KEGG PATHWAY	hsa00140	1	60	0.364972	0.409568	HSD17B3	http://www.genome.jp/kegg-bin/show_pathway?hsa00140/hsa:3293%09red
Longevity regulating pathway - multiple species	KEGG PATHWAY	hsa04213	1	62	0.374364	0.416848	INSR	http://www.genome.jp/kegg-bin/show_pathway?hsa04213/hsa:3643%09red
Basal cell carcinoma	KEGG PATHWAY	hsa05217	1	63	0.379008	0.420185	GSK3B	http://www.genome.jp/kegg-bin/show_pathway?hsa05217/hsa:2932%09red
NOD-like receptor signaling pathway	KEGG PATHWAY	hsa04621	2	178	0.385852	0.425512	POP1|BIRC2	http://www.genome.jp/kegg-bin/show_pathway?hsa04621/hsa:329%09red/hsa:260434%09red
Acute myeloid leukemia	KEGG PATHWAY	hsa05221	1	66	0.392734	0.430209	KIT	http://www.genome.jp/kegg-bin/show_pathway?hsa05221/hsa:3815%09red
Non-small cell lung cancer	KEGG PATHWAY	hsa05223	1	66	0.392734	0.430209	PRKACA	http://www.genome.jp/kegg-bin/show_pathway?hsa05223/hsa:5578%09red
Retinol metabolism	KEGG PATHWAY	hsa00830	1	67	0.397242	0.433493	RPE65	http://www.genome.jp/kegg-bin/show_pathway?hsa00830/hsa:6121%09red
Long-term potentiation	KEGG PATHWAY	hsa04720	1	67	0.397242	0.433493	PRKACA	http://www.genome.jp/kegg-bin/show_pathway?hsa04720/hsa:5578%09red
Fc epsilon RI signaling pathway	KEGG PATHWAY	hsa04664	1	68	0.401717	0.436922	PRKACA	http://www.genome.jp/kegg-bin/show_pathway?hsa04664/hsa:5578%09red
Staphylococcus aureus infection	KEGG PATHWAY	hsa05150	1	68	0.401717	0.436922	ITGAL	http://www.genome.jp/kegg-bin/show_pathway?hsa05150/hsa:3683%09red
Shigellosis	KEGG PATHWAY	hsa05131	1	68	0.401717	0.436922	ROCK2	http://www.genome.jp/kegg-bin/show_pathway?hsa05131/hsa:9475%09red
Amphetamine addiction	KEGG PATHWAY	hsa05031	1	68	0.401717	0.436922	PRKACA	http://www.genome.jp/kegg-bin/show_pathway?hsa05031/hsa:5578%09red
Adipocytokine signaling pathway	KEGG PATHWAY	hsa04920	1	69	0.406159	0.440917	JAK2	http://www.genome.jp/kegg-bin/show_pathway?hsa04920/hsa:3717%09red
Renal cell carcinoma	KEGG PATHWAY	hsa05211	1	69	0.406159	0.440917	FH	http://www.genome.jp/kegg-bin/show_pathway?hsa05211/hsa:2271%09red
Central carbon metabolism in cancer	KEGG PATHWAY	hsa05230	1	69	0.406159	0.440917	KIT	http://www.genome.jp/kegg-bin/show_pathway?hsa05230/hsa:3815%09red
Kaposi sarcoma-associated herpesvirus infection	KEGG PATHWAY	hsa05167	2	186	0.406651	0.441244	JAK2|GSK3B	http://www.genome.jp/kegg-bin/show_pathway?hsa05167/hsa:3717%09red/hsa:2932%09red
RIG-I-like receptor signaling pathway	KEGG PATHWAY	hsa04622	1	70	0.410567	0.444652	PIN1	http://www.genome.jp/kegg-bin/show_pathway?hsa04622/hsa:5300%09red
Melanoma	KEGG PATHWAY	hsa05218	1	72	0.419287	0.452601	FGF18	http://www.genome.jp/kegg-bin/show_pathway?hsa05218/hsa:8817%09red
Platinum drug resistance	KEGG PATHWAY	hsa01524	1	73	0.423598	0.455542	BIRC2	http://www.genome.jp/kegg-bin/show_pathway?hsa01524/hsa:329%09red
Huntington disease	KEGG PATHWAY	hsa05016	2	193	0.424569	0.456372	COX6B1|DNAH10	http://www.genome.jp/kegg-bin/show_pathway?hsa05016/hsa:1340%09red/hsa:196385%09red
Thyroid hormone synthesis	KEGG PATHWAY	hsa04918	1	74	0.427878	0.458426	PRKACA	http://www.genome.jp/kegg-bin/show_pathway?hsa04918/hsa:5578%09red
Leishmaniasis	KEGG PATHWAY	hsa05140	1	74	0.427878	0.458426	JAK2	http://www.genome.jp/kegg-bin/show_pathway?hsa05140/hsa:3717%09red
Bacterial invasion of epithelial cells	KEGG PATHWAY	hsa05100	1	74	0.427878	0.458426	DNM2	http://www.genome.jp/kegg-bin/show_pathway?hsa05100/hsa:1785%09red
Glioma	KEGG PATHWAY	hsa05214	1	75	0.432126	0.462115	PRKACA	http://www.genome.jp/kegg-bin/show_pathway?hsa05214/hsa:5578%09red
Pancreatic cancer	KEGG PATHWAY	hsa05212	1	75	0.432126	0.462115	BRCA2	http://www.genome.jp/kegg-bin/show_pathway?hsa05212/hsa:675%09red
PPAR signaling pathway	KEGG PATHWAY	hsa03320	1	76	0.436342	0.465973	ACOX1	http://www.genome.jp/kegg-bin/show_pathway?hsa03320/hsa:51%09red
Arrhythmogenic right ventricular cardiomyopathy (ARVC)	KEGG PATHWAY	hsa05412	1	77	0.440528	0.469133	CACNA2D3	http://www.genome.jp/kegg-bin/show_pathway?hsa05412/hsa:55799%09red
Drug metabolism - other enzymes	KEGG PATHWAY	hsa00983	1	79	0.448806	0.476622	DPYD	http://www.genome.jp/kegg-bin/show_pathway?hsa00983/hsa:1806%09red
Complement and coagulation cascades	KEGG PATHWAY	hsa04610	1	79	0.448806	0.476622	PLAUR	http://www.genome.jp/kegg-bin/show_pathway?hsa04610/hsa:5329%09red
Human immunodeficiency virus 1 infection	KEGG PATHWAY	hsa05170	2	212	0.471724	0.498196	AP1G1|PRKACA	http://www.genome.jp/kegg-bin/show_pathway?hsa05170/hsa:5578%09red/hsa:164%09red
Colorectal cancer	KEGG PATHWAY	hsa05210	1	86	0.476829	0.502201	GSK3B	http://www.genome.jp/kegg-bin/show_pathway?hsa05210/hsa:2932%09red
ECM-receptor interaction	KEGG PATHWAY	hsa04512	1	86	0.476829	0.502201	COL4A4	http://www.genome.jp/kegg-bin/show_pathway?hsa04512/hsa:1286%09red
Longevity regulating pathway	KEGG PATHWAY	hsa04211	1	89	0.4884	0.512854	INSR	http://www.genome.jp/kegg-bin/show_pathway?hsa04211/hsa:3643%09red
Human T-cell leukemia virus 1 infection	KEGG PATHWAY	hsa05166	2	219	0.488507	0.512854	ITGAL|TLN2	http://www.genome.jp/kegg-bin/show_pathway?hsa05166/hsa:83660%09red/hsa:3683%09red
Hypertrophic cardiomyopathy (HCM)	KEGG PATHWAY	hsa05410	1	90	0.4922	0.516023	CACNA2D3	http://www.genome.jp/kegg-bin/show_pathway?hsa05410/hsa:55799%09red
Rheumatoid arthritis	KEGG PATHWAY	hsa05323	1	91	0.495971	0.519029	ITGAL	http://www.genome.jp/kegg-bin/show_pathway?hsa05323/hsa:3683%09red
Th1 and Th2 cell differentiation	KEGG PATHWAY	hsa04658	1	92	0.499715	0.521996	JAK2	http://www.genome.jp/kegg-bin/show_pathway?hsa04658/hsa:3717%09red
IL-17 signaling pathway	KEGG PATHWAY	hsa04657	1	93	0.503432	0.524446	GSK3B	http://www.genome.jp/kegg-bin/show_pathway?hsa04657/hsa:2932%09red
GnRH signaling pathway	KEGG PATHWAY	hsa04912	1	93	0.503432	0.524446	PRKACA	http://www.genome.jp/kegg-bin/show_pathway?hsa04912/hsa:5578%09red
TGF-beta signaling pathway	KEGG PATHWAY	hsa04350	1	94	0.50712	0.527571	BMPR1B	http://www.genome.jp/kegg-bin/show_pathway?hsa04350/hsa:658%09red
Dilated cardiomyopathy (DCM)	KEGG PATHWAY	hsa05414	1	96	0.514416	0.533951	CACNA2D3	http://www.genome.jp/kegg-bin/show_pathway?hsa05414/hsa:55799%09red
Prostate cancer	KEGG PATHWAY	hsa05215	1	97	0.518023	0.535999	GSK3B	http://www.genome.jp/kegg-bin/show_pathway?hsa05215/hsa:2932%09red
Hematopoietic cell lineage	KEGG PATHWAY	hsa04640	1	97	0.518023	0.535999	KIT	http://www.genome.jp/kegg-bin/show_pathway?hsa04640/hsa:3815%09red
Circadian entrainment	KEGG PATHWAY	hsa04713	1	97	0.518023	0.535999	PRKACA	http://www.genome.jp/kegg-bin/show_pathway?hsa04713/hsa:5578%09red
Glycerophospholipid metabolism	KEGG PATHWAY	hsa00564	1	97	0.518023	0.535999	MBOAT2	http://www.genome.jp/kegg-bin/show_pathway?hsa00564/hsa:129642%09red
Aldosterone synthesis and secretion	KEGG PATHWAY	hsa04925	1	98	0.521604	0.538975	PRKACA	http://www.genome.jp/kegg-bin/show_pathway?hsa04925/hsa:5578%09red
Endocrine resistance	KEGG PATHWAY	hsa01522	1	98	0.521604	0.538975	ESR1	http://www.genome.jp/kegg-bin/show_pathway?hsa01522/hsa:2099%09red
Choline metabolism in cancer	KEGG PATHWAY	hsa05231	1	99	0.525158	0.541916	PRKACA	http://www.genome.jp/kegg-bin/show_pathway?hsa05231/hsa:5578%09red
Phosphatidylinositol signaling system	KEGG PATHWAY	hsa04070	1	99	0.525158	0.541916	PRKACA	http://www.genome.jp/kegg-bin/show_pathway?hsa04070/hsa:5578%09red
C-type lectin receptor signaling pathway	KEGG PATHWAY	hsa04625	1	104	0.542538	0.558596	MALT1	http://www.genome.jp/kegg-bin/show_pathway?hsa04625/hsa:10892%09red
Parathyroid hormone synthesis, secretion and action	KEGG PATHWAY	hsa04928	1	106	0.549312	0.564557	PRKACA	http://www.genome.jp/kegg-bin/show_pathway?hsa04928/hsa:5578%09red
TNF signaling pathway	KEGG PATHWAY	hsa04668	1	112	0.569037	0.582743	BIRC2	http://www.genome.jp/kegg-bin/show_pathway?hsa04668/hsa:329%09red
Autophagy - animal	KEGG PATHWAY	hsa04140	1	128	0.617533	0.629319	ATG16L2	http://www.genome.jp/kegg-bin/show_pathway?hsa04140/hsa:89849%09red
Oxidative phosphorylation	KEGG PATHWAY	hsa00190	1	133	0.631542	0.641886	COX6B1	http://www.genome.jp/kegg-bin/show_pathway?hsa00190/hsa:1340%09red
Apelin signaling pathway	KEGG PATHWAY	hsa04371	1	137	0.64238	0.651748	SPHK1	http://www.genome.jp/kegg-bin/show_pathway?hsa04371/hsa:8877%09red
Measles	KEGG PATHWAY	hsa05162	1	138	0.64504	0.65358	GSK3B	http://www.genome.jp/kegg-bin/show_pathway?hsa05162/hsa:2932%09red
Estrogen signaling pathway	KEGG PATHWAY	hsa04915	1	138	0.64504	0.65358	ESR1	http://www.genome.jp/kegg-bin/show_pathway?hsa04915/hsa:2099%09red
Cytokine-cytokine receptor interaction	KEGG PATHWAY	hsa04060	2	294	0.646044	0.654309	BMPR1B|IL27RA	http://www.genome.jp/kegg-bin/show_pathway?hsa04060/hsa:658%09red/hsa:9466%09red
Olfactory transduction	KEGG PATHWAY	hsa04740	3	448	0.651493	0.659536	OR6N1|OR6K6|OR52E1	http://www.genome.jp/kegg-bin/show_pathway?hsa04740/hsa:79296%09red/hsa:128372%09red/hsa:128371%09red
Hepatitis C	KEGG PATHWAY	hsa05160	1	155	0.687352	0.694918	GSK3B	http://www.genome.jp/kegg-bin/show_pathway?hsa05160/hsa:2932%09red
Herpes simplex virus 1 infection	KEGG PATHWAY	hsa05168	3	492	0.712035	0.718292	JAK2|BIRC2|ZNF227	http://www.genome.jp/kegg-bin/show_pathway?hsa05168/hsa:7770%09red/hsa:3717%09red/hsa:329%09red
Transcriptional misregulation in cancer	KEGG PATHWAY	hsa05202	1	186	0.751986	0.756268	PROM1	http://www.genome.jp/kegg-bin/show_pathway?hsa05202/hsa:8842%09red
Viral carcinogenesis	KEGG PATHWAY	hsa05203	1	201	0.778293	0.780673	RASA2	http://www.genome.jp/kegg-bin/show_pathway?hsa05203/hsa:5922%09red
Epstein-Barr virus infection	KEGG PATHWAY	hsa05169	1	201	0.778293	0.780673	ITGAL	http://www.genome.jp/kegg-bin/show_pathway?hsa05169/hsa:3683%09red
Thermogenesis	KEGG PATHWAY	hsa04714	1	231	0.822854	0.823572	COX6B1	http://www.genome.jp/kegg-bin/show_pathway?hsa04714/hsa:1340%09red
MicroRNAs in cancer	KEGG PATHWAY	hsa05206	1	299	0.893544	0.893544	PRKACA	http://www.genome.jp/kegg-bin/show_pathway?hsa05206/hsa:5578%09red

## Sheet: GO
#Term	Database	ID	Input number	Background number	P-Value	Corrected P-Value	Input	Hyperlink
protein binding	Gene Ontology	GO:0005515	193	11779	2.48814e-36	5.71278e-33	PIBF1|TAFA4|MUS81|RBBP6|AGL|TNRC6A|DAB2|PLVAP|GPS1|B3GNT7|EML2|CACNA1A|CEP126|CNPY4|UHRF2|MARVELD3|ARHGAP24|JAK2|MYB|C2CD3|BRCA2|PASK|CORIN|ABHD8|KCNN4|PROM1|MIPOL1|RBM42|NACC1|SLC66A2|SLC4A4|PTPN13|PPFIBP1|KIT|YEATS2|KPNA6|ANGPTL5|PID1|LRTM1|UQCC1|SLC19A3|ENOX1|APBB1IP|YME1L1|COPS6|PDS5B|GOLT1A|DNM2|UNC93B1|VANGL1|STARD10|GSK3B|MC4R|MPHOSPH8|DUS1L|ECHS1|SOX13|PPM1K|PLEKHA6|RIDA|USP42|ZBTB39|PPME…	http://amigo.geneontology.org/amigo/term/GO:0005515
cytosol	Gene Ontology	GO:0005829	99	5095	8.34078e-20	9.57522e-17	AGL|AGK|FUOM|TNRC6A|DAB2|EEF2K|GPS1|CHML|SMG6|CACNA1A|PDE7B|HMGCLL1|HTR2A|MYB|C2CD3|BRCA2|DMP1|PASK|PPFIBP1|SLC66A2|PTPN13|RBBP6|GSK3B|POP1|STARD10|APBB1IP|BBOX1|COPS6|PDS5B|GABRA5|DNM2|MPHOSPH8|USP46|RIDA|USP42|FBXL12|JAK2|PDE5A|PDLIM5|PARP4|PGM5|SCLT1|PLEC|EVPL|TAF6|RBFOX2|UBE2O|ESR1|AP1G1|CDC14A|PDE6D|SNCA|EIF4A3|AGFG1|KMO|AHI1|FH|NPLOC4|AP1AR|SCAPER|PELI3|FASN|MARK3|OTUD7A|ARHGAP24|KIDINS220|…	http://amigo.geneontology.org/amigo/term/GO:0005829
cytoplasm	Gene Ontology	GO:0005737	91	4624	2.22174e-18	1.70037e-15	PIBF1|AGK|AGL|PLAAT5|DAB2|EEF2K|CHML|PHLPP1|EML2|CACNA1A|CEP126|MARVELD3|RBM42|DPP3|PTPN13|ZAR1L|GSK3B|KPNA6|PID1|XRRA1|CELF2|DNM2|MC4R|MPHOSPH8|SOX13|RIDA|JAK2|OTUD7A|RCN2|PARP4|KCNQ1|SMG6|PLEC|EVPL|RBFOX2|UBE2O|ESR1|AP1G1|CDC14A|ERCC6L2|SNCA|EIF4A3|EPG5|KLHL24|EHD4|MYO1A|CCDC40|OLFM2|CTNND2|TBX5|FH|S1PR1|MASTL|SNX19|NDFIP2|FGF18|MARK3|KISS1|CHRDL2|PHLPP2|SYNE1|IGF2BP2|UCHL3|TNFAIP8|LMO7|PPP1R15…	http://amigo.geneontology.org/amigo/term/GO:0005737
plasma membrane	Gene Ontology	GO:0005886	79	4619	1.38507e-12	7.95029e-10	ENOX1|STIM1|BMPR1B|EHD4|ANO8|PROM1|RPE65|JAK2|LYPD5|SPHK1|MYO1A|PPFIBP1|SLC4A4|INSR|CDH12|CTNND2|DNM2|GABRA5|DAB2|GIPR|GSK3B|CSMD3|MC4R|MPHOSPH8|APBB1IP|TSPAN9|ITGAL|KANK1|CACNA1A|S1PR1|GRID2|TLN2|CACNA2D3|ABI1|FASN|KCNN4|PTPRD|HTR2A|SCNN1B|EPHA6|TRPM5|OPCML|KDR|ESR1|PLAUR|OR52E1|ILDR1|VANGL1|UNC5C|MARK3|OR6K6|PIGN|CARD14|CORIN|THSD7A|PLEC|CHRNA2|PDCD1LG2|CYTH3|KCNQ1|DNER|ABCG2|PARD3|RASGRF2|LRIG…	http://amigo.geneontology.org/amigo/term/GO:0005886
nucleus	Gene Ontology	GO:0005634	83	5208	1.18478e-11	5.44051e-09	SPHK1|USP46|FBXL12|POP1|TBX5|TRMT1|CELF2|PDS5B|PIBF1|OLFM2|EHD4|XRRA1|CTNND2|DNM2|CPSF7|NPLOC4|SOX1|PIN1|MC4R|TEAD4|RERE|MPHOSPH8|CHML|SRP54|PHLPP1|RFX3|CACNA1A|ZNF609|MASTL|FH|RIDA|USP42|MED10|PKN1|DSPP|JAK2|ZNF227|NACC1|GSK3B|KDR|ESR1|OTUD7A|CECR2|BRCA2|MYB|KLF12|PARP4|AGL|KANK1|DMP1|PDIK1L|BIRC2|MCM7|SMG6|SOX13|QTRT1|PHLPP2|SYNE1|MIPOL1|IGF2BP2|UHRF2|SPDL1|ANKLE1|RBM42|MEPCE|RBFOX2|UBE2O|MUS81…	http://amigo.geneontology.org/amigo/term/GO:0005634
nucleoplasm	Gene Ontology	GO:0005654	64	3630	1.01797e-10	3.89545e-08	DTX4|SOX13|FAAP100|EPHA6|XRRA1|COPS6|PDS5B|OLFM2|TNRC6A|TBX5|CPSF7|CWC27|PIN1|MYB|NPLOC4|POLI|TEAD4|GPS1|CHML|INTS14|ATG16L2|ZNF609|MASTL|GABRA5|USP42|MED10|PPME1|HNF1B|JAK2|UHRF2|TRMT1|SCAPER|BRCA2|MPHOSPH8|PKN1|EVX1|DMP1|PDIK1L|PASK|TSPAN2|KLF12|MCM7|SYNE1|CYTH3|ZBTB39|UCHL3|TNFAIP8|TAF6|ABCG2|NACC1|RBFOX2|UBE2O|MUS81|PTPN13|RNF169|ESR1|RFX1|CDC14A|GSK3B|KPNA6|PRKACA|ACBD5|S1PR1|EIF4A3	http://amigo.geneontology.org/amigo/term/GO:0005654
adherens junction	Gene Ontology	GO:0005912	11	155	5.23317e-08	1.71648e-05	KLHL24|PARD3|PDLIM5|CDH20|PGM5|CDH12|AHI1|FRMD4B|CTNND2|ARHGAP24|CYTH3	http://amigo.geneontology.org/amigo/term/GO:0005912
integral component of membrane	Gene Ontology	GO:0016021	55	3643	4.68671e-07	0.000134509	MALRD1|ANO8|YME1L1|KMO|PLAUR|MBOAT2|SLC4A4|GOLT1A|CDH12|OR6K6|SYNE1|UNC93B1|VANGL1|GIPR|CSMD3|MC4R|PLVAP|B3GNT7|CEACAM20|CACNA1A|S1PR1|NDFIP2|TMEM181|MARVELD3|TRPM5|CADM4|FRMD3|FOCAD|OR52E1|ILDR1|CDH20|UNC5C|SLC45A1|KIDINS220|PIGN|KCNQ1|CORIN|THSD7A|CHRNA2|LRTM1|PDCD1LG2|DNER|TSPAN2|ABCG2|LRIG1|SLC66A2|GALNT11|CD274|ESR1|DNAJC1|GPR182|ACBD5|OR6N1|SLC19A3|ENPP3	http://amigo.geneontology.org/amigo/term/GO:0016021
metal ion binding	Gene Ontology	GO:0046872	39	2298	1.9582e-06	0.000499558	ZNF609|MBLAC1|YME1L1|RPE65|MUS81|BMPR1B|ADAMTS12|CACNA2D3|NPLOC4|KIT|POLI|KLF12|SMG6|DPYD|CACNA1A|USP46|PPM1K|ZBTB39|PDE7B|JAK2|RASA2|HMGCLL1|PDE5A|PDLIM5|ZNF227|TRMT1|PDSS1|QTRT1|PHLPP2|RFNG|PHLPP1|UHRF2|GALNT11|RNF169|ROCK2|LMO7|ITGAL|ZNF428|AGFG1	http://amigo.geneontology.org/amigo/term/GO:0046872
signal transduction	Gene Ontology	GO:0007165	23	1013	3.57457e-06	0.000773266	APBB1IP|TAFA4|PLAUR|CTNND2|DNM2|GABRA5|FAM83B|GSK3B|PDE7B|JAK2|ARHGAP24|FGF18|PDE5A|PKN1|CHRNA2|PHLPP2|PDCD1LG2|PHLPP1|RASA2|ESR1|CD274|KIT|ITGAL	http://amigo.geneontology.org/amigo/term/GO:0007165
cytoskeleton	Gene Ontology	GO:0005856	14	406	3.70467e-06	0.000773266	PARD3|APBB1IP|KANK1|PTPN13|ABI1|ROCK2|PASK|FRMD4B|JAK2|PDE6D|ARHGAP24|SYNE1|IGF2BP2|FRMD3	http://amigo.geneontology.org/amigo/term/GO:0005856
cadherin binding	Gene Ontology	GO:0045296	12	305	5.1439e-06	0.000984199	EHD4|CDH20|ABI1|PPFIBP1|PPME1|CDH12|PLEC|CTNND2|PROM1|FASN|EVPL|KDR	http://amigo.geneontology.org/amigo/term/GO:0045296
membrane	Gene Ontology	GO:0016020	35	2075	7.86474e-06	0.00138903	STARD10|SPHK1|EHD4|AGK|YME1L1|BPI|RPE65|SLC4A4|INSR|DNM2|CPSF7|FAM83B|CDH20|FASN|HMGCLL1|GAA|ESR1|PDLIM5|PARP4|PIGK|SLC45A1|KIDINS220|PIGN|MCM7|PLEC|EVPL|MBOAT2|AP1G1|ACOX1|DNAJC1|KPNA6|ITGAL|ACBD5|SNCA|EIF4A3	http://amigo.geneontology.org/amigo/term/GO:0016020
positive regulation of cell migration	Gene Ontology	GO:0030335	10	227	1.24362e-05	0.00203954	SPHK1|JAK2|CD274|S1PR1|ROCK2|KIT|INSR|PRKACA|DAB2|KDR	http://amigo.geneontology.org/amigo/term/GO:0030335
ATP binding	Gene Ontology	GO:0005524	27	1463	2.04098e-05	0.00309399	SPHK1|EHD4|AGK|YME1L1|EPHA6|MYO1A|INSR|DNAH10|KIT|EEF2K|MASTL|JAK2|MARK3|KDR|PKN1|PDIK1L|PASK|MCM7|ABCG2|UBE2O|BMPR1B|ROCK2|GSK3B|ERCC6L2|CDK3|PRKACA|EIF4A3	http://amigo.geneontology.org/amigo/term/GO:0005524
focal adhesion	Gene Ontology	GO:0005925	13	418	2.35483e-05	0.00318041	JAK2|APBB1IP|PLAUR|PGM5|ARHGAP24|TLN2|PPFIBP1|LMO7|PLEC|FOCAD|DNM2|DAB2|TSPAN9	http://amigo.geneontology.org/amigo/term/GO:0005925
negative regulation of apoptotic process	Gene Ontology	GO:0043066	14	487	2.66225e-05	0.00339585	EEF2K|SPHK1|AHI1|TNFAIP8|UBE2O|YME1L1|PLAUR|BIRC2|CARD14|MALT1|SNCA|DAB2|GSK3B|KDR	http://amigo.geneontology.org/amigo/term/GO:0043066
tau protein binding	Gene Ontology	GO:0048156	5	45	3.48348e-05	0.00420951	PIN1|MARK3|GSK3B|ROCK2|SNCA	http://amigo.geneontology.org/amigo/term/GO:0048156
neuronal cell body	Gene Ontology	GO:0043025	12	376	3.80222e-05	0.0043357	KISS1|PARD3|UNC5C|SNCA|BMPR1B|KCNN4|HTR2A|CACNA1A|TRPM5|AGFG1|EIF4A3|DNER	http://amigo.geneontology.org/amigo/term/GO:0043025
centrosome	Gene Ontology	GO:0005813	14	506	3.98394e-05	0.0043357	C2CD3|SCLT1|BRCA2|AHI1|MASTL|RBBP6|ROCK2|GSK3B|DCAF12|ERCC6L2|PIBF1|CDC14A|DNM2|CEP126	http://amigo.geneontology.org/amigo/term/GO:0005813
positive regulation of protein phosphorylation	Gene Ontology	GO:0001934	8	178	8.08069e-05	0.00803683	PLAUR|ROCK2|CARD14|INSR|FGF18|DAB2|PIN1|KDR	http://amigo.geneontology.org/amigo/term/GO:0001934
brain development	Gene Ontology	GO:0007420	9	231	8.40086e-05	0.00803683	C2CD3|SPHK1|BRCA2|UNC5C|S1PR1|RIDA|TSPAN2|CACNA1A|GABRA5	http://amigo.geneontology.org/amigo/term/GO:0007420
glutamatergic synapse	Gene Ontology	GO:0098978	11	354	0.000100208	0.00884912	GRID2|CACNA1A|USP46|GSK3B|OLFM2|PTPRD|HTR2A|DNM2|JAK2|PIN1|EIF4A3	http://amigo.geneontology.org/amigo/term/GO:0098978
apical plasma membrane	Gene Ontology	GO:0016324	11	354	0.000100208	0.00884912	ABCG2|PARD3|CEACAM20|ENPP3|MYO1A|PASK|SLC4A4|SCNN1B|PROM1|LMO7|KISS1	http://amigo.geneontology.org/amigo/term/GO:0016324
phosphatidylinositol 3-kinase regulatory subunit binding	Gene Ontology	GO:0036312	3	10	0.000109046	0.00927296	PTPN13|FAM83B|DNM2	http://amigo.geneontology.org/amigo/term/GO:0036312
intracellular membrane-bounded organelle	Gene Ontology	GO:0043231	17	788	0.00012408	0.0101745	SPHK1|EHD4|AGK|HSD17B3|AP1G1|AP4M1|RFX1|PASK|HNF1B|NDFIP2|TNRC6A|NACC1|PHLPP2|DAB2|PHLPP1|S1PR1|AGFG1	http://amigo.geneontology.org/amigo/term/GO:0043231
cell population proliferation	Gene Ontology	GO:0008283	7	142	0.000130727	0.01035	USPL1|YME1L1|PDS5B|MCM7|CDK3|KANK1|FAM83B	http://amigo.geneontology.org/amigo/term/GO:0008283
cilium assembly	Gene Ontology	GO:0060271	8	194	0.000143005	0.0109447	SCLT1|PIBF1|GALNT11|AHI1|CDC14A|CEP126|EHD4|RFX3	http://amigo.geneontology.org/amigo/term/GO:0060271
dendrite morphogenesis	Gene Ontology	GO:0048813	4	34	0.000178836	0.0132454	RERE|ABI1|KIDINS220|RBFOX2	http://amigo.geneontology.org/amigo/term/GO:0048813
cell-cell junction assembly	Gene Ontology	GO:0007043	4	35	0.000198118	0.0142149	CDH20|CDH12|TLN2|CTNND2	http://amigo.geneontology.org/amigo/term/GO:0007043
establishment of epithelial cell polarity	Gene Ontology	GO:0090162	3	13	0.000210026	0.0146127	CYTH3|PARD3|FRMD4B	http://amigo.geneontology.org/amigo/term/GO:0090162
peptidyl-serine phosphorylation	Gene Ontology	GO:0018105	7	161	0.000273302	0.0184559	PKN1|MASTL|ROCK2|GSK3B|PRKACA|MARK3|PASK	http://amigo.geneontology.org/amigo/term/GO:0018105
protein-containing complex	Gene Ontology	GO:0032991	14	623	0.000327528	0.0207146	TAF6|BRCA2|ILDR1|PKN1|QTRT1|SNCA|DNM2|KIDINS220|RBBP6|ERCC6L2|PARD3|TBX5|MALT1|ESR1	http://amigo.geneontology.org/amigo/term/GO:0032991
cell adhesion	Gene Ontology	GO:0007155	12	478	0.000333816	0.0207146	PARD3|CDH20|PGM5|S1PR1|CADM4|TLN2|PPFIBP1|PRKACA|CTNND2|ITGAL|OPCML|MMRN1	http://amigo.geneontology.org/amigo/term/GO:0007155
protein autophosphorylation	Gene Ontology	GO:0046777	7	170	0.000374685	0.0226389	EEF2K|PASK|KIT|INSR|JAK2|GSK3B|KDR	http://amigo.geneontology.org/amigo/term/GO:0046777
transmembrane receptor protein tyrosine kinase signaling pathway	Gene Ontology	GO:0007169	6	123	0.000417678	0.0245894	EPHA6|ABI1|AHI1|KIT|INSR|KDR	http://amigo.geneontology.org/amigo/term/GO:0007169
peptidyl-tyrosine phosphorylation	Gene Ontology	GO:0018108	6	124	0.000435203	0.0249806	EPHA6|ABI1|KIT|INSR|JAK2|KDR	http://amigo.geneontology.org/amigo/term/GO:0018108
regulation of inflammatory response	Gene Ontology	GO:0050727	5	82	0.000486054	0.025953	ADAMTS12|ESR1|JAK2|BIRC2|PASK	http://amigo.geneontology.org/amigo/term/GO:0050727
positive regulation of transcription by RNA polymerase II	Gene Ontology	GO:0045944	20	1159	0.000567512	0.0289557	TAF6|SOX13|MYB|KLF12|RFX3|ESR1|S1PR1|ZNF609|EVX1|AHI1|LMO7|MED10|KPNA6|BMPR1B|TBX5|PID1|DAB2|PIN1|SOX1|TEAD4	http://amigo.geneontology.org/amigo/term/GO:0045944
beta-catenin binding	Gene Ontology	GO:0008013	5	86	0.000597216	0.0291746	ESR1|PIN1|KANK1|CTNND2|GSK3B	http://amigo.geneontology.org/amigo/term/GO:0008013
mitochondrion	Gene Ontology	GO:0005739	21	1258	0.000630762	0.0298588	MRPS25|AGK|YME1L1|KMO|BBOX1|PPM1K|C10orf67|RIDA|GSK3B|ECHS1|NDFIP2|ABHD8|SPHKAP|PRKACA|OPA3|GTPBP3|SNCA|FH|ERCC6L2|PIN1|COX6B1	http://amigo.geneontology.org/amigo/term/GO:0005739
positive regulation of cardiac muscle hypertrophy	Gene Ontology	GO:0010613	3	20	0.000639184	0.0298588	PRKACA|PDE5A|ROCK2	http://amigo.geneontology.org/amigo/term/GO:0010613
regulation of cell adhesion	Gene Ontology	GO:0030155	4	49	0.000650235	0.0298588	S1PR1|GPR4|ROCK2|LMO7	http://amigo.geneontology.org/amigo/term/GO:0030155
positive regulation of endocytosis	Gene Ontology	GO:0045807	3	21	0.000726506	0.0318294	EEF2K|DAB2|SNCA	http://amigo.geneontology.org/amigo/term/GO:0045807
protein phosphorylation	Gene Ontology	GO:0006468	11	451	0.00073792	0.0318294	PKN1|PDIK1L|BMPR1B|PASK|INSR|CDK3|PRKACA|ROCK2|MARK3|JAK2|GSK3B	http://amigo.geneontology.org/amigo/term/GO:0006468
negative regulation of phosphoprotein phosphatase activity	Gene Ontology	GO:0032515	4	51	0.000748602	0.0318294	PPP1R35|MASTL|PPME1|GSK3B	http://amigo.geneontology.org/amigo/term/GO:0032515
synapse organization	Gene Ontology	GO:0050808	4	51	0.000748602	0.0318294	PIN1|CTNND2|PPFIBP1|SNCA	http://amigo.geneontology.org/amigo/term/GO:0050808
endoplasmic reticulum	Gene Ontology	GO:0005783	18	1018	0.000810993	0.0336297	STIM1|SCAPER|EHD4|RASGRF2|MBOAT2|ABI1|DNAJC1|KCNQ1|NDFIP2|GOLT1A|PPP1R15B|PRKACA|PROM1|HMGCLL1|UNC93B1|NPLOC4|HSD17B3|KDR	http://amigo.geneontology.org/amigo/term/GO:0005783
tau-protein kinase activity	Gene Ontology	GO:0050321	3	22	0.000821067	0.0336297	GSK3B|ROCK2|MARK3	http://amigo.geneontology.org/amigo/term/GO:0050321
integral component of plasma membrane	Gene Ontology	GO:0005887	22	1380	0.000850882	0.0336297	STIM1|CHRNA2|EPHA6|SLC4A4|BMPR1B|GABRA5|HTR2A|SCNN1B|PLAUR|TRPM5|KDR|GRID2|CDH20|TSPAN2|PROM1|TSPAN9|GPR4|IL27RA|PLGRKT|INSR|KIT|PTPRD	http://amigo.geneontology.org/amigo/term/GO:0005887
transmembrane receptor protein tyrosine kinase activity	Gene Ontology	GO:0004714	4	54	0.000915207	0.0336297	EPHA6|INSR|KDR|KIT	http://amigo.geneontology.org/amigo/term/GO:0004714
cytoplasmic vesicle membrane	Gene Ontology	GO:0030659	6	144	0.000922766	0.0336297	MALRD1|AP1G1|SNX19|KCNQ1|SCNN1B|PDE6D	http://amigo.geneontology.org/amigo/term/GO:0030659
sensory perception of sound	Gene Ontology	GO:0007605	6	144	0.000922766	0.0336297	LRIG1|EML2|CDC14A|KCNQ1|MYO1A|GABRA5	http://amigo.geneontology.org/amigo/term/GO:0007605
DNA binding	Gene Ontology	GO:0003677	20	1209	0.000942134	0.033799	RERE|TAF6|SPHK1|FAAP100|KLF12|PARP4|SOX13|RFX3|DNAJC1|PDS5B|MCM7|MUS81|ERCC6L2|ZNF227|TBX5|SYCP1|SOX1|OTUD7A|UHRF2|AGFG1	http://amigo.geneontology.org/amigo/term/GO:0003677
positive regulation of glycolytic process	Gene Ontology	GO:0045821	3	24	0.00103282	0.0364822	SLC4A4|INSR|HTR2A	http://amigo.geneontology.org/amigo/term/GO:0045821
positive regulation of clathrin-dependent endocytosis	Gene Ontology	GO:2000370	2	5	0.00112151	0.0372031	DAB2|DNM2	http://amigo.geneontology.org/amigo/term/GO:2000370
negative regulation of transporter activity	Gene Ontology	GO:0032410	2	5	0.00112151	0.0372031	NDFIP2|SNCA	http://amigo.geneontology.org/amigo/term/GO:0032410
regulation of toll-like receptor signaling pathway	Gene Ontology	GO:0034121	2	5	0.00112151	0.0372031	BIRC2|ESR1	http://amigo.geneontology.org/amigo/term/GO:0034121
cysteine-type endopeptidase inhibitor activity involved in apoptotic process	Gene Ontology	GO:0043027	3	25	0.00115044	0.0372031	TNFAIP8|BIRC2|SNCA	http://amigo.geneontology.org/amigo/term/GO:0043027
flavin adenine dinucleotide binding	Gene Ontology	GO:0050660	4	59	0.00124827	0.0392607	KMO|DUS1L|ACOX1|DPYD	http://amigo.geneontology.org/amigo/term/GO:0050660
cellular response to growth factor stimulus	Gene Ontology	GO:0071363	4	59	0.00124827	0.0392607	INSR|EHD4|BMPR1B|SPHK1	http://amigo.geneontology.org/amigo/term/GO:0071363
positive regulation of synapse assembly	Gene Ontology	GO:0051965	4	61	0.00140249	0.041665	EEF2K|LRTM1|PTPRD|GRID2	http://amigo.geneontology.org/amigo/term/GO:0051965
positive regulation of MAP kinase activity	Gene Ontology	GO:0043406	4	61	0.00140249	0.041665	FGF18|HTR2A|PDE5A|KIT	http://amigo.geneontology.org/amigo/term/GO:0043406
protein serine/threonine phosphatase activity	Gene Ontology	GO:0004722	4	62	0.00148436	0.041665	PHLPP2|PHLPP1|PPM1K|CDC14A	http://amigo.geneontology.org/amigo/term/GO:0004722
regulation of telomerase activity	Gene Ontology	GO:0051972	2	6	0.00148804	0.041665	PARP4|SMG6	http://amigo.geneontology.org/amigo/term/GO:0051972
site of polarized growth	Gene Ontology	GO:0030427	2	6	0.00148804	0.041665	FRY|FRYL	http://amigo.geneontology.org/amigo/term/GO:0030427
lipid kinase activity	Gene Ontology	GO:0001727	2	6	0.00148804	0.041665	SPHK1|AGK	http://amigo.geneontology.org/amigo/term/GO:0001727
activation of Janus kinase activity	Gene Ontology	GO:0042976	2	6	0.00148804	0.041665	PIBF1|JAK2	http://amigo.geneontology.org/amigo/term/GO:0042976
negative regulation of ruffle assembly	Gene Ontology	GO:1900028	2	6	0.00148804	0.041665	KANK1|ARHGAP24	http://amigo.geneontology.org/amigo/term/GO:1900028
interleukin-12 receptor binding	Gene Ontology	GO:0005143	2	6	0.00148804	0.041665	IL27RA|JAK2	http://amigo.geneontology.org/amigo/term/GO:0005143
protease binding	Gene Ontology	GO:0002020	5	107	0.00151908	0.0420218	STIM1|BRCA2|GSK3B|MALT1|KIT	http://amigo.geneontology.org/amigo/term/GO:0002020
neuronal cell body membrane	Gene Ontology	GO:0032809	3	28	0.00155285	0.0424446	GABRA5|CACNA1A|INSR	http://amigo.geneontology.org/amigo/term/GO:0032809
positive regulation of MAPK cascade	Gene Ontology	GO:0043410	5	109	0.00164255	0.0442612	INSR|KISS1|ROCK2|KDR|KIT	http://amigo.geneontology.org/amigo/term/GO:0043410
identical protein binding	Gene Ontology	GO:0042802	22	1456	0.00165787	0.0442612	STIM1|BBOX1|BIRC2|SLC4A4|FASN|PLVAP|CACNA1A|SOX13|RIDA|HNF1B|HTR2A|JAK2|MALT1|BRCA2|ILDR1|AHI1|MIPOL1|ABCG2|PARD3|ESR1|KDR|SNCA	http://amigo.geneontology.org/amigo/term/GO:0042802
regulation of cell motility	Gene Ontology	GO:2000145	3	29	0.00170416	0.0449741	PKN1|CADM4|ROCK2	http://amigo.geneontology.org/amigo/term/GO:2000145
peptidyl-threonine phosphorylation	Gene Ontology	GO:0018107	4	65	0.00174989	0.0455963	GSK3B|PRKACA|ROCK2|PASK	http://amigo.geneontology.org/amigo/term/GO:0018107
protein serine/threonine kinase activity	Gene Ontology	GO:0004674	9	357	0.00176745	0.0455963	PKN1|MASTL|PDIK1L|ROCK2|PASK|BMPR1B|PRKACA|MARK3|GSK3B	http://amigo.geneontology.org/amigo/term/GO:0004674
dendrite membrane	Gene Ontology	GO:0032590	3	30	0.00186437	0.0475131	GABRA5|CACNA1A|INSR	http://amigo.geneontology.org/amigo/term/GO:0032590
regulation of transcription by RNA polymerase II	Gene Ontology	GO:0006357	14	751	0.00188733	0.0475131	RERE|ZBTB39|NACC1|ESR1|PKN1|ZNF609|DMP1|RFX1|KIT|MED10|MED13L|HNF1B|RFX3|TEAD4	http://amigo.geneontology.org/amigo/term/GO:0006357
fucose metabolic process	Gene Ontology	GO:0006004	2	7	0.00190383	0.0475131	FPGT|FUOM	http://amigo.geneontology.org/amigo/term/GO:0006004
WW domain binding	Gene Ontology	GO:0050699	3	31	0.00203366	0.0496732	NDFIP2|SCNN1B|DNM2	http://amigo.geneontology.org/amigo/term/GO:0050699
positive regulation of mitotic cell cycle	Gene Ontology	GO:0045931	3	31	0.00203366	0.0496732	SPHK1|BRCA2|PRKACA	http://amigo.geneontology.org/amigo/term/GO:0045931
ubiquitin-protein transferase activity	Gene Ontology	GO:0004842	7	233	0.00220098	0.0515033	DTX4|UBE2O|RBBP6|BIRC2|MALT1|LMO7|UHRF2	http://amigo.geneontology.org/amigo/term/GO:0004842
protein phosphatase 2A binding	Gene Ontology	GO:0051721	3	32	0.00221221	0.0515033	PPME1|MASTL|SPHK1	http://amigo.geneontology.org/amigo/term/GO:0051721
extracellular exosome	Gene Ontology	GO:0070062	28	2085	0.00225369	0.0515033	EHD4|BBOX1|BPI|SLC4A4|INSR|DNM2|FH|PLVAP|RIDA|FASN|SCNN1B|MARK3|ITGAL|DPP3|GAA|PARP4|AP4M1|EFEMP2|ENPP3|ABHD8|PLEC|PROM1|EVPL|PTPN13|CD274|ABI1|PTPRD|PRKACA	http://amigo.geneontology.org/amigo/term/GO:0070062
positive regulation of protein binding	Gene Ontology	GO:0032092	4	70	0.00226279	0.0515033	RFNG|PIN1|GSK3B|MARK3	http://amigo.geneontology.org/amigo/term/GO:0032092
sphingosine-1-phosphate receptor activity	Gene Ontology	GO:0038036	2	8	0.00236816	0.0515033	S1PR1|SPHK1	http://amigo.geneontology.org/amigo/term/GO:0038036
retina morphogenesis in camera-type eye	Gene Ontology	GO:0060042	2	8	0.00236816	0.0515033	RPE65|PROM1	http://amigo.geneontology.org/amigo/term/GO:0060042
exocrine pancreas development	Gene Ontology	GO:0031017	2	8	0.00236816	0.0515033	INSR|SRP54	http://amigo.geneontology.org/amigo/term/GO:0031017
regulation of insulin secretion	Gene Ontology	GO:0050796	4	71	0.00237652	0.0515033	CACNA1A|GIPR|PRKACA|RFX3	http://amigo.geneontology.org/amigo/term/GO:0050796
negative regulation of protein phosphorylation	Gene Ontology	GO:0001933	4	71	0.00237652	0.0515033	PTPN13|PID1|CADM4|PPP1R15B	http://amigo.geneontology.org/amigo/term/GO:0001933
positive regulation of cytosolic calcium ion concentration involved in phospholipase C-activating G protein-coupled signaling pathway	Gene Ontology	GO:0051482	3	33	0.0024002	0.0515033	S1PR1|KISS1|GPR4	http://amigo.geneontology.org/amigo/term/GO:0051482
insulin secretion	Gene Ontology	GO:0030073	3	33	0.0024002	0.0515033	HNF1B|SNX19|MC4R	http://amigo.geneontology.org/amigo/term/GO:0030073
DNA-binding transcription factor activity	Gene Ontology	GO:0003700	12	607	0.00245775	0.0515901	KLF12|NACC1|ESR1|EVX1|SOX13|DMP1|RFX1|RFX3|HNF1B|TBX5|SOX1|TEAD4	http://amigo.geneontology.org/amigo/term/GO:0003700
positive regulation of kinase activity	Gene Ontology	GO:0033674	4	72	0.00249412	0.0515901	EPHA6|INSR|KDR|KIT	http://amigo.geneontology.org/amigo/term/GO:0033674
drug binding	Gene Ontology	GO:0008144	4	72	0.00249412	0.0515901	FASN|SRP54|HTR2A|CHRNA2	http://amigo.geneontology.org/amigo/term/GO:0008144
positive regulation of protein ubiquitination	Gene Ontology	GO:0031398	4	72	0.00249412	0.0515901	NDFIP2|SPHK1|BIRC2|MALT1	http://amigo.geneontology.org/amigo/term/GO:0031398
tumor necrosis factor-mediated signaling pathway	Gene Ontology	GO:0033209	5	121	0.00254355	0.0516058	PLVAP|POP1|JAK2|BIRC2|CARD14	http://amigo.geneontology.org/amigo/term/GO:0033209
regulation of cell cycle	Gene Ontology	GO:0051726	5	121	0.00254355	0.0516058	CDK3|MASTL|FBXL12|UHRF2|BIRC2	http://amigo.geneontology.org/amigo/term/GO:0051726
ribonucleoprotein complex binding	Gene Ontology	GO:0043021	3	34	0.00259778	0.0518652	SMG6|SRP54|EIF4A3	http://amigo.geneontology.org/amigo/term/GO:0043021
perinuclear region of cytoplasm	Gene Ontology	GO:0048471	13	697	0.00269814	0.0534046	PLVAP|EHD4|COPS6|HMGCLL1|DNM2|ENPP3|NDFIP2|PLEC|MALT1|SNCA|PRKACA|RASA2|EPG5	http://amigo.geneontology.org/amigo/term/GO:0048471
Notch receptor processing	Gene Ontology	GO:0007220	2	9	0.00288029	0.0550743	DNER|GALNT11	http://amigo.geneontology.org/amigo/term/GO:0007220
Golgi to lysosome transport	Gene Ontology	GO:0090160	2	9	0.00288029	0.0550743	AP1G1|AP4M1	http://amigo.geneontology.org/amigo/term/GO:0090160
renal system process	Gene Ontology	GO:0003014	2	9	0.00288029	0.0550743	PKN1|SLC4A4	http://amigo.geneontology.org/amigo/term/GO:0003014
positive regulation of adenylate cyclase activity	Gene Ontology	GO:0045762	2	9	0.00288029	0.0550743	CACNA1A|STIM1	http://amigo.geneontology.org/amigo/term/GO:0045762
protein kinase binding	Gene Ontology	GO:0019901	10	461	0.00292024	0.0550743	ERCC6L2|ESR1|UNC5C|RBBP6|GSK3B|PPME1|JAK2|DNM2|FAM83B|PASK	http://amigo.geneontology.org/amigo/term/GO:0019901
multicellular organism development	Gene Ontology	GO:0007275	10	462	0.00296445	0.0550743	CDH12|CDH20|EPHA6|KIT|INSR|DSPP|DAB2|VANGL1|KDR|AGFG1	http://amigo.geneontology.org/amigo/term/GO:0007275
caveola	Gene Ontology	GO:0005901	4	76	0.00300455	0.0550743	PLVAP|JAK2|INSR|HTR2A	http://amigo.geneontology.org/amigo/term/GO:0005901
immune system process	Gene Ontology	GO:0002376	3	36	0.00302237	0.0550743	KCNN4|PIBF1|CEACAM20	http://amigo.geneontology.org/amigo/term/GO:0002376
cell death	Gene Ontology	GO:0008219	3	36	0.00302237	0.0550743	PARP4|CACNA1A|HTR2A	http://amigo.geneontology.org/amigo/term/GO:0008219
cell projection	Gene Ontology	GO:0042995	5	127	0.0031083	0.0561942	CACNA1A|PDLIM5|ARHGAP24|THSD7A|AGFG1	http://amigo.geneontology.org/amigo/term/GO:0042995
external side of plasma membrane	Gene Ontology	GO:0009897	9	392	0.00324822	0.0578393	ENOX1|CD274|S1PR1|IL27RA|ENPP3|KIT|INSR|SCNN1B|PDCD1LG2	http://amigo.geneontology.org/amigo/term/GO:0009897
ubiquitin binding	Gene Ontology	GO:0043130	4	79	0.00343116	0.0580664	NPLOC4|USPL1|BIRC2|UCHL3	http://amigo.geneontology.org/amigo/term/GO:0043130
insulin receptor substrate binding	Gene Ontology	GO:0043560	2	10	0.00343948	0.0580664	INSR|JAK2	http://amigo.geneontology.org/amigo/term/GO:0043560
cellular response to brain-derived neurotrophic factor stimulus	Gene Ontology	GO:1990416	2	10	0.00343948	0.0580664	EEF2K|EIF4A3	http://amigo.geneontology.org/amigo/term/GO:1990416
sphingosine-1-phosphate receptor signaling pathway	Gene Ontology	GO:0003376	2	10	0.00343948	0.0580664	S1PR1|SPHK1	http://amigo.geneontology.org/amigo/term/GO:0003376
protein deneddylation	Gene Ontology	GO:0000338	2	10	0.00343948	0.0580664	GPS1|COPS6	http://amigo.geneontology.org/amigo/term/GO:0000338
regulation of Rac protein signal transduction	Gene Ontology	GO:0035020	2	10	0.00343948	0.0580664	CADM4|DNM2	http://amigo.geneontology.org/amigo/term/GO:0035020
positive regulation of neuron death	Gene Ontology	GO:1901216	3	38	0.0034872	0.0584424	KMO|GSK3B|SNCA	http://amigo.geneontology.org/amigo/term/GO:1901216
positive regulation of angiogenesis	Gene Ontology	GO:0045766	5	131	0.00353174	0.05876	STIM1|SPHK1|FGF18|PRKACA|KDR	http://amigo.geneontology.org/amigo/term/GO:0045766
positive regulation of nitric oxide biosynthetic process	Gene Ontology	GO:0045429	3	39	0.00373506	0.060768	INSR|JAK2|DNM2	http://amigo.geneontology.org/amigo/term/GO:0045429
positive regulation of blood vessel endothelial cell migration	Gene Ontology	GO:0043536	3	39	0.00373506	0.060768	FGF18|PRKACA|KDR	http://amigo.geneontology.org/amigo/term/GO:0043536
cell morphogenesis	Gene Ontology	GO:0000902	4	81	0.00373737	0.060768	CDH20|FRY|FRYL|CDH12	http://amigo.geneontology.org/amigo/term/GO:0000902
microtubule cytoskeleton organization	Gene Ontology	GO:0000226	5	133	0.0037583	0.060768	CCDC170|EML2|PARD3|CDC14A|MARK3	http://amigo.geneontology.org/amigo/term/GO:0000226
MAPK cascade	Gene Ontology	GO:0000165	7	261	0.00404308	0.0621694	PLVAP|RASGRF2|KIT|FGF18|JAK2|MARK3|RASA2	http://amigo.geneontology.org/amigo/term/GO:0000165
ER overload response	Gene Ontology	GO:0006983	2	11	0.00404501	0.0621694	PPP1R15B|GSK3B	http://amigo.geneontology.org/amigo/term/GO:0006983
epithelial cilium movement involved in determination of left/right asymmetry	Gene Ontology	GO:0060287	2	11	0.00404501	0.0621694	CCDC40|RFX3	http://amigo.geneontology.org/amigo/term/GO:0060287
endothelial cell differentiation	Gene Ontology	GO:0045446	2	11	0.00404501	0.0621694	S1PR1|KDR	http://amigo.geneontology.org/amigo/term/GO:0045446
interleukin-27-mediated signaling pathway	Gene Ontology	GO:0070106	2	11	0.00404501	0.0621694	IL27RA|JAK2	http://amigo.geneontology.org/amigo/term/GO:0070106
interleukin-35-mediated signaling pathway	Gene Ontology	GO:0070757	2	11	0.00404501	0.0621694	IL27RA|JAK2	http://amigo.geneontology.org/amigo/term/GO:0070757
lung development	Gene Ontology	GO:0030324	4	83	0.00406159	0.0621694	CCDC40|FGF18|RIDA|TBX5	http://amigo.geneontology.org/amigo/term/GO:0030324
regulation of apoptotic process	Gene Ontology	GO:0042981	6	197	0.00421158	0.0639635	ESR1|BIRC2|USP42|JAK2|PHLPP1|MALT1	http://amigo.geneontology.org/amigo/term/GO:0042981
extracellular matrix structural constituent	Gene Ontology	GO:0005201	5	137	0.00424235	0.0639635	COL5A3|MMRN1|DSPP|EFEMP2|COL4A4	http://amigo.geneontology.org/amigo/term/GO:0005201
negative regulation of T cell proliferation	Gene Ontology	GO:0042130	3	41	0.00426237	0.0639635	CD274|PDE5A|PDCD1LG2	http://amigo.geneontology.org/amigo/term/GO:0042130
calmodulin binding	Gene Ontology	GO:0005516	6	200	0.00452084	0.0649543	EEF2K|SPHK1|RASGRF2|MYO1A|KCNQ1|KCNN4	http://amigo.geneontology.org/amigo/term/GO:0005516
protein phosphatase binding	Gene Ontology	GO:0019903	4	86	0.00458275	0.0649543	PPME1|PARD3|CADM4|KCNN4	http://amigo.geneontology.org/amigo/term/GO:0019903
positive regulation of phosphatidylinositol 3-kinase signaling	Gene Ontology	GO:0014068	4	86	0.00458275	0.0649543	INSR|JAK2|KDR|KIT	http://amigo.geneontology.org/amigo/term/GO:0014068
dendritic spine head	Gene Ontology	GO:0044327	2	12	0.00469617	0.0649543	CACNA1A|DNM2	http://amigo.geneontology.org/amigo/term/GO:0044327
positive regulation of positive chemotaxis	Gene Ontology	GO:0050927	2	12	0.00469617	0.0649543	S1PR1|KDR	http://amigo.geneontology.org/amigo/term/GO:0050927
regulation of proteolysis	Gene Ontology	GO:0030162	2	12	0.00469617	0.0649543	C2CD3|PLAUR	http://amigo.geneontology.org/amigo/term/GO:0030162
cellular response to electrical stimulus	Gene Ontology	GO:0071257	2	12	0.00469617	0.0649543	RPE65|CACNA1A	http://amigo.geneontology.org/amigo/term/GO:0071257
regulation of postsynaptic density assembly	Gene Ontology	GO:0099151	2	12	0.00469617	0.0649543	PTPRD|GRID2	http://amigo.geneontology.org/amigo/term/GO:0099151
regulation of postsynaptic neurotransmitter receptor internalization	Gene Ontology	GO:0099149	2	12	0.00469617	0.0649543	CACNA1A|USP46	http://amigo.geneontology.org/amigo/term/GO:0099149
double-strand break repair via break-induced replication	Gene Ontology	GO:0000727	2	12	0.00469617	0.0649543	MCM7|MUS81	http://amigo.geneontology.org/amigo/term/GO:0000727
actinin binding	Gene Ontology	GO:0042805	2	12	0.00469617	0.0649543	PDLIM5|PROM1	http://amigo.geneontology.org/amigo/term/GO:0042805
negative regulation of cell motility	Gene Ontology	GO:2000146	2	12	0.00469617	0.0649543	PIN1|AP1AR	http://amigo.geneontology.org/amigo/term/GO:2000146
epithelial cell development	Gene Ontology	GO:0002064	2	12	0.00469617	0.0649543	SLC4A4|ESR1	http://amigo.geneontology.org/amigo/term/GO:0002064
kinesin binding	Gene Ontology	GO:0019894	3	43	0.00483263	0.0664415	AP1G1|AP1AR|SNCA	http://amigo.geneontology.org/amigo/term/GO:0019894
synapse	Gene Ontology	GO:0045202	9	420	0.00502423	0.0682582	GRID2|UNC5C|DNM2|TLN2|OLFM3|PDE7B|CHRNA2|CACNA1A|GABRA5	http://amigo.geneontology.org/amigo/term/GO:0045202
dendrite	Gene Ontology	GO:0030425	9	420	0.00502423	0.0682582	UNC5C|GSK3B|BMPR1B|HTR2A|CTNND2|MARK3|TRPM5|EIF4A3|DNER	http://amigo.geneontology.org/amigo/term/GO:0030425
protein tyrosine kinase activity	Gene Ontology	GO:0004713	4	89	0.00514711	0.0684013	INSR|JAK2|KDR|KIT	http://amigo.geneontology.org/amigo/term/GO:0004713
cysteine-type endopeptidase activity	Gene Ontology	GO:0004197	4	89	0.00514711	0.0684013	POP1|USP46|MALT1|USP42	http://amigo.geneontology.org/amigo/term/GO:0004197
receptor complex	Gene Ontology	GO:0043235	6	207	0.00530716	0.0684013	EPHA6|IL27RA|BMPR1B|KIT|INSR|KDR	http://amigo.geneontology.org/amigo/term/GO:0043235
nucleic acid binding	Gene Ontology	GO:0003676	5	145	0.00534116	0.0684013	ENOX1|SCAPER|EHD4|RCN2|ENPP3	http://amigo.geneontology.org/amigo/term/GO:0003676
negative regulation of substrate adhesion-dependent cell spreading	Gene Ontology	GO:1900025	2	13	0.00539226	0.0684013	AP1AR|KANK1	http://amigo.geneontology.org/amigo/term/GO:1900025
negative regulation of microtubule polymerization	Gene Ontology	GO:0031115	2	13	0.00539226	0.0684013	EML2|SNCA	http://amigo.geneontology.org/amigo/term/GO:0031115
negative regulation of activated T cell proliferation	Gene Ontology	GO:0046007	2	13	0.00539226	0.0684013	CD274|PDCD1LG2	http://amigo.geneontology.org/amigo/term/GO:0046007
epithelial cell proliferation	Gene Ontology	GO:0050673	2	13	0.00539226	0.0684013	HNF1B|KIT	http://amigo.geneontology.org/amigo/term/GO:0050673
cellular response to epinephrine stimulus	Gene Ontology	GO:0071872	2	13	0.00539226	0.0684013	KCNQ1|SNCA	http://amigo.geneontology.org/amigo/term/GO:0071872
positive regulation of phospholipase C activity	Gene Ontology	GO:0010863	2	13	0.00539226	0.0684013	ESR1|KIT	http://amigo.geneontology.org/amigo/term/GO:0010863
protein kinase A catalytic subunit binding	Gene Ontology	GO:0034236	2	13	0.00539226	0.0684013	GSK3B|KCNQ1	http://amigo.geneontology.org/amigo/term/GO:0034236
positive regulation of cytosolic calcium ion concentration	Gene Ontology	GO:0007204	5	146	0.00549137	0.0692758	CACNA1A|GIPR|JAK2|KISS1|ESR1	http://amigo.geneontology.org/amigo/term/GO:0007204
non-motile cilium assembly	Gene Ontology	GO:1905515	3	46	0.00577061	0.071618	C2CD3|PIBF1|CEP126	http://amigo.geneontology.org/amigo/term/GO:1905515
protein dephosphorylation	Gene Ontology	GO:0006470	5	149	0.00595987	0.0733355	PTPN13|PHLPP2|PHLPP1|PPM1K|PTPRD	http://amigo.geneontology.org/amigo/term/GO:0006470
heterophilic cell-cell adhesion via plasma membrane cell adhesion molecules	Gene Ontology	GO:0007157	3	47	0.00610574	0.0733355	PTPRD|ITGAL|GRID2	http://amigo.geneontology.org/amigo/term/GO:0007157
sensory perception of taste	Gene Ontology	GO:0050909	2	14	0.00613258	0.0733355	TRPM5|SCNN1B	http://amigo.geneontology.org/amigo/term/GO:0050909
sphingosine biosynthetic process	Gene Ontology	GO:0046512	2	14	0.00613258	0.0733355	SPHK1|AGK	http://amigo.geneontology.org/amigo/term/GO:0046512
GTPase inhibitor activity	Gene Ontology	GO:0005095	2	14	0.00613258	0.0733355	GPS1|PDE6D	http://amigo.geneontology.org/amigo/term/GO:0005095
regulation of axon extension	Gene Ontology	GO:0030516	2	14	0.00613258	0.0733355	GSK3B|DNM2	http://amigo.geneontology.org/amigo/term/GO:0030516
cargo receptor activity	Gene Ontology	GO:0038024	2	14	0.00613258	0.0733355	DAB2|INSR	http://amigo.geneontology.org/amigo/term/GO:0038024
cytoplasmic vesicle	Gene Ontology	GO:0031410	7	285	0.00639519	0.0760604	PDE6D|AP4M1|HTR2A|MARVELD3|DNM2|UQCC1|AGFG1	http://amigo.geneontology.org/amigo/term/GO:0031410
positive regulation of cell adhesion	Gene Ontology	GO:0045785	3	48	0.00645226	0.0760604	APBB1IP|CYTH3|PRKACA	http://amigo.geneontology.org/amigo/term/GO:0045785
protein kinase activity	Gene Ontology	GO:0004672	6	216	0.00645984	0.0760604	EEF2K|PKN1|PDIK1L|GSK3B|JAK2|PRKACA	http://amigo.geneontology.org/amigo/term/GO:0004672
ubiquitin protein ligase activity	Gene Ontology	GO:0061630	7	286	0.0065114	0.0762763	DTX4|UBE2O|PELI3|BIRC2|RBBP6|MED10|UHRF2	http://amigo.geneontology.org/amigo/term/GO:0061630
extracellular region	Gene Ontology	GO:0005576	24	1843	0.00659611	0.0768765	AGL|BPI|PLAUR|CCDC40|OLFM2|RFNG|THSD7A|MMRN1|TAC3|FGF18|OPCML|KDR|KISS1|EFEMP2|LYPD5|CORIN|COL5A3|COL4A4|PDCD1LG2|C18orf54|RFX3|DSPP|CNPY4|SNCA	http://amigo.geneontology.org/amigo/term/GO:0005576
cell-matrix adhesion	Gene Ontology	GO:0007160	4	96	0.00664057	0.0770037	ADAMTS12|COL5A3|LYPD5|ITGAL	http://amigo.geneontology.org/amigo/term/GO:0007160
calcium ion binding	Gene Ontology	GO:0005509	12	693	0.00681203	0.0774641	EEF2K|STIM1|EHD4|CDH20|CACNA1A|MMRN1|EFEMP2|CDH12|ENPP3|DSPP|SNCA|DNER	http://amigo.geneontology.org/amigo/term/GO:0005509
positive regulation of phosphoprotein phosphatase activity	Gene Ontology	GO:0032516	2	15	0.00691644	0.0774641	PPP1R15B|JAK2	http://amigo.geneontology.org/amigo/term/GO:0032516
photoreceptor outer segment membrane	Gene Ontology	GO:0042622	2	15	0.00691644	0.0774641	PHLPP2|PROM1	http://amigo.geneontology.org/amigo/term/GO:0042622
lipid phosphorylation	Gene Ontology	GO:0046834	2	15	0.00691644	0.0774641	SPHK1|AGK	http://amigo.geneontology.org/amigo/term/GO:0046834
positive regulation of SMAD protein signal transduction	Gene Ontology	GO:0060391	2	15	0.00691644	0.0774641	DAB2|JAK2	http://amigo.geneontology.org/amigo/term/GO:0060391
energy reserve metabolic process	Gene Ontology	GO:0006112	2	15	0.00691644	0.0774641	PID1|MC4R	http://amigo.geneontology.org/amigo/term/GO:0006112
interstrand cross-link repair	Gene Ontology	GO:0036297	3	50	0.00717988	0.0796377	MUS81|ERCC6L2|FAAP100	http://amigo.geneontology.org/amigo/term/GO:0036297
regulation of membrane potential	Gene Ontology	GO:0042391	4	99	0.00735983	0.0809573	GABRA5|SLC4A4|CHRNA2|TAFA4	http://amigo.geneontology.org/amigo/term/GO:0042391
endosome	Gene Ontology	GO:0005768	7	293	0.00736937	0.0809573	SLC66A2|PKN1|S1PR1|DNM2|UNC93B1|AP1AR|KDR	http://amigo.geneontology.org/amigo/term/GO:0005768
intracellular signal transduction	Gene Ontology	GO:0035556	8	369	0.00746714	0.0815518	SPHK1|PKN1|MASTL|GSK3B|PRKACA|MARK3|JAK2|PASK	http://amigo.geneontology.org/amigo/term/GO:0035556
stem cell population maintenance	Gene Ontology	GO:0019827	3	51	0.00756115	0.0815518	MED10|KIT|DIS3L2	http://amigo.geneontology.org/amigo/term/GO:0019827
DNA repair	Gene Ontology	GO:0006281	6	224	0.00762837	0.0815518	ANKLE1|PARP4|PDS5B|MUS81|FH|POLI	http://amigo.geneontology.org/amigo/term/GO:0006281
toll-like receptor 9 signaling pathway	Gene Ontology	GO:0034162	2	16	0.00774316	0.0815518	UNC93B1|EPG5	http://amigo.geneontology.org/amigo/term/GO:0034162
positive regulation of nitric-oxide synthase biosynthetic process	Gene Ontology	GO:0051770	2	16	0.00774316	0.0815518	JAK2|KDR	http://amigo.geneontology.org/amigo/term/GO:0051770
glycogen catabolic process	Gene Ontology	GO:0005980	2	16	0.00774316	0.0815518	AGL|GAA	http://amigo.geneontology.org/amigo/term/GO:0005980
clathrin adaptor activity	Gene Ontology	GO:0035615	2	16	0.00774316	0.0815518	DAB2|AP1G1	http://amigo.geneontology.org/amigo/term/GO:0035615
mRNA destabilization	Gene Ontology	GO:0061157	2	16	0.00774316	0.0815518	RIDA|ROCK2	http://amigo.geneontology.org/amigo/term/GO:0061157
calcium-dependent protein kinase C activity	Gene Ontology	GO:0004698	2	16	0.00774316	0.0815518	PKN1|PRKACA	http://amigo.geneontology.org/amigo/term/GO:0004698
RNA binding	Gene Ontology	GO:0003723	19	1366	0.00788743	0.0822649	RBM42|SMG6|RBFOX2|UBE2O|MEPCE|CELF2|ROCK2|RBBP6|TRMT1|SRP54|PLEC|RIDA|TNRC6A|FASN|CPSF7|SYNE1|IGF2BP2|EIF4A3|AGFG1	http://amigo.geneontology.org/amigo/term/GO:0003723
transcription initiation from RNA polymerase II promoter	Gene Ontology	GO:0006367	5	160	0.00791861	0.0822649	MED10|TAF6|TBX5|ESR1|TEAD4	http://amigo.geneontology.org/amigo/term/GO:0006367
cytoplasmic side of plasma membrane	Gene Ontology	GO:0009898	3	52	0.00795418	0.0822649	PGM5|BIRC2|KIT	http://amigo.geneontology.org/amigo/term/GO:0009898
histone binding	Gene Ontology	GO:0042393	5	163	0.008522	0.0859709	PKN1|YEATS2|JAK2|UHRF2|SNCA	http://amigo.geneontology.org/amigo/term/GO:0042393
activation of NF-kappaB-inducing kinase activity	Gene Ontology	GO:0007250	2	17	0.00861206	0.0859709	MALT1|CARD14	http://amigo.geneontology.org/amigo/term/GO:0007250
megakaryocyte development	Gene Ontology	GO:0035855	2	17	0.00861206	0.0859709	ABI1|KIT	http://amigo.geneontology.org/amigo/term/GO:0035855
translation regulator activity	Gene Ontology	GO:0045182	2	17	0.00861206	0.0859709	IGF2BP2|EIF4A3	http://amigo.geneontology.org/amigo/term/GO:0045182
NAD+ kinase activity	Gene Ontology	GO:0003951	2	17	0.00861206	0.0859709	SPHK1|AGK	http://amigo.geneontology.org/amigo/term/GO:0003951
phosphate-containing compound metabolic process	Gene Ontology	GO:0006796	2	17	0.00861206	0.0859709	PTPRD|ENPP3	http://amigo.geneontology.org/amigo/term/GO:0006796
chondrocyte development	Gene Ontology	GO:0002063	2	17	0.00861206	0.0859709	BMPR1B|FGF18	http://amigo.geneontology.org/amigo/term/GO:0002063
centrosome duplication	Gene Ontology	GO:0051298	2	17	0.00861206	0.0859709	BRCA2|ROCK2	http://amigo.geneontology.org/amigo/term/GO:0051298
positive regulation of endothelial cell migration	Gene Ontology	GO:0010595	3	55	0.00920459	0.0914881	PRKACA|ROCK2|KDR	http://amigo.geneontology.org/amigo/term/GO:0010595
endosome lumen	Gene Ontology	GO:0031904	2	18	0.00952248	0.091864	AP4M1|JAK2	http://amigo.geneontology.org/amigo/term/GO:0031904
regulation of Notch signaling pathway	Gene Ontology	GO:0008593	2	18	0.00952248	0.091864	RFNG|GALNT11	http://amigo.geneontology.org/amigo/term/GO:0008593
postsynaptic cytosol	Gene Ontology	GO:0099524	2	18	0.00952248	0.091864	PIN1|EIF4A3	http://amigo.geneontology.org/amigo/term/GO:0099524
negative regulation of peptidyl-threonine phosphorylation	Gene Ontology	GO:0010801	2	18	0.00952248	0.091864	CADM4|PARD3	http://amigo.geneontology.org/amigo/term/GO:0010801
hindbrain development	Gene Ontology	GO:0030902	2	18	0.00952248	0.091864	HNF1B|AHI1	http://amigo.geneontology.org/amigo/term/GO:0030902
embryonic hemopoiesis	Gene Ontology	GO:0035162	2	18	0.00952248	0.091864	KDR|KIT	http://amigo.geneontology.org/amigo/term/GO:0035162
regulation of reactive oxygen species metabolic process	Gene Ontology	GO:2000377	2	18	0.00952248	0.091864	PID1|BIRC2	http://amigo.geneontology.org/amigo/term/GO:2000377
structural molecule activity	Gene Ontology	GO:0005198	5	168	0.00959714	0.0921968	EVPL|TLN2|PLEC|ROCK2|PGM5	http://amigo.geneontology.org/amigo/term/GO:0005198
retina development in camera-type eye	Gene Ontology	GO:0060041	3	56	0.0096454	0.0922744	CACNA1A|BMPR1B|SLC4A4	http://amigo.geneontology.org/amigo/term/GO:0060041
axon	Gene Ontology	GO:0030424	7	310	0.00979871	0.0928485	KLHL24|CACNA1A|DNM2|GSK3B|INSR|HTR2A|SNCA	http://amigo.geneontology.org/amigo/term/GO:0030424
regulation of cell population proliferation	Gene Ontology	GO:0042127	5	169	0.00982283	0.0928485	CADM4|KIT|RBFOX2|BIRC2|PDS5B	http://amigo.geneontology.org/amigo/term/GO:0042127
membrane raft	Gene Ontology	GO:0045121	6	237	0.00984119	0.0928485	ABCG2|S1PR1|BIRC2|KCNQ1|JAK2|KDR	http://amigo.geneontology.org/amigo/term/GO:0045121
zinc ion binding	Gene Ontology	GO:0008270	13	820	0.00987317	0.0928485	RERE|DTX4|SCAPER|BBOX1|ESR1|BIRC2|ENPP3|RBBP6|ZCWPW1|PRKACA|SNCA|DPP3|OTUD7A	http://amigo.geneontology.org/amigo/term/GO:0008270
angiogenesis	Gene Ontology	GO:0001525	6	238	0.0100284	0.0928485	THSD7A|S1PR1|FGF18|PRKACA|ARHGAP24|KDR	http://amigo.geneontology.org/amigo/term/GO:0001525
actin cytoskeleton reorganization	Gene Ontology	GO:0031532	3	57	0.0100983	0.0928485	S1PR1|THSD7A|KIT	http://amigo.geneontology.org/amigo/term/GO:0031532
positive regulation of interleukin-1 beta production	Gene Ontology	GO:0032731	3	57	0.0100983	0.0928485	POP1|JAK2|MALT1	http://amigo.geneontology.org/amigo/term/GO:0032731
thiol-dependent ubiquitin-specific protease activity	Gene Ontology	GO:0004843	4	109	0.0101225	0.0928485	OTUD7A|USP46|UCHL3|USP42	http://amigo.geneontology.org/amigo/term/GO:0004843
presynapse	Gene Ontology	GO:0098793	4	109	0.0101225	0.0928485	PDLIM5|SPHK1|SNCA|DNM2	http://amigo.geneontology.org/amigo/term/GO:0098793
positive regulation of chondrocyte differentiation	Gene Ontology	GO:0032332	2	19	0.0104738	0.0928485	BMPR1B|FGF18	http://amigo.geneontology.org/amigo/term/GO:0032332
positive regulation of bone resorption	Gene Ontology	GO:0045780	2	19	0.0104738	0.0928485	PRKACA|MC4R	http://amigo.geneontology.org/amigo/term/GO:0045780
costamere	Gene Ontology	GO:0043034	2	19	0.0104738	0.0928485	PGM5|PLEC	http://amigo.geneontology.org/amigo/term/GO:0043034
negative regulation of interleukin-10 production	Gene Ontology	GO:0032693	2	19	0.0104738	0.0928485	CD274|PDCD1LG2	http://amigo.geneontology.org/amigo/term/GO:0032693
negative regulation of protein localization to plasma membrane	Gene Ontology	GO:1903077	2	19	0.0104738	0.0928485	PID1|DAB2	http://amigo.geneontology.org/amigo/term/GO:1903077
innervation	Gene Ontology	GO:0060384	2	19	0.0104738	0.0928485	GABRA5|LRIG1	http://amigo.geneontology.org/amigo/term/GO:0060384
protein localization to centrosome	Gene Ontology	GO:0071539	2	19	0.0104738	0.0928485	C2CD3|PIBF1	http://amigo.geneontology.org/amigo/term/GO:0071539
regulation of establishment of cell polarity	Gene Ontology	GO:2000114	2	19	0.0104738	0.0928485	ROCK2|KANK1	http://amigo.geneontology.org/amigo/term/GO:2000114
clathrin-coated pit	Gene Ontology	GO:0005905	3	58	0.0105634	0.0932833	DAB2|SPHK1|DNM2	http://amigo.geneontology.org/amigo/term/GO:0005905
mitochondrial membrane	Gene Ontology	GO:0031966	4	111	0.0107452	0.0945249	PRKACA|ABCG2|AGK|DNM2	http://amigo.geneontology.org/amigo/term/GO:0031966
regulation of metabolic process	Gene Ontology	GO:0019222	2	20	0.0114653	0.0959195	S1PR1|MC4R	http://amigo.geneontology.org/amigo/term/GO:0019222
intracellular estrogen receptor signaling pathway	Gene Ontology	GO:0030520	2	20	0.0114653	0.0959195	RBFOX2|ESR1	http://amigo.geneontology.org/amigo/term/GO:0030520
negative regulation of tumor necrosis factor-mediated signaling pathway	Gene Ontology	GO:0010804	2	20	0.0114653	0.0959195	POP1|PELI3	http://amigo.geneontology.org/amigo/term/GO:0010804
protein tetramerization	Gene Ontology	GO:0051262	2	20	0.0114653	0.0959195	CPSF7|SNCA	http://amigo.geneontology.org/amigo/term/GO:0051262
intermediate filament organization	Gene Ontology	GO:0045109	2	20	0.0114653	0.0959195	KLHL24|AGFG1	http://amigo.geneontology.org/amigo/term/GO:0045109
inclusion body	Gene Ontology	GO:0016234	2	20	0.0114653	0.0959195	AGL|SNCA	http://amigo.geneontology.org/amigo/term/GO:0016234
exon-exon junction complex	Gene Ontology	GO:0035145	2	20	0.0114653	0.0959195	SMG6|EIF4A3	http://amigo.geneontology.org/amigo/term/GO:0035145
response to X-ray	Gene Ontology	GO:0010165	2	20	0.0114653	0.0959195	BRCA2|XRRA1	http://amigo.geneontology.org/amigo/term/GO:0010165
modulation of chemical synaptic transmission	Gene Ontology	GO:0050804	3	60	0.0115304	0.0959195	CACNA1A|JAK2|GRID2	http://amigo.geneontology.org/amigo/term/GO:0050804
phospholipase C-activating G protein-coupled receptor signaling pathway	Gene Ontology	GO:0007200	3	60	0.0115304	0.0959195	ESR1|HTR2A|GPR4	http://amigo.geneontology.org/amigo/term/GO:0007200
phagocytosis	Gene Ontology	GO:0006909	3	60	0.0115304	0.0959195	TAFA4|ITGAL|DNM2	http://amigo.geneontology.org/amigo/term/GO:0006909
cellular protein localization	Gene Ontology	GO:0034613	3	60	0.0115304	0.0959195	AP1AR|AHI1|GRID2	http://amigo.geneontology.org/amigo/term/GO:0034613
RNA polymerase II cis-regulatory region sequence-specific DNA binding	Gene Ontology	GO:0000978	11	656	0.0116588	0.0966378	KLF12|NACC1|ESR1|DMP1|RFX1|RFX3|ZBTB39|MYB|TBX5|SOX1|TEAD4	http://amigo.geneontology.org/amigo/term/GO:0000978
cellular response to DNA damage stimulus	Gene Ontology	GO:0006974	6	248	0.0120424	0.0991015	PARP4|RNF169|MASTL|RBBP6|MCM7|CDK3	http://amigo.geneontology.org/amigo/term/GO:0006974
chemical synaptic transmission	Gene Ontology	GO:0007268	6	248	0.0120424	0.0991015	CACNA1A|PDE7B|HTR2A|CHRNA2|SNCA|GABRA5	http://amigo.geneontology.org/amigo/term/GO:0007268
protein ubiquitination	Gene Ontology	GO:0016567	9	486	0.012151	0.0996382	DTX4|KLHL24|RNF169|LMO7|MED10|DCAF12|UHRF2|MALT1|UCHL3	http://amigo.geneontology.org/amigo/term/GO:0016567
G protein-coupled receptor signaling pathway	Gene Ontology	GO:0007186	16	1132	0.0123565	0.100962	KISS1|JAK2|RASGRF2|OR52E1|GPR4|S1PR1|TAC3|OR6K6|ROCK2|INSR|PDE7B|HTR2A|OR6N1|GIPR|GPR182|MC4R	http://amigo.geneontology.org/amigo/term/GO:0007186
intermediate filament cytoskeleton organization	Gene Ontology	GO:0045104	2	21	0.0124963	0.101383	EVPL|PLEC	http://amigo.geneontology.org/amigo/term/GO:0045104
phosphatidylinositol 3-kinase binding	Gene Ontology	GO:0043548	2	21	0.0124963	0.101383	INSR|JAK2	http://amigo.geneontology.org/amigo/term/GO:0043548
excitatory postsynaptic potential	Gene Ontology	GO:0060079	3	62	0.0125467	0.101434	GRID2|CHRNA2|GSK3B	http://amigo.geneontology.org/amigo/term/GO:0060079
extracellular matrix organization	Gene Ontology	GO:0030198	6	252	0.0129224	0.104105	COL4A4|COL5A3|ADAMTS12|ITGAL|KDR|DSPP	http://amigo.geneontology.org/amigo/term/GO:0030198
heart looping	Gene Ontology	GO:0001947	3	63	0.0130735	0.104954	C2CD3|AHI1|CCDC40	http://amigo.geneontology.org/amigo/term/GO:0001947
nuclear heterochromatin	Gene Ontology	GO:0005720	2	22	0.0135663	0.107037	MPHOSPH8|UHRF2	http://amigo.geneontology.org/amigo/term/GO:0005720
nucleotide-excision repair, DNA damage recognition	Gene Ontology	GO:0000715	2	22	0.0135663	0.107037	GPS1|COPS6	http://amigo.geneontology.org/amigo/term/GO:0000715
K63-linked polyubiquitin modification-dependent protein binding	Gene Ontology	GO:0070530	2	22	0.0135663	0.107037	OTUD7A|RNF169	http://amigo.geneontology.org/amigo/term/GO:0070530
GTP-Rho binding	Gene Ontology	GO:0017049	2	22	0.0135663	0.107037	PKN1|ROCK2	http://amigo.geneontology.org/amigo/term/GO:0017049
vascular endothelial growth factor receptor signaling pathway	Gene Ontology	GO:0048010	3	64	0.0136127	0.107037	ABI1|ROCK2|KDR	http://amigo.geneontology.org/amigo/term/GO:0048010
lamellipodium	Gene Ontology	GO:0030027	5	185	0.013944	0.109268	PTPN13|UNC5C|ABI1|APBB1IP|DNM2	http://amigo.geneontology.org/amigo/term/GO:0030027
neuron projection	Gene Ontology	GO:0043005	7	336	0.0145766	0.113444	KISS1|PTPN13|EPHA6|KCNN4|CHRNA2|GABRA5|PIN1	http://amigo.geneontology.org/amigo/term/GO:0043005
bicellular tight junction	Gene Ontology	GO:0005923	4	122	0.0146116	0.113444	CYTH3|PARD3|FRMD4B|MARVELD3	http://amigo.geneontology.org/amigo/term/GO:0005923
mitochondrion morphogenesis	Gene Ontology	GO:0070584	2	23	0.0146746	0.113444	PID1|OPA3	http://amigo.geneontology.org/amigo/term/GO:0070584
regulation of Wnt signaling pathway	Gene Ontology	GO:0030111	2	23	0.0146746	0.113444	HNF1B|ESR1	http://amigo.geneontology.org/amigo/term/GO:0030111
hematopoietic progenitor cell differentiation	Gene Ontology	GO:0002244	3	66	0.0147288	0.113481	WDR7|KDR|KIT	http://amigo.geneontology.org/amigo/term/GO:0002244
protein C-terminus binding	Gene Ontology	GO:0008022	5	189	0.0151313	0.116193	EML2|DAB2|SCLT1|BRCA2|JAK2	http://amigo.geneontology.org/amigo/term/GO:0008022
extrinsic component of membrane	Gene Ontology	GO:0019898	3	67	0.0153057	0.116456	PLAUR|CACNA1A|PASK	http://amigo.geneontology.org/amigo/term/GO:0019898
protein deubiquitination	Gene Ontology	GO:0016579	6	262	0.0153179	0.116456	OTUD7A|ESR1|USP46|BIRC2|USP42|UCHL3	http://amigo.geneontology.org/amigo/term/GO:0016579
lysosome	Gene Ontology	GO:0005764	6	262	0.0153179	0.116456	KCNQ1|INSR|SNCA|UNC93B1|GAA|EPG5	http://amigo.geneontology.org/amigo/term/GO:0005764
endocrine pancreas development	Gene Ontology	GO:0031018	2	24	0.0158205	0.118108	GIPR|RFX3	http://amigo.geneontology.org/amigo/term/GO:0031018
positive regulation of receptor internalization	Gene Ontology	GO:0002092	2	24	0.0158205	0.118108	INSR|AHI1	http://amigo.geneontology.org/amigo/term/GO:0002092
desmosome	Gene Ontology	GO:0030057	2	24	0.0158205	0.118108	KLHL24|EVPL	http://amigo.geneontology.org/amigo/term/GO:0030057
DNA-binding transcription factor activity, RNA polymerase II-specific	Gene Ontology	GO:0000981	13	874	0.015865	0.118108	RERE|KLF12|MYB|ESR1|EVX1|SOX13|DMP1|RFX1|RFX3|HNF1B|TBX5|SOX1|TEAD4	http://amigo.geneontology.org/amigo/term/GO:0000981
post-translational protein modification	Gene Ontology	GO:0043687	7	342	0.0158805	0.118108	GPS1|CHML|ANO8|COPS6|LMO7|FBXL12|UCHL3	http://amigo.geneontology.org/amigo/term/GO:0043687
positive regulation of tyrosine phosphorylation of STAT protein	Gene Ontology	GO:0042531	3	68	0.0158951	0.118108	PIBF1|JAK2|KIT	http://amigo.geneontology.org/amigo/term/GO:0042531
cell surface	Gene Ontology	GO:0009986	10	598	0.016049	0.118866	PLVAP|PLAUR|CD274|LMO7|CORIN|SLC4A4|ITGAL|PROM1|UNC5C|PDCD1LG2	http://amigo.geneontology.org/amigo/term/GO:0009986
actin binding	Gene Ontology	GO:0003779	6	266	0.0163569	0.120573	PDLIM5|CACNA1A|TLN2|PLEC|SNCA|SYNE1	http://amigo.geneontology.org/amigo/term/GO:0003779
response to stimulus	Gene Ontology	GO:0050896	3	69	0.0164973	0.121015	SCNN1B|PDE6D|OPA3	http://amigo.geneontology.org/amigo/term/GO:0050896
early endosome	Gene Ontology	GO:0005769	6	267	0.016624	0.121557	EHD4|AP4M1|KCNQ1|AP1AR|KDR|DNER	http://amigo.geneontology.org/amigo/term/GO:0005769
cell division	Gene Ontology	GO:0051301	7	346	0.0167945	0.122	SPDL1|MASTL|CDC14A|PDS5B|CDK3|DIS3L2|SYCP1	http://amigo.geneontology.org/amigo/term/GO:0051301
fatty acid binding	Gene Ontology	GO:0005504	2	25	0.0170035	0.122	ACOX1|SNCA	http://amigo.geneontology.org/amigo/term/GO:0005504
retina layer formation	Gene Ontology	GO:0010842	2	25	0.0170035	0.122	AHI1|PROM1	http://amigo.geneontology.org/amigo/term/GO:0010842
integrator complex	Gene Ontology	GO:0032039	2	25	0.0170035	0.122	ZNF609|INTS14	http://amigo.geneontology.org/amigo/term/GO:0032039
phospholipid translocation	Gene Ontology	GO:0045332	2	25	0.0170035	0.122	KCNN4|SLC66A2	http://amigo.geneontology.org/amigo/term/GO:0045332
sphingolipid metabolic process	Gene Ontology	GO:0006665	2	25	0.0170035	0.122	SPHK1|AGK	http://amigo.geneontology.org/amigo/term/GO:0006665
microvillus	Gene Ontology	GO:0005902	3	70	0.017112	0.122016	STARD10|PROM1|MYO1A	http://amigo.geneontology.org/amigo/term/GO:0005902
fibrillar center	Gene Ontology	GO:0001650	4	129	0.0174762	0.12404	PTPN13|DAB2|MALT1|KIT	http://amigo.geneontology.org/amigo/term/GO:0001650
protein-containing complex binding	Gene Ontology	GO:0044877	7	349	0.017504	0.12404	BIRC2|HNF1B|INSR|HTR2A|CHRNA2|DNM2|ITGAL	http://amigo.geneontology.org/amigo/term/GO:0044877
AMPA glutamate receptor complex	Gene Ontology	GO:0032281	2	26	0.018223	0.126346	OLFM3|OLFM2	http://amigo.geneontology.org/amigo/term/GO:0032281
pigmentation	Gene Ontology	GO:0043473	2	26	0.018223	0.126346	VANGL1|KIT	http://amigo.geneontology.org/amigo/term/GO:0043473
TBP-class protein binding	Gene Ontology	GO:0017025	2	26	0.018223	0.126346	YEATS2|ESR1	http://amigo.geneontology.org/amigo/term/GO:0017025
Notch binding	Gene Ontology	GO:0005112	2	26	0.018223	0.126346	DNER|GALNT11	http://amigo.geneontology.org/amigo/term/GO:0005112
microvillus membrane	Gene Ontology	GO:0031528	2	26	0.018223	0.126346	CEACAM20|PROM1	http://amigo.geneontology.org/amigo/term/GO:0031528
DNA replication	Gene Ontology	GO:0006260	4	131	0.0183544	0.126346	MCM7|FAM111B|RBBP6|POLI	http://amigo.geneontology.org/amigo/term/GO:0006260
anatomical structure morphogenesis	Gene Ontology	GO:0009653	4	131	0.0183544	0.126346	FGF18|IGF2BP2|SOX1|SOX13	http://amigo.geneontology.org/amigo/term/GO:0009653
negative regulation of cysteine-type endopeptidase activity involved in apoptotic process	Gene Ontology	GO:0043154	3	72	0.0183796	0.126346	TNFAIP8|BIRC2|SNCA	http://amigo.geneontology.org/amigo/term/GO:0043154
enzyme binding	Gene Ontology	GO:0019899	7	353	0.0184825	0.126674	ESR1|PARP4|PLAUR|SPDL1|PRKACA|DNM2|SYNE1	http://amigo.geneontology.org/amigo/term/GO:0019899
mRNA binding	Gene Ontology	GO:0003729	5	200	0.0187399	0.128056	EIF4A3|IGF2BP2|CELF2|RIDA|RBFOX2	http://amigo.geneontology.org/amigo/term/GO:0003729
oxidation-reduction process	Gene Ontology	GO:0055114	9	525	0.0189276	0.128955	ENOX1|DUS1L|BBOX1|KMO|RPE65|DPYD|FASN|SNCA|HSD17B3	http://amigo.geneontology.org/amigo/term/GO:0055114
G2/M transition of mitotic cell cycle	Gene Ontology	GO:0000086	4	133	0.0192595	0.130828	PPME1|FBXL12|MASTL|DNM2	http://amigo.geneontology.org/amigo/term/GO:0000086
cellular response to vascular endothelial growth factor stimulus	Gene Ontology	GO:0035924	2	27	0.0194783	0.13115	SPHK1|KDR	http://amigo.geneontology.org/amigo/term/GO:0035924
associative learning	Gene Ontology	GO:0008306	2	27	0.0194783	0.13115	GABRA5|EIF4A3	http://amigo.geneontology.org/amigo/term/GO:0008306
voltage-gated calcium channel complex	Gene Ontology	GO:0005891	2	27	0.0194783	0.13115	CACNA1A|CACNA2D3	http://amigo.geneontology.org/amigo/term/GO:0005891
mitotic cell cycle	Gene Ontology	GO:0000278	4	134	0.0197222	0.132404	MYB|MASTL|CDC14A|DIS3L2	http://amigo.geneontology.org/amigo/term/GO:0000278
Golgi apparatus	Gene Ontology	GO:0005794	14	1002	0.0202636	0.135248	B3GNT7|GALNT11|CCDC170|AP1G1|ESR1|OLFM3|NDFIP2|MALRD1|FASN|TNRC6A|DNM2|SYNE1|AP1AR|KDR	http://amigo.geneontology.org/amigo/term/GO:0005794
negative regulation of protein kinase activity	Gene Ontology	GO:0006469	3	75	0.0203762	0.135605	PKN1|POP1|SNCA	http://amigo.geneontology.org/amigo/term/GO:0006469
positive regulation of mitotic nuclear division	Gene Ontology	GO:0045840	2	28	0.0207689	0.136634	INSR|SPHK1	http://amigo.geneontology.org/amigo/term/GO:0045840
regulation of dopamine secretion	Gene Ontology	GO:0014059	2	28	0.0207689	0.136634	HTR2A|SNCA	http://amigo.geneontology.org/amigo/term/GO:0014059
microglial cell activation	Gene Ontology	GO:0001774	2	28	0.0207689	0.136634	JAK2|SNCA	http://amigo.geneontology.org/amigo/term/GO:0001774
visual perception	Gene Ontology	GO:0007601	5	206	0.020928	0.137288	EML2|RPE65|OPA3|PDE6D|OLFM2	http://amigo.geneontology.org/amigo/term/GO:0007601
cytoskeleton organization	Gene Ontology	GO:0007010	4	138	0.0216415	0.141304	SYNE1|CECR2|TLN2|KISS1	http://amigo.geneontology.org/amigo/term/GO:0007010
cytoplasmic ribonucleoprotein granule	Gene Ontology	GO:0036464	3	77	0.021771	0.141304	PARD3|POLI|ROCK2	http://amigo.geneontology.org/amigo/term/GO:0036464
negative regulation of protein binding	Gene Ontology	GO:0032091	3	77	0.021771	0.141304	DAB2|PIN1|GSK3B	http://amigo.geneontology.org/amigo/term/GO:0032091
ion transmembrane transport	Gene Ontology	GO:0034220	5	209	0.0220819	0.141304	GABRA5|ANO8|SCNN1B|CHRNA2|GRID2	http://amigo.geneontology.org/amigo/term/GO:0034220
potassium channel activity	Gene Ontology	GO:0005267	2	29	0.0220942	0.141304	TRPM5|KCNN4	http://amigo.geneontology.org/amigo/term/GO:0005267
regulation of tumor necrosis factor-mediated signaling pathway	Gene Ontology	GO:0010803	2	29	0.0220942	0.141304	SPHK1|BIRC2	http://amigo.geneontology.org/amigo/term/GO:0010803
catenin complex	Gene Ontology	GO:0016342	2	29	0.0220942	0.141304	CDH20|CDH12	http://amigo.geneontology.org/amigo/term/GO:0016342
mRNA catabolic process	Gene Ontology	GO:0006402	2	29	0.0220942	0.141304	RIDA|DIS3L2	http://amigo.geneontology.org/amigo/term/GO:0006402
regulation of Rho protein signal transduction	Gene Ontology	GO:0035023	2	29	0.0220942	0.141304	RASGRF2|KANK1	http://amigo.geneontology.org/amigo/term/GO:0035023
cell surface receptor signaling pathway	Gene Ontology	GO:0007166	6	286	0.0222858	0.142134	CD274|GPR182|IL27RA|BIRC2|PDCD1LG2|GIPR	http://amigo.geneontology.org/amigo/term/GO:0007166
negative regulation of gene expression	Gene Ontology	GO:0010629	5	210	0.0224756	0.142947	NDFIP2|TNRC6A|ROCK2|KDR|ESR1	http://amigo.geneontology.org/amigo/term/GO:0010629
late endosome	Gene Ontology	GO:0005770	4	140	0.0226424	0.143215	INSR|AP1AR|KIDINS220|KCNQ1	http://amigo.geneontology.org/amigo/term/GO:0005770
growth cone	Gene Ontology	GO:0030426	4	140	0.0226424	0.143215	ABI1|UNC5C|SNCA|DNM2	http://amigo.geneontology.org/amigo/term/GO:0030426
postsynaptic membrane	Gene Ontology	GO:0045211	4	141	0.0231533	0.146042	SYNE1|GRID2|CHRNA2|DNM2	http://amigo.geneontology.org/amigo/term/GO:0045211
negative regulation of translation	Gene Ontology	GO:0017148	3	79	0.0232166	0.146042	IGF2BP2|EIF4A3|RIDA	http://amigo.geneontology.org/amigo/term/GO:0017148
response to tumor necrosis factor	Gene Ontology	GO:0034612	2	30	0.0234535	0.146329	SPHK1|JAK2	http://amigo.geneontology.org/amigo/term/GO:0034612
positive regulation of DNA binding	Gene Ontology	GO:0043388	2	30	0.0234535	0.146329	PLAUR|JAK2	http://amigo.geneontology.org/amigo/term/GO:0043388
pattern specification process	Gene Ontology	GO:0007389	2	30	0.0234535	0.146329	RFNG|TBX5	http://amigo.geneontology.org/amigo/term/GO:0007389
apoptotic process	Gene Ontology	GO:0006915	9	546	0.0235463	0.146493	TAF6|TNFAIP8|UNC5C|BIRC2|CARD14|JAK2|SNCA|DAB2|PHLPP1	http://amigo.geneontology.org/amigo/term/GO:0006915
cell cortex	Gene Ontology	GO:0005938	4	142	0.0236712	0.146493	FRYL|FRY|PARD3|SNCA	http://amigo.geneontology.org/amigo/term/GO:0005938
cell-cell adhesion	Gene Ontology	GO:0098609	4	142	0.0236712	0.146493	PDLIM5|ITGAL|TLN2|CTNND2	http://amigo.geneontology.org/amigo/term/GO:0098609
magnesium ion binding	Gene Ontology	GO:0000287	5	214	0.0240955	0.148719	PGM5|SPHK1|DIS3L2|PRTFDC1|SNCA	http://amigo.geneontology.org/amigo/term/GO:0000287
ubiquitin-dependent protein catabolic process	Gene Ontology	GO:0006511	6	292	0.0243138	0.149664	USP46|RBBP6|USP42|NDFIP2|NPLOC4|UCHL3	http://amigo.geneontology.org/amigo/term/GO:0006511
positive regulation of inflammatory response	Gene Ontology	GO:0050729	3	81	0.0247133	0.150124	GPR4|JAK2|SNCA	http://amigo.geneontology.org/amigo/term/GO:0050729
negative regulation of type I interferon production	Gene Ontology	GO:0032480	2	31	0.0248463	0.150124	NPLOC4|PIN1	http://amigo.geneontology.org/amigo/term/GO:0032480
regulation of neuron projection development	Gene Ontology	GO:0010975	2	31	0.0248463	0.150124	GRID2|GSK3B	http://amigo.geneontology.org/amigo/term/GO:0010975
actomyosin structure organization	Gene Ontology	GO:0031032	2	31	0.0248463	0.150124	ROCK2|FRMD3	http://amigo.geneontology.org/amigo/term/GO:0031032
FAD binding	Gene Ontology	GO:0071949	2	31	0.0248463	0.150124	KMO|ACOX1	http://amigo.geneontology.org/amigo/term/GO:0071949
stem cell differentiation	Gene Ontology	GO:0048863	2	31	0.0248463	0.150124	ESR1|KIT	http://amigo.geneontology.org/amigo/term/GO:0048863
embryonic organ development	Gene Ontology	GO:0048568	2	31	0.0248463	0.150124	RBBP6|TEAD4	http://amigo.geneontology.org/amigo/term/GO:0048568
calcium-mediated signaling	Gene Ontology	GO:0019722	3	82	0.0254807	0.153151	CACNA1A|SPHK1|RCN2	http://amigo.geneontology.org/amigo/term/GO:0019722
neurotransmitter receptor activity	Gene Ontology	GO:0030594	3	82	0.0254807	0.153151	GABRA5|HTR2A|CHRNA2	http://amigo.geneontology.org/amigo/term/GO:0030594
transmembrane signaling receptor activity	Gene Ontology	GO:0004888	4	146	0.0258127	0.154741	GIPR|IL27RA|GPR182|DNER	http://amigo.geneontology.org/amigo/term/GO:0004888
behavioral fear response	Gene Ontology	GO:0001662	2	32	0.0262721	0.155066	GABRA5|USP46	http://amigo.geneontology.org/amigo/term/GO:0001662
tRNA modification	Gene Ontology	GO:0006400	2	32	0.0262721	0.155066	TRMT1|QTRT1	http://amigo.geneontology.org/amigo/term/GO:0006400
regulation of presynapse assembly	Gene Ontology	GO:1905606	2	32	0.0262721	0.155066	PTPRD|SNCA	http://amigo.geneontology.org/amigo/term/GO:1905606
plasma membrane raft	Gene Ontology	GO:0044853	2	32	0.0262721	0.155066	STIM1|MYO1A	http://amigo.geneontology.org/amigo/term/GO:0044853
acetylglucosaminyltransferase activity	Gene Ontology	GO:0008375	2	32	0.0262721	0.155066	RFNG|B3GNT7	http://amigo.geneontology.org/amigo/term/GO:0008375
negative regulation of insulin receptor signaling pathway	Gene Ontology	GO:0046627	2	32	0.0262721	0.155066	PID1|KANK1	http://amigo.geneontology.org/amigo/term/GO:0046627
inflammatory response	Gene Ontology	GO:0006954	7	381	0.0264274	0.155583	SPHK1|PARP4|PLGRKT|KIT|TSPAN2|BMPR1B|ITGAL	http://amigo.geneontology.org/amigo/term/GO:0006954
transport across blood-brain barrier	Gene Ontology	GO:0150104	3	84	0.0270537	0.158457	SLC4A4|ABCG2|INSR	http://amigo.geneontology.org/amigo/term/GO:0150104
positive regulation of nucleic acid-templated transcription	Gene Ontology	GO:1903508	3	84	0.0270537	0.158457	RERE|PKN1|BIRC2	http://amigo.geneontology.org/amigo/term/GO:1903508
regulation of heart contraction	Gene Ontology	GO:0008016	2	33	0.0277303	0.160375	CELF2|KCNQ1	http://amigo.geneontology.org/amigo/term/GO:0008016
lamellipodium assembly	Gene Ontology	GO:0030032	2	33	0.0277303	0.160375	S1PR1|KIT	http://amigo.geneontology.org/amigo/term/GO:0030032
response to interleukin-1	Gene Ontology	GO:0070555	2	33	0.0277303	0.160375	PRKACA|SNCA	http://amigo.geneontology.org/amigo/term/GO:0070555
ventricular septum development	Gene Ontology	GO:0003281	2	33	0.0277303	0.160375	TBX5|DNM2	http://amigo.geneontology.org/amigo/term/GO:0003281
cellular response to BMP stimulus	Gene Ontology	GO:0071773	2	33	0.0277303	0.160375	BMPR1B|ADAMTS12	http://amigo.geneontology.org/amigo/term/GO:0071773
vesicle-mediated transport	Gene Ontology	GO:0016192	4	150	0.028067	0.161914	AP4M1|CECR2|CHML|AHI1	http://amigo.geneontology.org/amigo/term/GO:0016192
lipid binding	Gene Ontology	GO:0008289	4	151	0.0286483	0.163383	STARD10|SPHK1|STARD6|ACBD5	http://amigo.geneontology.org/amigo/term/GO:0008289
ciliary basal body	Gene Ontology	GO:0036064	4	151	0.0286483	0.163383	C2CD3|CCDC170|PIN1|AHI1	http://amigo.geneontology.org/amigo/term/GO:0036064
PDZ domain binding	Gene Ontology	GO:0030165	3	86	0.0286774	0.163383	ACOX1|KIDINS220|GRID2	http://amigo.geneontology.org/amigo/term/GO:0030165
insulin receptor signaling pathway	Gene Ontology	GO:0008286	3	86	0.0286774	0.163383	RPE65|INSR|GSK3B	http://amigo.geneontology.org/amigo/term/GO:0008286
positive regulation of peptidyl-tyrosine phosphorylation	Gene Ontology	GO:0050731	3	86	0.0286774	0.163383	JAK2|EHD4|HTR2A	http://amigo.geneontology.org/amigo/term/GO:0050731
extracellular space	Gene Ontology	GO:0005615	19	1572	0.0289729	0.164034	ENOX1|KISS1|PIBF1|USPL1|LRIG1|TAFA4|KMO|TAC3|ANGPTL5|KIT|OLFM3|COL5A3|BPI|FRMD4B|PROM1|SNCA|FGF18|CHRDL2|COL4A4	http://amigo.geneontology.org/amigo/term/GO:0005615
filamentous actin	Gene Ontology	GO:0031941	2	34	0.0292203	0.164034	PDLIM5|MYO1A	http://amigo.geneontology.org/amigo/term/GO:0031941
protein phosphatase inhibitor activity	Gene Ontology	GO:0004864	2	34	0.0292203	0.164034	PPP1R35|PPME1	http://amigo.geneontology.org/amigo/term/GO:0004864
lipopolysaccharide-mediated signaling pathway	Gene Ontology	GO:0031663	2	34	0.0292203	0.164034	BPI|MALT1	http://amigo.geneontology.org/amigo/term/GO:0031663
positive regulation of cell differentiation	Gene Ontology	GO:0045597	2	34	0.0292203	0.164034	BMPR1B|JAK2	http://amigo.geneontology.org/amigo/term/GO:0045597
nuclear body	Gene Ontology	GO:0016604	6	307	0.0299141	0.166706	UBE2O|YME1L1|RNF169|XRRA1|CDC14A|CORIN	http://amigo.geneontology.org/amigo/term/GO:0016604
positive regulation of GTPase activity	Gene Ontology	GO:0043547	6	307	0.0299141	0.166706	CHML|S1PR1|GSK3B|PIN1|RASA2|AGFG1	http://amigo.geneontology.org/amigo/term/GO:0043547
P-body	Gene Ontology	GO:0000932	3	88	0.0303517	0.168735	SYNE1|TNRC6A|DIS3L2	http://amigo.geneontology.org/amigo/term/GO:0000932
establishment of cell polarity	Gene Ontology	GO:0030010	2	35	0.0307416	0.169212	PARD3|GSK3B	http://amigo.geneontology.org/amigo/term/GO:0030010
transmitter-gated ion channel activity involved in regulation of postsynaptic membrane potential	Gene Ontology	GO:1904315	2	35	0.0307416	0.169212	GABRA5|GRID2	http://amigo.geneontology.org/amigo/term/GO:1904315
phosphoprotein binding	Gene Ontology	GO:0051219	2	35	0.0307416	0.169212	PIN1|SNCA	http://amigo.geneontology.org/amigo/term/GO:0051219
regulation of endocytosis	Gene Ontology	GO:0030100	2	35	0.0307416	0.169212	SPHK1|EHD4	http://amigo.geneontology.org/amigo/term/GO:0030100
negative regulation of cell population proliferation	Gene Ontology	GO:0008285	7	394	0.0308061	0.169212	C18orf54|KISS1|ABI1|PDS5B|JAK2|TBX5|DIS3L2	http://amigo.geneontology.org/amigo/term/GO:0008285
kinase activity	Gene Ontology	GO:0016301	3	89	0.0312078	0.170603	GSK3B|MASTL|PASK	http://amigo.geneontology.org/amigo/term/GO:0016301
ribonucleoprotein complex	Gene Ontology	GO:1990904	4	156	0.031662	0.172674	PARP4|RBM42|MEPCE|CELF2	http://amigo.geneontology.org/amigo/term/GO:1990904
cell-cell adhesion via plasma-membrane adhesion molecules	Gene Ontology	GO:0098742	2	36	0.0322936	0.174052	CDH20|CDH12	http://amigo.geneontology.org/amigo/term/GO:0098742
protein phosphatase regulator activity	Gene Ontology	GO:0019888	2	36	0.0322936	0.174052	PPME1|PPP1R15B	http://amigo.geneontology.org/amigo/term/GO:0019888
peptidyl-tyrosine autophosphorylation	Gene Ontology	GO:0038083	2	36	0.0322936	0.174052	INSR|KDR	http://amigo.geneontology.org/amigo/term/GO:0038083
COP9 signalosome	Gene Ontology	GO:0008180	2	36	0.0322936	0.174052	GPS1|COPS6	http://amigo.geneontology.org/amigo/term/GO:0008180
negative regulation of interferon-gamma production	Gene Ontology	GO:0032689	2	36	0.0322936	0.174052	CD274|PDCD1LG2	http://amigo.geneontology.org/amigo/term/GO:0032689
extracellular matrix	Gene Ontology	GO:0031012	5	233	0.0328086	0.176413	ADAMTS12|COL5A3|DSPP|LRIG1|COL4A4	http://amigo.geneontology.org/amigo/term/GO:0031012
midbody	Gene Ontology	GO:0030496	4	160	0.034202	0.17732	PKN1|PIN1|CEP126|DNM2	http://amigo.geneontology.org/amigo/term/GO:0030496
spermatogenesis	Gene Ontology	GO:0007283	7	404	0.0344888	0.17732	BRCA2|ACOX1|KIT|DNM2|SYNE1|USP42|SYCP1	http://amigo.geneontology.org/amigo/term/GO:0007283
male gonad development	Gene Ontology	GO:0008584	3	93	0.0347578	0.17732	INSR|ESR1|KIT	http://amigo.geneontology.org/amigo/term/GO:0008584
postsynapse	Gene Ontology	GO:0098794	3	93	0.0347578	0.17732	GABRA5|JAK2|GSK3B	http://amigo.geneontology.org/amigo/term/GO:0098794
early endosome membrane	Gene Ontology	GO:0031901	4	161	0.034855	0.17732	CD274|SPHK1|EHD4|SNX19	http://amigo.geneontology.org/amigo/term/GO:0031901
calcium-dependent cell-cell adhesion via plasma membrane cell adhesion molecules	Gene Ontology	GO:0016339	2	38	0.0354878	0.17732	CDH20|CDH12	http://amigo.geneontology.org/amigo/term/GO:0016339
voltage-gated calcium channel activity	Gene Ontology	GO:0005245	2	38	0.0354878	0.17732	CACNA1A|CACNA2D3	http://amigo.geneontology.org/amigo/term/GO:0005245
receptor-mediated endocytosis	Gene Ontology	GO:0006898	4	163	0.0361827	0.17732	DAB2|INSR|AP1G1|DNM2	http://amigo.geneontology.org/amigo/term/GO:0006898
ciliary basal body-plasma membrane docking	Gene Ontology	GO:0097711	3	95	0.0366078	0.17732	C2CD3|SCLT1|AHI1	http://amigo.geneontology.org/amigo/term/GO:0097711
mediator complex	Gene Ontology	GO:0016592	2	39	0.0371288	0.17732	MED10|MED13L	http://amigo.geneontology.org/amigo/term/GO:0016592
mitotic metaphase plate congression	Gene Ontology	GO:0007080	2	39	0.0371288	0.17732	PIBF1|SPDL1	http://amigo.geneontology.org/amigo/term/GO:0007080
phosphatidylinositol-3,4,5-trisphosphate binding	Gene Ontology	GO:0005547	2	39	0.0371288	0.17732	CYTH3|PARD3	http://amigo.geneontology.org/amigo/term/GO:0005547
heart morphogenesis	Gene Ontology	GO:0003007	2	39	0.0371288	0.17732	INSR|GAA	http://amigo.geneontology.org/amigo/term/GO:0003007
cell differentiation	Gene Ontology	GO:0030154	9	596	0.0376768	0.17732	THSD7A|USP42|CHRDL2|FGF18|JAK2|ARHGAP24|RFNG|SOX1|UHRF2	http://amigo.geneontology.org/amigo/term/GO:0030154
positive regulation of protein kinase B signaling	Gene Ontology	GO:0051897	4	166	0.0382283	0.17732	ESR1|INSR|FGF18|KIT	http://amigo.geneontology.org/amigo/term/GO:0051897
sodium ion transmembrane transport	Gene Ontology	GO:0035725	3	97	0.0385075	0.17732	TRPM5|SCNN1B|SLC4A4	http://amigo.geneontology.org/amigo/term/GO:0035725
positive regulation of interleukin-10 production	Gene Ontology	GO:0032733	2	40	0.0387985	0.17732	CD274|PIBF1	http://amigo.geneontology.org/amigo/term/GO:0032733
peptide hormone binding	Gene Ontology	GO:0017046	2	40	0.0387985	0.17732	GIPR|MC4R	http://amigo.geneontology.org/amigo/term/GO:0017046
endocytic recycling	Gene Ontology	GO:0032456	2	40	0.0387985	0.17732	EHD4|EPG5	http://amigo.geneontology.org/amigo/term/GO:0032456
actin cytoskeleton	Gene Ontology	GO:0015629	5	245	0.0392049	0.17732	CORIN|PDLIM5|TLN2|MYO1A|SNCA	http://amigo.geneontology.org/amigo/term/GO:0015629
ruffle	Gene Ontology	GO:0001726	3	98	0.0394758	0.17732	CYTH3|FRMD4B|TLN2	http://amigo.geneontology.org/amigo/term/GO:0001726
peptidyl-tyrosine dephosphorylation	Gene Ontology	GO:0035335	3	99	0.0404565	0.17732	PTPN13|PTPRD|CDC14A	http://amigo.geneontology.org/amigo/term/GO:0035335
histone H3 acetylation	Gene Ontology	GO:0043966	2	41	0.0404963	0.17732	YEATS2|BRCA2	http://amigo.geneontology.org/amigo/term/GO:0043966
transferase activity	Gene Ontology	GO:0016740	2	41	0.0404963	0.17732	RNF169|BIRC2	http://amigo.geneontology.org/amigo/term/GO:0016740
SH2 domain binding	Gene Ontology	GO:0042169	2	41	0.0404963	0.17732	JAK2|KIT	http://amigo.geneontology.org/amigo/term/GO:0042169
cellular response to amyloid-beta	Gene Ontology	GO:1904646	2	41	0.0404963	0.17732	CACNA1A|GSK3B	http://amigo.geneontology.org/amigo/term/GO:1904646
cytokine binding	Gene Ontology	GO:0019955	2	41	0.0404963	0.17732	IL27RA|KIT	http://amigo.geneontology.org/amigo/term/GO:0019955
extracellular matrix structural constituent conferring tensile strength	Gene Ontology	GO:0030020	2	41	0.0404963	0.17732	COL5A3|COL4A4	http://amigo.geneontology.org/amigo/term/GO:0030020
protein tyrosine phosphatase activity	Gene Ontology	GO:0004725	3	100	0.0414494	0.17732	PTPN13|PTPRD|CDC14A	http://amigo.geneontology.org/amigo/term/GO:0004725
mitotic spindle	Gene Ontology	GO:0072686	3	100	0.0414494	0.17732	EML2|YEATS2|CDC14A	http://amigo.geneontology.org/amigo/term/GO:0072686
activation of MAPKK activity	Gene Ontology	GO:0000186	2	42	0.0422217	0.17732	JAK2|KIDINS220	http://amigo.geneontology.org/amigo/term/GO:0000186
regulation of cytokinesis	Gene Ontology	GO:0032465	2	42	0.0422217	0.17732	PIN1|BRCA2	http://amigo.geneontology.org/amigo/term/GO:0032465
receptor internalization	Gene Ontology	GO:0031623	2	42	0.0422217	0.17732	SNCA|DNM2	http://amigo.geneontology.org/amigo/term/GO:0031623
adherens junction organization	Gene Ontology	GO:0034332	2	42	0.0422217	0.17732	CDH20|CDH12	http://amigo.geneontology.org/amigo/term/GO:0034332
positive regulation of insulin secretion	Gene Ontology	GO:0032024	2	42	0.0422217	0.17732	GIPR|JAK2	http://amigo.geneontology.org/amigo/term/GO:0032024
clathrin binding	Gene Ontology	GO:0030276	2	42	0.0422217	0.17732	SCLT1|DNER	http://amigo.geneontology.org/amigo/term/GO:0030276
mRNA export from nucleus	Gene Ontology	GO:0006406	3	101	0.0424545	0.17732	SMG6|EIF4A3|AGFG1	http://amigo.geneontology.org/amigo/term/GO:0006406
postsynaptic density	Gene Ontology	GO:0014069	5	251	0.0426687	0.17732	EEF2K|PDLIM5|ABI1|CTNND2|DNM2	http://amigo.geneontology.org/amigo/term/GO:0014069
anchored component of membrane	Gene Ontology	GO:0031225	3	102	0.0434718	0.17732	PLAUR|OPCML|LYPD5	http://amigo.geneontology.org/amigo/term/GO:0031225
chromatin remodeling	Gene Ontology	GO:0006338	3	102	0.0434718	0.17732	RERE|MYB|ESR1	http://amigo.geneontology.org/amigo/term/GO:0006338
fucose binding	Gene Ontology	GO:0042806	1	5	0.0436517	0.17732	FUOM	http://amigo.geneontology.org/amigo/term/GO:0042806
negative regulation of exocytosis	Gene Ontology	GO:0045920	1	5	0.0436517	0.17732	SNCA	http://amigo.geneontology.org/amigo/term/GO:0045920
melanocortin receptor activity	Gene Ontology	GO:0004977	1	5	0.0436517	0.17732	MC4R	http://amigo.geneontology.org/amigo/term/GO:0004977
positive regulation of long-term neuronal synaptic plasticity	Gene Ontology	GO:0048170	1	5	0.0436517	0.17732	KIT	http://amigo.geneontology.org/amigo/term/GO:0048170
riboflavin transport	Gene Ontology	GO:0032218	1	5	0.0436517	0.17732	ABCG2	http://amigo.geneontology.org/amigo/term/GO:0032218
type 2 fibroblast growth factor receptor binding	Gene Ontology	GO:0005111	1	5	0.0436517	0.17732	FGF18	http://amigo.geneontology.org/amigo/term/GO:0005111
regulation of calcineurin-NFAT signaling cascade	Gene Ontology	GO:0070884	1	5	0.0436517	0.17732	RCN2	http://amigo.geneontology.org/amigo/term/GO:0070884
positive regulation of fibroblast growth factor production	Gene Ontology	GO:0090271	1	5	0.0436517	0.17732	ROCK2	http://amigo.geneontology.org/amigo/term/GO:0090271
sodium:bicarbonate symporter activity	Gene Ontology	GO:0008510	1	5	0.0436517	0.17732	SLC4A4	http://amigo.geneontology.org/amigo/term/GO:0008510
determination of pancreatic left/right asymmetry	Gene Ontology	GO:0035469	1	5	0.0436517	0.17732	CCDC40	http://amigo.geneontology.org/amigo/term/GO:0035469
positive regulation of endothelial cell chemotaxis by VEGF-activated vascular endothelial growth factor receptor signaling pathway	Gene Ontology	GO:0038033	1	5	0.0436517	0.17732	KDR	http://amigo.geneontology.org/amigo/term/GO:0038033
dTTP diphosphatase activity	Gene Ontology	GO:0036218	1	5	0.0436517	0.17732	ENPP3	http://amigo.geneontology.org/amigo/term/GO:0036218
regulation of T cell receptor signaling pathway	Gene Ontology	GO:0050856	1	5	0.0436517	0.17732	MALT1	http://amigo.geneontology.org/amigo/term/GO:0050856
regulation of wound healing	Gene Ontology	GO:0061041	1	5	0.0436517	0.17732	CADM4	http://amigo.geneontology.org/amigo/term/GO:0061041
negative regulation of myosin-light-chain-phosphatase activity	Gene Ontology	GO:0035509	1	5	0.0436517	0.17732	ROCK2	http://amigo.geneontology.org/amigo/term/GO:0035509
positive regulation of smooth muscle cell differentiation	Gene Ontology	GO:0051152	1	5	0.0436517	0.17732	OLFM2	http://amigo.geneontology.org/amigo/term/GO:0051152
polyamine metabolic process	Gene Ontology	GO:0006595	1	5	0.0436517	0.17732	OAZ2	http://amigo.geneontology.org/amigo/term/GO:0006595
AP-1 adaptor complex binding	Gene Ontology	GO:0035650	1	5	0.0436517	0.17732	AP1AR	http://amigo.geneontology.org/amigo/term/GO:0035650
AP-4 adaptor complex	Gene Ontology	GO:0030124	1	5	0.0436517	0.17732	AP4M1	http://amigo.geneontology.org/amigo/term/GO:0030124
mitochondrial protein catabolic process	Gene Ontology	GO:0035694	1	5	0.0436517	0.17732	YME1L1	http://amigo.geneontology.org/amigo/term/GO:0035694
negative regulation of feeding behavior	Gene Ontology	GO:2000252	1	5	0.0436517	0.17732	MC4R	http://amigo.geneontology.org/amigo/term/GO:2000252
GPI-anchor transamidase complex	Gene Ontology	GO:0042765	1	5	0.0436517	0.17732	PIGK	http://amigo.geneontology.org/amigo/term/GO:0042765
transforming growth factor beta receptor activity, type I	Gene Ontology	GO:0005025	1	5	0.0436517	0.17732	BMPR1B	http://amigo.geneontology.org/amigo/term/GO:0005025
positive regulation of homotypic cell-cell adhesion	Gene Ontology	GO:0034112	1	5	0.0436517	0.17732	PLAUR	http://amigo.geneontology.org/amigo/term/GO:0034112
saliva secretion	Gene Ontology	GO:0046541	1	5	0.0436517	0.17732	KCNN4	http://amigo.geneontology.org/amigo/term/GO:0046541
acyl-CoA oxidase activity	Gene Ontology	GO:0003997	1	5	0.0436517	0.17732	ACOX1	http://amigo.geneontology.org/amigo/term/GO:0003997
autophagy of peroxisome	Gene Ontology	GO:0030242	1	5	0.0436517	0.17732	ACBD5	http://amigo.geneontology.org/amigo/term/GO:0030242
testosterone biosynthetic process	Gene Ontology	GO:0061370	1	5	0.0436517	0.17732	HSD17B3	http://amigo.geneontology.org/amigo/term/GO:0061370
selenocysteine insertion sequence binding	Gene Ontology	GO:0035368	1	5	0.0436517	0.17732	EIF4A3	http://amigo.geneontology.org/amigo/term/GO:0035368
D2 dopamine receptor binding	Gene Ontology	GO:0031749	1	5	0.0436517	0.17732	DNM2	http://amigo.geneontology.org/amigo/term/GO:0031749
branching morphogenesis of a nerve	Gene Ontology	GO:0048755	1	5	0.0436517	0.17732	RERE	http://amigo.geneontology.org/amigo/term/GO:0048755
dorsal root ganglion development	Gene Ontology	GO:1990791	1	5	0.0436517	0.17732	UNC5C	http://amigo.geneontology.org/amigo/term/GO:1990791
anterior/posterior axon guidance	Gene Ontology	GO:0033564	1	5	0.0436517	0.17732	UNC5C	http://amigo.geneontology.org/amigo/term/GO:0033564
ATP-dependent peptidase activity	Gene Ontology	GO:0004176	1	5	0.0436517	0.17732	YME1L1	http://amigo.geneontology.org/amigo/term/GO:0004176
transferase complex	Gene Ontology	GO:1990234	1	5	0.0436517	0.17732	PDSS1	http://amigo.geneontology.org/amigo/term/GO:1990234
external side of apical plasma membrane	Gene Ontology	GO:0098591	1	5	0.0436517	0.17732	ABCG2	http://amigo.geneontology.org/amigo/term/GO:0098591
cellular response to xenobiotic stimulus	Gene Ontology	GO:0071466	1	5	0.0436517	0.17732	MCM7	http://amigo.geneontology.org/amigo/term/GO:0071466
beta-catenin destruction complex assembly	Gene Ontology	GO:1904885	1	5	0.0436517	0.17732	GSK3B	http://amigo.geneontology.org/amigo/term/GO:1904885
cytoskeleton-nuclear membrane anchor activity	Gene Ontology	GO:0140444	1	5	0.0436517	0.17732	SYNE1	http://amigo.geneontology.org/amigo/term/GO:0140444
purine ribonucleoside salvage	Gene Ontology	GO:0006166	1	5	0.0436517	0.17732	PRTFDC1	http://amigo.geneontology.org/amigo/term/GO:0006166
regulation of cilium beat frequency	Gene Ontology	GO:0003356	1	5	0.0436517	0.17732	CCDC40	http://amigo.geneontology.org/amigo/term/GO:0003356
positive regulation of developmental growth	Gene Ontology	GO:0048639	1	5	0.0436517	0.17732	INSR	http://amigo.geneontology.org/amigo/term/GO:0048639
regulation of grooming behavior	Gene Ontology	GO:2000821	1	5	0.0436517	0.17732	MC4R	http://amigo.geneontology.org/amigo/term/GO:2000821
striated muscle tissue development	Gene Ontology	GO:0014706	1	5	0.0436517	0.17732	PGM5	http://amigo.geneontology.org/amigo/term/GO:0014706
xenobiotic transport across blood-brain barrier	Gene Ontology	GO:1990962	1	5	0.0436517	0.17732	ABCG2	http://amigo.geneontology.org/amigo/term/GO:1990962
protein-DNA complex assembly	Gene Ontology	GO:0065004	1	5	0.0436517	0.17732	HNF1B	http://amigo.geneontology.org/amigo/term/GO:0065004
asymmetric cell division	Gene Ontology	GO:0008356	1	5	0.0436517	0.17732	PARD3	http://amigo.geneontology.org/amigo/term/GO:0008356
activation of store-operated calcium channel activity	Gene Ontology	GO:0032237	1	5	0.0436517	0.17732	STIM1	http://amigo.geneontology.org/amigo/term/GO:0032237
1-acylglycerophosphocholine O-acyltransferase activity	Gene Ontology	GO:0047184	1	5	0.0436517	0.17732	MBOAT2	http://amigo.geneontology.org/amigo/term/GO:0047184
thiamine-containing compound metabolic process	Gene Ontology	GO:0042723	1	5	0.0436517	0.17732	SLC19A3	http://amigo.geneontology.org/amigo/term/GO:0042723
response to angiotensin	Gene Ontology	GO:1990776	1	5	0.0436517	0.17732	ROCK2	http://amigo.geneontology.org/amigo/term/GO:1990776
GPI-anchor transamidase activity	Gene Ontology	GO:0003923	1	5	0.0436517	0.17732	PIGK	http://amigo.geneontology.org/amigo/term/GO:0003923
positive regulation of mitochondrion organization	Gene Ontology	GO:0010822	1	5	0.0436517	0.17732	GSK3B	http://amigo.geneontology.org/amigo/term/GO:0010822
regulation of protein metabolic process	Gene Ontology	GO:0051246	1	5	0.0436517	0.17732	ROCK2	http://amigo.geneontology.org/amigo/term/GO:0051246
vascular endothelial growth factor binding	Gene Ontology	GO:0038085	1	5	0.0436517	0.17732	KDR	http://amigo.geneontology.org/amigo/term/GO:0038085
vascular endothelial growth factor receptor-2 signaling pathway	Gene Ontology	GO:0036324	1	5	0.0436517	0.17732	KDR	http://amigo.geneontology.org/amigo/term/GO:0036324
negative regulation of telomere capping	Gene Ontology	GO:1904354	1	5	0.0436517	0.17732	SMG6	http://amigo.geneontology.org/amigo/term/GO:1904354
positive regulation of protein monoubiquitination	Gene Ontology	GO:1902527	1	5	0.0436517	0.17732	BIRC2	http://amigo.geneontology.org/amigo/term/GO:1902527
cargo adaptor activity	Gene Ontology	GO:0140312	1	5	0.0436517	0.17732	AP1G1	http://amigo.geneontology.org/amigo/term/GO:0140312
epithelial cell migration	Gene Ontology	GO:0010631	1	5	0.0436517	0.17732	PKN1	http://amigo.geneontology.org/amigo/term/GO:0010631
protein demethylation	Gene Ontology	GO:0006482	1	5	0.0436517	0.17732	PPME1	http://amigo.geneontology.org/amigo/term/GO:0006482
regulation of germinal center formation	Gene Ontology	GO:0002634	1	5	0.0436517	0.17732	PKN1	http://amigo.geneontology.org/amigo/term/GO:0002634
urinary bladder smooth muscle contraction	Gene Ontology	GO:0014832	1	5	0.0436517	0.17732	HTR2A	http://amigo.geneontology.org/amigo/term/GO:0014832
positive regulation of protein-containing complex disassembly	Gene Ontology	GO:0043243	1	5	0.0436517	0.17732	INSR	http://amigo.geneontology.org/amigo/term/GO:0043243
type 1 fibroblast growth factor receptor binding	Gene Ontology	GO:0005105	1	5	0.0436517	0.17732	FGF18	http://amigo.geneontology.org/amigo/term/GO:0005105
estrogen receptor activity	Gene Ontology	GO:0030284	1	5	0.0436517	0.17732	ESR1	http://amigo.geneontology.org/amigo/term/GO:0030284
dopamine uptake involved in synaptic transmission	Gene Ontology	GO:0051583	1	5	0.0436517	0.17732	SNCA	http://amigo.geneontology.org/amigo/term/GO:0051583
endodermal cell fate specification	Gene Ontology	GO:0001714	1	5	0.0436517	0.17732	HNF1B	http://amigo.geneontology.org/amigo/term/GO:0001714
negative regulation of PERK-mediated unfolded protein response	Gene Ontology	GO:1903898	1	5	0.0436517	0.17732	PPP1R15B	http://amigo.geneontology.org/amigo/term/GO:1903898
sodium channel complex	Gene Ontology	GO:0034706	1	5	0.0436517	0.17732	SCNN1B	http://amigo.geneontology.org/amigo/term/GO:0034706
Holliday junction resolvase complex	Gene Ontology	GO:0048476	1	5	0.0436517	0.17732	MUS81	http://amigo.geneontology.org/amigo/term/GO:0048476
establishment of protein localization to telomere	Gene Ontology	GO:0070200	1	5	0.0436517	0.17732	BRCA2	http://amigo.geneontology.org/amigo/term/GO:0070200
mast cell chemotaxis	Gene Ontology	GO:0002551	1	5	0.0436517	0.17732	KIT	http://amigo.geneontology.org/amigo/term/GO:0002551
toll-like receptor 7 signaling pathway	Gene Ontology	GO:0034154	1	5	0.0436517	0.17732	UNC93B1	http://amigo.geneontology.org/amigo/term/GO:0034154
carnitine biosynthetic process	Gene Ontology	GO:0045329	1	5	0.0436517	0.17732	BBOX1	http://amigo.geneontology.org/amigo/term/GO:0045329
cGMP catabolic process	Gene Ontology	GO:0046069	1	5	0.0436517	0.17732	PDE5A	http://amigo.geneontology.org/amigo/term/GO:0046069
positive regulation of epithelial cell apoptotic process	Gene Ontology	GO:1904037	1	5	0.0436517	0.17732	JAK2	http://amigo.geneontology.org/amigo/term/GO:1904037
regulation of dephosphorylation	Gene Ontology	GO:0035303	1	5	0.0436517	0.17732	SMG6	http://amigo.geneontology.org/amigo/term/GO:0035303
postsynaptic endocytic zone membrane	Gene Ontology	GO:0098844	1	5	0.0436517	0.17732	DNM2	http://amigo.geneontology.org/amigo/term/GO:0098844
membrane repolarization during atrial cardiac muscle cell action potential	Gene Ontology	GO:0098914	1	5	0.0436517	0.17732	KCNQ1	http://amigo.geneontology.org/amigo/term/GO:0098914
positive regulation of cellular metabolic process	Gene Ontology	GO:0031325	1	5	0.0436517	0.17732	FASN	http://amigo.geneontology.org/amigo/term/GO:0031325
riboflavin transmembrane transporter activity	Gene Ontology	GO:0032217	1	5	0.0436517	0.17732	ABCG2	http://amigo.geneontology.org/amigo/term/GO:0032217
lipid homeostasis	Gene Ontology	GO:0055088	2	43	0.0439743	0.17732	ABHD8|ACOX1	http://amigo.geneontology.org/amigo/term/GO:0055088
trans-Golgi network	Gene Ontology	GO:0005802	4	174	0.0440014	0.17732	AP4M1|GOLT1A|SLC66A2|DNM2	http://amigo.geneontology.org/amigo/term/GO:0005802
protein N-terminus binding	Gene Ontology	GO:0047485	3	104	0.0455427	0.17732	PDLIM5|ACOX1|BIRC2	http://amigo.geneontology.org/amigo/term/GO:0047485
regulation of protein phosphorylation	Gene Ontology	GO:0001932	2	44	0.0457535	0.17732	PIN1|CADM4	http://amigo.geneontology.org/amigo/term/GO:0001932
extrinsic apoptotic signaling pathway	Gene Ontology	GO:0097191	2	44	0.0457535	0.17732	JAK2|GSK3B	http://amigo.geneontology.org/amigo/term/GO:0097191
protein K63-linked ubiquitination	Gene Ontology	GO:0070534	2	44	0.0457535	0.17732	PELI3|UBE2O	http://amigo.geneontology.org/amigo/term/GO:0070534
cardiac muscle contraction	Gene Ontology	GO:0060048	2	44	0.0457535	0.17732	GAA|KCNQ1	http://amigo.geneontology.org/amigo/term/GO:0060048
neuromuscular process controlling balance	Gene Ontology	GO:0050885	2	44	0.0457535	0.17732	RBFOX2|GAA	http://amigo.geneontology.org/amigo/term/GO:0050885
response to organic cyclic compound	Gene Ontology	GO:0014070	2	45	0.0475588	0.17732	HNF1B|EIF4A3	http://amigo.geneontology.org/amigo/term/GO:0014070
negative regulation of I-kappaB kinase/NF-kappaB signaling	Gene Ontology	GO:0043124	2	45	0.0475588	0.17732	OTUD7A|ESR1	http://amigo.geneontology.org/amigo/term/GO:0043124
inner ear development	Gene Ontology	GO:0048839	2	46	0.0493897	0.17732	CACNA1A|KCNQ1	http://amigo.geneontology.org/amigo/term/GO:0048839
phosphatidylinositol-3-phosphate binding	Gene Ontology	GO:0032266	2	46	0.0493897	0.17732	PARD3|SNX19	http://amigo.geneontology.org/amigo/term/GO:0032266
protein peptidyl-prolyl isomerization	Gene Ontology	GO:0000413	2	46	0.0493897	0.17732	CWC27|PIN1	http://amigo.geneontology.org/amigo/term/GO:0000413
negative regulation of protein kinase B signaling	Gene Ontology	GO:0051898	2	46	0.0493897	0.17732	PHLPP2|PHLPP1	http://amigo.geneontology.org/amigo/term/GO:0051898
peptidyl-prolyl cis-trans isomerase activity	Gene Ontology	GO:0003755	2	46	0.0493897	0.17732	CWC27|PIN1	http://amigo.geneontology.org/amigo/term/GO:0003755
negative regulation of GTPase activity	Gene Ontology	GO:0034260	2	46	0.0493897	0.17732	GPS1|PDE6D	http://amigo.geneontology.org/amigo/term/GO:0034260
peroxisome	Gene Ontology	GO:0005777	3	108	0.0498285	0.17732	ACOX1|RIDA|ACBD5	http://amigo.geneontology.org/amigo/term/GO:0005777
nuclear envelope	Gene Ontology	GO:0005635	4	182	0.0502368	0.17732	SYNE1|GOLT1A|INSR|LMO7	http://amigo.geneontology.org/amigo/term/GO:0005635
endocytosis	Gene Ontology	GO:0006897	4	182	0.0502368	0.17732	ILDR1|EHD4|DNER|DNM2	http://amigo.geneontology.org/amigo/term/GO:0006897
response to fungus	Gene Ontology	GO:0009620	1	6	0.0507401	0.17732	MALT1	http://amigo.geneontology.org/amigo/term/GO:0009620
negative regulation of glycogen biosynthetic process	Gene Ontology	GO:0045719	1	6	0.0507401	0.17732	GSK3B	http://amigo.geneontology.org/amigo/term/GO:0045719
cerebellar granule cell precursor proliferation	Gene Ontology	GO:0021930	1	6	0.0507401	0.17732	RERE	http://amigo.geneontology.org/amigo/term/GO:0021930
chiasma assembly	Gene Ontology	GO:0051026	1	6	0.0507401	0.17732	SYCP1	http://amigo.geneontology.org/amigo/term/GO:0051026
nucleoside triphosphate catabolic process	Gene Ontology	GO:0009143	1	6	0.0507401	0.17732	ENPP3	http://amigo.geneontology.org/amigo/term/GO:0009143
urate transport	Gene Ontology	GO:0015747	1	6	0.0507401	0.17732	ABCG2	http://amigo.geneontology.org/amigo/term/GO:0015747
germ cell migration	Gene Ontology	GO:0008354	1	6	0.0507401	0.17732	KIT	http://amigo.geneontology.org/amigo/term/GO:0008354
intercellular canaliculus	Gene Ontology	GO:0046581	1	6	0.0507401	0.17732	STARD10	http://amigo.geneontology.org/amigo/term/GO:0046581
nitric-oxide synthase regulator activity	Gene Ontology	GO:0030235	1	6	0.0507401	0.17732	ESR1	http://amigo.geneontology.org/amigo/term/GO:0030235
renal absorption	Gene Ontology	GO:0070293	1	6	0.0507401	0.17732	KCNQ1	http://amigo.geneontology.org/amigo/term/GO:0070293
determination of digestive tract left/right asymmetry	Gene Ontology	GO:0071907	1	6	0.0507401	0.17732	CCDC40	http://amigo.geneontology.org/amigo/term/GO:0071907
prenyltransferase activity	Gene Ontology	GO:0004659	1	6	0.0507401	0.17732	PDSS1	http://amigo.geneontology.org/amigo/term/GO:0004659
respiratory chain complex IV	Gene Ontology	GO:0045277	1	6	0.0507401	0.17732	COX6B1	http://amigo.geneontology.org/amigo/term/GO:0045277
osteoblast proliferation	Gene Ontology	GO:0033687	1	6	0.0507401	0.17732	MUS81	http://amigo.geneontology.org/amigo/term/GO:0033687
prostate epithelial cord arborization involved in prostate glandular acinus morphogenesis	Gene Ontology	GO:0060527	1	6	0.0507401	0.17732	ESR1	http://amigo.geneontology.org/amigo/term/GO:0060527
leucine catabolic process	Gene Ontology	GO:0006552	1	6	0.0507401	0.17732	HMGCLL1	http://amigo.geneontology.org/amigo/term/GO:0006552
negative regulation of type 2 immune response	Gene Ontology	GO:0002829	1	6	0.0507401	0.17732	IL27RA	http://amigo.geneontology.org/amigo/term/GO:0002829
bile acid secretion	Gene Ontology	GO:0032782	1	6	0.0507401	0.17732	STARD10	http://amigo.geneontology.org/amigo/term/GO:0032782
neuron recognition	Gene Ontology	GO:0008038	1	6	0.0507401	0.17732	OPCML	http://amigo.geneontology.org/amigo/term/GO:0008038
ion channel complex	Gene Ontology	GO:0034702	1	6	0.0507401	0.17732	KCNQ1	http://amigo.geneontology.org/amigo/term/GO:0034702
pronephros development	Gene Ontology	GO:0048793	1	6	0.0507401	0.17732	HNF1B	http://amigo.geneontology.org/amigo/term/GO:0048793
acetyl-CoA metabolic process	Gene Ontology	GO:0006084	1	6	0.0507401	0.17732	FASN	http://amigo.geneontology.org/amigo/term/GO:0006084
long-chain fatty acid binding	Gene Ontology	GO:0036041	1	6	0.0507401	0.17732	RIDA	http://amigo.geneontology.org/amigo/term/GO:0036041
ATPase-coupled xenobiotic transmembrane transporter activity	Gene Ontology	GO:0008559	1	6	0.0507401	0.17732	ABCG2	http://amigo.geneontology.org/amigo/term/GO:0008559
regulation of cellular localization	Gene Ontology	GO:0060341	1	6	0.0507401	0.17732	PARD3	http://amigo.geneontology.org/amigo/term/GO:0060341
negative regulation of double-strand break repair	Gene Ontology	GO:2000780	1	6	0.0507401	0.17732	RNF169	http://amigo.geneontology.org/amigo/term/GO:2000780
regulation of nitric oxide biosynthetic process	Gene Ontology	GO:0045428	1	6	0.0507401	0.17732	JAK2	http://amigo.geneontology.org/amigo/term/GO:0045428
enzyme linked receptor protein signaling pathway	Gene Ontology	GO:0007167	1	6	0.0507401	0.17732	JAK2	http://amigo.geneontology.org/amigo/term/GO:0007167
mRNA cleavage factor complex	Gene Ontology	GO:0005849	1	6	0.0507401	0.17732	CPSF7	http://amigo.geneontology.org/amigo/term/GO:0005849
regulation of necroptotic process	Gene Ontology	GO:0060544	1	6	0.0507401	0.17732	BIRC2	http://amigo.geneontology.org/amigo/term/GO:0060544
kinetochore binding	Gene Ontology	GO:0043515	1	6	0.0507401	0.17732	SPDL1	http://amigo.geneontology.org/amigo/term/GO:0043515
cortical endoplasmic reticulum	Gene Ontology	GO:0032541	1	6	0.0507401	0.17732	STIM1	http://amigo.geneontology.org/amigo/term/GO:0032541
dentinogenesis	Gene Ontology	GO:0097187	1	6	0.0507401	0.17732	DSPP	http://amigo.geneontology.org/amigo/term/GO:0097187
positive regulation of plasminogen activation	Gene Ontology	GO:0010756	1	6	0.0507401	0.17732	PLGRKT	http://amigo.geneontology.org/amigo/term/GO:0010756
3',5'-cyclic-nucleotide phosphodiesterase activity	Gene Ontology	GO:0004114	1	6	0.0507401	0.17732	PDE5A	http://amigo.geneontology.org/amigo/term/GO:0004114
ligand-gated calcium channel activity	Gene Ontology	GO:0099604	1	6	0.0507401	0.17732	TRPM5	http://amigo.geneontology.org/amigo/term/GO:0099604
activation of phospholipase D activity	Gene Ontology	GO:0031584	1	6	0.0507401	0.17732	CACNA1A	http://amigo.geneontology.org/amigo/term/GO:0031584
regulation of Arp2/3 complex-mediated actin nucleation	Gene Ontology	GO:0034315	1	6	0.0507401	0.17732	AP1AR	http://amigo.geneontology.org/amigo/term/GO:0034315
morphogenesis of a polarized epithelium	Gene Ontology	GO:0001738	1	6	0.0507401	0.17732	AHI1	http://amigo.geneontology.org/amigo/term/GO:0001738
regulation of telomere maintenance via telomerase	Gene Ontology	GO:0032210	1	6	0.0507401	0.17732	SMG6	http://amigo.geneontology.org/amigo/term/GO:0032210
endothelium development	Gene Ontology	GO:0003158	1	6	0.0507401	0.17732	KDR	http://amigo.geneontology.org/amigo/term/GO:0003158
lamellipodium morphogenesis	Gene Ontology	GO:0072673	1	6	0.0507401	0.17732	ABI1	http://amigo.geneontology.org/amigo/term/GO:0072673
forebrain neuron development	Gene Ontology	GO:0021884	1	6	0.0507401	0.17732	SOX1	http://amigo.geneontology.org/amigo/term/GO:0021884
Toll signaling pathway	Gene Ontology	GO:0008063	1	6	0.0507401	0.17732	PELI3	http://amigo.geneontology.org/amigo/term/GO:0008063
intramembranous ossification	Gene Ontology	GO:0001957	1	6	0.0507401	0.17732	FGF18	http://amigo.geneontology.org/amigo/term/GO:0001957
otic vesicle development	Gene Ontology	GO:0071599	1	6	0.0507401	0.17732	AHI1	http://amigo.geneontology.org/amigo/term/GO:0071599
response to L-glutamate	Gene Ontology	GO:1902065	1	6	0.0507401	0.17732	CACNA1A	http://amigo.geneontology.org/amigo/term/GO:1902065
regulation of platelet aggregation	Gene Ontology	GO:0090330	1	6	0.0507401	0.17732	PRKACA	http://amigo.geneontology.org/amigo/term/GO:0090330
intracellular steroid hormone receptor signaling pathway	Gene Ontology	GO:0030518	1	6	0.0507401	0.17732	ESR1	http://amigo.geneontology.org/amigo/term/GO:0030518
invadopodium membrane	Gene Ontology	GO:0071438	1	6	0.0507401	0.17732	PLAUR	http://amigo.geneontology.org/amigo/term/GO:0071438
netrin receptor activity	Gene Ontology	GO:0005042	1	6	0.0507401	0.17732	UNC5C	http://amigo.geneontology.org/amigo/term/GO:0005042
insulin binding	Gene Ontology	GO:0043559	1	6	0.0507401	0.17732	INSR	http://amigo.geneontology.org/amigo/term/GO:0043559
negative regulation of natural killer cell activation	Gene Ontology	GO:0032815	1	6	0.0507401	0.17732	PIBF1	http://amigo.geneontology.org/amigo/term/GO:0032815
phosphodiesterase I activity	Gene Ontology	GO:0004528	1	6	0.0507401	0.17732	ENPP3	http://amigo.geneontology.org/amigo/term/GO:0004528
regulation of atrial cardiac muscle cell membrane repolarization	Gene Ontology	GO:0060372	1	6	0.0507401	0.17732	KCNQ1	http://amigo.geneontology.org/amigo/term/GO:0060372
negative regulation of protein transport	Gene Ontology	GO:0051224	1	6	0.0507401	0.17732	NDFIP2	http://amigo.geneontology.org/amigo/term/GO:0051224
cellular response to interleukin-3	Gene Ontology	GO:0036016	1	6	0.0507401	0.17732	GSK3B	http://amigo.geneontology.org/amigo/term/GO:0036016
regulation of branching involved in prostate gland morphogenesis	Gene Ontology	GO:0060687	1	6	0.0507401	0.17732	ESR1	http://amigo.geneontology.org/amigo/term/GO:0060687
determination of liver left/right asymmetry	Gene Ontology	GO:0071910	1	6	0.0507401	0.17732	CCDC40	http://amigo.geneontology.org/amigo/term/GO:0071910
negative regulation of cysteine-type endopeptidase activity involved in apoptotic signaling pathway	Gene Ontology	GO:2001268	1	6	0.0507401	0.17732	PLAUR	http://amigo.geneontology.org/amigo/term/GO:2001268
attachment of GPI anchor to protein	Gene Ontology	GO:0016255	1	6	0.0507401	0.17732	PIGK	http://amigo.geneontology.org/amigo/term/GO:0016255
G1 to G0 transition	Gene Ontology	GO:0070314	1	6	0.0507401	0.17732	RIDA	http://amigo.geneontology.org/amigo/term/GO:0070314
positive regulation of cardioblast differentiation	Gene Ontology	GO:0051891	1	6	0.0507401	0.17732	TBX5	http://amigo.geneontology.org/amigo/term/GO:0051891
sorting endosome	Gene Ontology	GO:0097443	1	6	0.0507401	0.17732	KDR	http://amigo.geneontology.org/amigo/term/GO:0097443
regulation of interleukin-1 beta production	Gene Ontology	GO:0032651	1	6	0.0507401	0.17732	SPHK1	http://amigo.geneontology.org/amigo/term/GO:0032651
neutrophil differentiation	Gene Ontology	GO:0030223	1	6	0.0507401	0.17732	FASN	http://amigo.geneontology.org/amigo/term/GO:0030223
signal recognition particle, endoplasmic reticulum targeting	Gene Ontology	GO:0005786	1	6	0.0507401	0.17732	SRP54	http://amigo.geneontology.org/amigo/term/GO:0005786
DNA-binding transcription repressor activity	Gene Ontology	GO:0001217	1	6	0.0507401	0.17732	SOX13	http://amigo.geneontology.org/amigo/term/GO:0001217
mitochondrial protein processing	Gene Ontology	GO:0034982	1	6	0.0507401	0.17732	YME1L1	http://amigo.geneontology.org/amigo/term/GO:0034982
Toll-like receptor binding	Gene Ontology	GO:0035325	1	6	0.0507401	0.17732	UNC93B1	http://amigo.geneontology.org/amigo/term/GO:0035325
positive regulation of long-term synaptic depression	Gene Ontology	GO:1900454	1	6	0.0507401	0.17732	GRID2	http://amigo.geneontology.org/amigo/term/GO:1900454
entrainment of circadian clock	Gene Ontology	GO:0009649	1	6	0.0507401	0.17732	PHLPP1	http://amigo.geneontology.org/amigo/term/GO:0009649
'de novo' NAD biosynthetic process from tryptophan	Gene Ontology	GO:0034354	1	6	0.0507401	0.17732	KMO	http://amigo.geneontology.org/amigo/term/GO:0034354
transmembrane receptor protein tyrosine phosphatase signaling pathway	Gene Ontology	GO:0007185	1	6	0.0507401	0.17732	PTPRD	http://amigo.geneontology.org/amigo/term/GO:0007185
protein geranylgeranylation	Gene Ontology	GO:0018344	1	6	0.0507401	0.17732	CHML	http://amigo.geneontology.org/amigo/term/GO:0018344
negative regulation of tubulin deacetylation	Gene Ontology	GO:1904428	1	6	0.0507401	0.17732	FRY	http://amigo.geneontology.org/amigo/term/GO:1904428
ionotropic glutamate receptor activity	Gene Ontology	GO:0004970	1	6	0.0507401	0.17732	GRID2	http://amigo.geneontology.org/amigo/term/GO:0004970
cell-cell junction	Gene Ontology	GO:0005911	4	183	0.0510487	0.178127	PARD3|AHI1|CTNND2|KIT	http://amigo.geneontology.org/amigo/term/GO:0005911
cardiac conduction	Gene Ontology	GO:0061337	2	47	0.0512458	0.178544	CACNA2D3|KCNQ1	http://amigo.geneontology.org/amigo/term/GO:0061337
Notch signaling pathway	Gene Ontology	GO:0007219	3	110	0.0520425	0.179522	DTX4|HNF1B|DNER	http://amigo.geneontology.org/amigo/term/GO:0007219
signaling receptor binding	Gene Ontology	GO:0005102	6	353	0.0521084	0.179522	EML2|PLAUR|TAC3|CNPY4|JAK2|PTPRD	http://amigo.geneontology.org/amigo/term/GO:0005102
protein polyubiquitination	Gene Ontology	GO:0000209	5	267	0.0527818	0.179522	RBBP6|FBXL12|BIRC2|PELI3|LMO7	http://amigo.geneontology.org/amigo/term/GO:0000209
positive regulation of fibroblast proliferation	Gene Ontology	GO:0048146	2	48	0.0531267	0.179522	SPHK1|ESR1	http://amigo.geneontology.org/amigo/term/GO:0048146
generation of precursor metabolites and energy	Gene Ontology	GO:0006091	2	48	0.0531267	0.179522	GIPR|ACOX1	http://amigo.geneontology.org/amigo/term/GO:0006091
phosphatidic acid biosynthetic process	Gene Ontology	GO:0006654	2	48	0.0531267	0.179522	MBOAT2|ABHD8	http://amigo.geneontology.org/amigo/term/GO:0006654
erythrocyte differentiation	Gene Ontology	GO:0030218	2	48	0.0531267	0.179522	JAK2|KIT	http://amigo.geneontology.org/amigo/term/GO:0030218
nucleolus	Gene Ontology	GO:0005730	11	839	0.0535669	0.179522	MPHOSPH8|SMG6|RNF169|RBBP6|CDC14A|MCM7|MUS81|SRP54|SYNE1|FGF18|EIF4A3	http://amigo.geneontology.org/amigo/term/GO:0005730
positive regulation of DNA-binding transcription factor activity	Gene Ontology	GO:0051091	3	112	0.0543035	0.179522	ESR1|JAK2|KIT	http://amigo.geneontology.org/amigo/term/GO:0051091
SMAD binding	Gene Ontology	GO:0046332	2	49	0.0550318	0.179522	DAB2|BMPR1B	http://amigo.geneontology.org/amigo/term/GO:0046332
intermediate filament cytoskeleton	Gene Ontology	GO:0045111	2	49	0.0550318	0.179522	EVPL|PLEC	http://amigo.geneontology.org/amigo/term/GO:0045111
adenylate cyclase-activating G protein-coupled receptor signaling pathway	Gene Ontology	GO:0007189	3	113	0.0554514	0.179522	S1PR1|MC4R|GPR4	http://amigo.geneontology.org/amigo/term/GO:0007189
regulation of ion transmembrane transport	Gene Ontology	GO:0034765	3	113	0.0554514	0.179522	TRPM5|CACNA2D3|CACNA1A	http://amigo.geneontology.org/amigo/term/GO:0034765
cell junction	Gene Ontology	GO:0030054	4	190	0.0569319	0.179522	PARD3|NACC1|KDR|ABI1	http://amigo.geneontology.org/amigo/term/GO:0030054
negative regulation of neuron death	Gene Ontology	GO:1901215	2	50	0.0569606	0.179522	GSK3B|SNCA	http://amigo.geneontology.org/amigo/term/GO:1901215
regulation of synaptic vesicle exocytosis	Gene Ontology	GO:2000300	2	50	0.0569606	0.179522	HTR2A|GSK3B	http://amigo.geneontology.org/amigo/term/GO:2000300
heart trabecula morphogenesis	Gene Ontology	GO:0061384	1	7	0.0577761	0.179522	S1PR1	http://amigo.geneontology.org/amigo/term/GO:0061384
maintenance of DNA methylation	Gene Ontology	GO:0010216	1	7	0.0577761	0.179522	UHRF2	http://amigo.geneontology.org/amigo/term/GO:0010216
response to hydroperoxide	Gene Ontology	GO:0033194	1	7	0.0577761	0.179522	JAK2	http://amigo.geneontology.org/amigo/term/GO:0033194
positive regulation of protein localization to centrosome	Gene Ontology	GO:1904781	1	7	0.0577761	0.179522	GSK3B	http://amigo.geneontology.org/amigo/term/GO:1904781
lipid modification	Gene Ontology	GO:0030258	1	7	0.0577761	0.179522	MBOAT2	http://amigo.geneontology.org/amigo/term/GO:0030258
glomerular visceral epithelial cell differentiation	Gene Ontology	GO:0072112	1	7	0.0577761	0.179522	PROM1	http://amigo.geneontology.org/amigo/term/GO:0072112
regulation of cell junction assembly	Gene Ontology	GO:1901888	1	7	0.0577761	0.179522	ROCK2	http://amigo.geneontology.org/amigo/term/GO:1901888
type 1 angiotensin receptor binding	Gene Ontology	GO:0031702	1	7	0.0577761	0.179522	JAK2	http://amigo.geneontology.org/amigo/term/GO:0031702
ether lipid biosynthetic process	Gene Ontology	GO:0008611	1	7	0.0577761	0.179522	FASN	http://amigo.geneontology.org/amigo/term/GO:0008611
GPI anchor binding	Gene Ontology	GO:0034235	1	7	0.0577761	0.179522	PIGK	http://amigo.geneontology.org/amigo/term/GO:0034235
negative regulation of NLRP3 inflammasome complex assembly	Gene Ontology	GO:1900226	1	7	0.0577761	0.179522	POP1	http://amigo.geneontology.org/amigo/term/GO:1900226
protein deubiquitination involved in ubiquitin-dependent protein catabolic process	Gene Ontology	GO:0071947	1	7	0.0577761	0.179522	OTUD7A	http://amigo.geneontology.org/amigo/term/GO:0071947
positive regulation of histone H3-K9 methylation	Gene Ontology	GO:0051574	1	7	0.0577761	0.179522	MYB	http://amigo.geneontology.org/amigo/term/GO:0051574
regulation of cytokine biosynthetic process	Gene Ontology	GO:0042035	1	7	0.0577761	0.179522	IGF2BP2	http://amigo.geneontology.org/amigo/term/GO:0042035
NEDD8-specific protease activity	Gene Ontology	GO:0019784	1	7	0.0577761	0.179522	UCHL3	http://amigo.geneontology.org/amigo/term/GO:0019784
collagen type IV trimer	Gene Ontology	GO:0005587	1	7	0.0577761	0.179522	COL4A4	http://amigo.geneontology.org/amigo/term/GO:0005587
kinocilium	Gene Ontology	GO:0060091	1	7	0.0577761	0.179522	CDC14A	http://amigo.geneontology.org/amigo/term/GO:0060091
cerebellar granule cell differentiation	Gene Ontology	GO:0021707	1	7	0.0577761	0.179522	GRID2	http://amigo.geneontology.org/amigo/term/GO:0021707
aggrephagy	Gene Ontology	GO:0035973	1	7	0.0577761	0.179522	ACBD5	http://amigo.geneontology.org/amigo/term/GO:0035973
righting reflex	Gene Ontology	GO:0060013	1	7	0.0577761	0.179522	USP46	http://amigo.geneontology.org/amigo/term/GO:0060013
cuprous ion binding	Gene Ontology	GO:1903136	1	7	0.0577761	0.179522	SNCA	http://amigo.geneontology.org/amigo/term/GO:1903136
polyamine biosynthetic process	Gene Ontology	GO:0006596	1	7	0.0577761	0.179522	OAZ2	http://amigo.geneontology.org/amigo/term/GO:0006596
negative regulation of glial cell apoptotic process	Gene Ontology	GO:0034351	1	7	0.0577761	0.179522	PRKACA	http://amigo.geneontology.org/amigo/term/GO:0034351
7S RNA binding	Gene Ontology	GO:0008312	1	7	0.0577761	0.179522	SRP54	http://amigo.geneontology.org/amigo/term/GO:0008312
regulation of reactive oxygen species biosynthetic process	Gene Ontology	GO:1903426	1	7	0.0577761	0.179522	SNCA	http://amigo.geneontology.org/amigo/term/GO:1903426
kinase activator activity	Gene Ontology	GO:0019209	1	7	0.0577761	0.179522	MALT1	http://amigo.geneontology.org/amigo/term/GO:0019209
negative regulation of heart contraction	Gene Ontology	GO:0045822	1	7	0.0577761	0.179522	JAK2	http://amigo.geneontology.org/amigo/term/GO:0045822
ectopic germ cell programmed cell death	Gene Ontology	GO:0035234	1	7	0.0577761	0.179522	KIT	http://amigo.geneontology.org/amigo/term/GO:0035234
cell-substrate junction	Gene Ontology	GO:0030055	1	7	0.0577761	0.179522	PGM5	http://amigo.geneontology.org/amigo/term/GO:0030055
cellular hypotonic response	Gene Ontology	GO:0071476	1	7	0.0577761	0.179522	PASK	http://amigo.geneontology.org/amigo/term/GO:0071476
central element	Gene Ontology	GO:0000801	1	7	0.0577761	0.179522	SYCP1	http://amigo.geneontology.org/amigo/term/GO:0000801
protein localization to basolateral plasma membrane	Gene Ontology	GO:1903361	1	7	0.0577761	0.179522	AP4M1	http://amigo.geneontology.org/amigo/term/GO:1903361
miRNA catabolic process	Gene Ontology	GO:0010587	1	7	0.0577761	0.179522	DIS3L2	http://amigo.geneontology.org/amigo/term/GO:0010587
vitamin A metabolic process	Gene Ontology	GO:0006776	1	7	0.0577761	0.179522	RPE65	http://amigo.geneontology.org/amigo/term/GO:0006776
cell body fiber	Gene Ontology	GO:0070852	1	7	0.0577761	0.179522	HTR2A	http://amigo.geneontology.org/amigo/term/GO:0070852
positive regulation of respiratory burst	Gene Ontology	GO:0060267	1	7	0.0577761	0.179522	INSR	http://amigo.geneontology.org/amigo/term/GO:0060267
lymphoid progenitor cell differentiation	Gene Ontology	GO:0002320	1	7	0.0577761	0.179522	KIT	http://amigo.geneontology.org/amigo/term/GO:0002320
glycogen granule	Gene Ontology	GO:0042587	1	7	0.0577761	0.179522	FASN	http://amigo.geneontology.org/amigo/term/GO:0042587
vascular endothelial growth factor-activated receptor activity	Gene Ontology	GO:0005021	1	7	0.0577761	0.179522	KDR	http://amigo.geneontology.org/amigo/term/GO:0005021
regulation of sprouting angiogenesis	Gene Ontology	GO:1903670	1	7	0.0577761	0.179522	FGF18	http://amigo.geneontology.org/amigo/term/GO:1903670
excitatory synapse assembly	Gene Ontology	GO:1904861	1	7	0.0577761	0.179522	GRID2	http://amigo.geneontology.org/amigo/term/GO:1904861
organelle fission	Gene Ontology	GO:0048285	1	7	0.0577761	0.179522	DNM2	http://amigo.geneontology.org/amigo/term/GO:0048285
voltage-gated potassium channel activity involved in cardiac muscle cell action potential repolarization	Gene Ontology	GO:0086008	1	7	0.0577761	0.179522	KCNQ1	http://amigo.geneontology.org/amigo/term/GO:0086008
pyrimidine nucleobase catabolic process	Gene Ontology	GO:0006208	1	7	0.0577761	0.179522	DPYD	http://amigo.geneontology.org/amigo/term/GO:0006208
positive regulation of gamma-delta T cell differentiation	Gene Ontology	GO:0045588	1	7	0.0577761	0.179522	SOX13	http://amigo.geneontology.org/amigo/term/GO:0045588
clustering of voltage-gated sodium channels	Gene Ontology	GO:0045162	1	7	0.0577761	0.179522	SCLT1	http://amigo.geneontology.org/amigo/term/GO:0045162
gene silencing	Gene Ontology	GO:0016458	1	7	0.0577761	0.179522	KCNQ1	http://amigo.geneontology.org/amigo/term/GO:0016458
positive regulation of aspartic-type endopeptidase activity involved in amyloid precursor protein catabolic process	Gene Ontology	GO:1902961	1	7	0.0577761	0.179522	ROCK2	http://amigo.geneontology.org/amigo/term/GO:1902961
phospholipase D activity	Gene Ontology	GO:0004630	1	7	0.0577761	0.179522	FAM83B	http://amigo.geneontology.org/amigo/term/GO:0004630
regulation of voltage-gated calcium channel activity	Gene Ontology	GO:1901385	1	7	0.0577761	0.179522	CACNA1A	http://amigo.geneontology.org/amigo/term/GO:1901385
AP-1 adaptor complex	Gene Ontology	GO:0030121	1	7	0.0577761	0.179522	AP1G1	http://amigo.geneontology.org/amigo/term/GO:0030121
transmembrane receptor protein serine/threonine kinase activity	Gene Ontology	GO:0004675	1	7	0.0577761	0.179522	BMPR1B	http://amigo.geneontology.org/amigo/term/GO:0004675
nucleoside-triphosphate diphosphatase activity	Gene Ontology	GO:0047429	1	7	0.0577761	0.179522	ENPP3	http://amigo.geneontology.org/amigo/term/GO:0047429
synaptic vesicle budding from presynaptic endocytic zone membrane	Gene Ontology	GO:0016185	1	7	0.0577761	0.179522	DNM2	http://amigo.geneontology.org/amigo/term/GO:0016185
inner ear receptor cell development	Gene Ontology	GO:0060119	1	7	0.0577761	0.179522	GABRA5	http://amigo.geneontology.org/amigo/term/GO:0060119
Roundabout binding	Gene Ontology	GO:0048495	1	7	0.0577761	0.179522	LRTM1	http://amigo.geneontology.org/amigo/term/GO:0048495
inhibition of cysteine-type endopeptidase activity involved in apoptotic process	Gene Ontology	GO:1990001	1	7	0.0577761	0.179522	BIRC2	http://amigo.geneontology.org/amigo/term/GO:1990001
calcium ion transmembrane transport	Gene Ontology	GO:0070588	3	115	0.0577818	0.179522	TRPM5|CACNA2D3|CACNA1A	http://amigo.geneontology.org/amigo/term/GO:0070588
nervous system process	Gene Ontology	GO:0050877	2	51	0.0589128	0.182701	GABRA5|CHRNA2	http://amigo.geneontology.org/amigo/term/GO:0050877
neuron projection development	Gene Ontology	GO:0031175	3	116	0.0589641	0.182701	FRY|FRYL|GSK3B	http://amigo.geneontology.org/amigo/term/GO:0031175
positive regulation of transcription, DNA-templated	Gene Ontology	GO:0045893	8	556	0.0604848	0.183469	BRCA2|ESR1|DNM2|RFX3|HNF1B|INSR|TBX5|MYB	http://amigo.geneontology.org/amigo/term/GO:0045893
positive regulation of Notch signaling pathway	Gene Ontology	GO:0045747	2	52	0.0608879	0.183469	RFNG|KIT	http://amigo.geneontology.org/amigo/term/GO:0045747
chromosome, centromeric region	Gene Ontology	GO:0000775	2	52	0.0608879	0.183469	SYCP1|PDS5B	http://amigo.geneontology.org/amigo/term/GO:0000775
negative regulation of catalytic activity	Gene Ontology	GO:0043086	2	52	0.0608879	0.183469	FRY|OAZ2	http://amigo.geneontology.org/amigo/term/GO:0043086
positive regulation of neuron apoptotic process	Gene Ontology	GO:0043525	2	52	0.0608879	0.183469	PIN1|MYB	http://amigo.geneontology.org/amigo/term/GO:0043525
response to drug	Gene Ontology	GO:0042493	5	280	0.0619419	0.183469	PARP4|HNF1B|MCM7|SRP54|HTR2A	http://amigo.geneontology.org/amigo/term/GO:0042493
mitochondrial matrix	Gene Ontology	GO:0005759	6	370	0.0623145	0.183469	PPM1K|RIDA|ECHS1|PDSS1|FH|METTL15	http://amigo.geneontology.org/amigo/term/GO:0005759
chemotaxis	Gene Ontology	GO:0006935	3	119	0.0625792	0.183469	PLAUR|S1PR1|PLGRKT	http://amigo.geneontology.org/amigo/term/GO:0006935
cellular response to cAMP	Gene Ontology	GO:0071320	2	53	0.0628854	0.183469	EEF2K|KCNQ1	http://amigo.geneontology.org/amigo/term/GO:0071320
regulation of cardiac conduction	Gene Ontology	GO:1903779	2	53	0.0628854	0.183469	CORIN|STIM1	http://amigo.geneontology.org/amigo/term/GO:1903779
T cell costimulation	Gene Ontology	GO:0031295	2	53	0.0628854	0.183469	CD274|PDCD1LG2	http://amigo.geneontology.org/amigo/term/GO:0031295
cellular response to cytokine stimulus	Gene Ontology	GO:0071345	2	53	0.0628854	0.183469	PTPN13|PID1	http://amigo.geneontology.org/amigo/term/GO:0071345
GTP binding	Gene Ontology	GO:0005525	6	373	0.0642299	0.183469	EHD4|INSR|FPGT|GTPBP3|DNM2|SRP54	http://amigo.geneontology.org/amigo/term/GO:0005525
metal ion transport	Gene Ontology	GO:0030001	1	8	0.0647601	0.183469	NDFIP2	http://amigo.geneontology.org/amigo/term/GO:0030001
T cell migration	Gene Ontology	GO:0072678	1	8	0.0647601	0.183469	S1PR1	http://amigo.geneontology.org/amigo/term/GO:0072678
maintenance of cell polarity	Gene Ontology	GO:0030011	1	8	0.0647601	0.183469	GSK3B	http://amigo.geneontology.org/amigo/term/GO:0030011
clathrin complex	Gene Ontology	GO:0071439	1	8	0.0647601	0.183469	SCLT1	http://amigo.geneontology.org/amigo/term/GO:0071439
postsynaptic neurotransmitter receptor internalization	Gene Ontology	GO:0098884	1	8	0.0647601	0.183469	DNM2	http://amigo.geneontology.org/amigo/term/GO:0098884
multicellular organismal water homeostasis	Gene Ontology	GO:0050891	1	8	0.0647601	0.183469	SCNN1B	http://amigo.geneontology.org/amigo/term/GO:0050891
pre-replicative complex assembly involved in nuclear cell cycle DNA replication	Gene Ontology	GO:0006267	1	8	0.0647601	0.183469	MCM7	http://amigo.geneontology.org/amigo/term/GO:0006267
regulation of receptor signaling pathway via JAK-STAT	Gene Ontology	GO:0046425	1	8	0.0647601	0.183469	JAK2	http://amigo.geneontology.org/amigo/term/GO:0046425
insulin-like growth factor II binding	Gene Ontology	GO:0031995	1	8	0.0647601	0.183469	INSR	http://amigo.geneontology.org/amigo/term/GO:0031995
sphingosine metabolic process	Gene Ontology	GO:0006670	1	8	0.0647601	0.183469	SPHK1	http://amigo.geneontology.org/amigo/term/GO:0006670
protein hexamerization	Gene Ontology	GO:0034214	1	8	0.0647601	0.183469	YME1L1	http://amigo.geneontology.org/amigo/term/GO:0034214
positive regulation of cardiac muscle contraction	Gene Ontology	GO:0060452	1	8	0.0647601	0.183469	KCNQ1	http://amigo.geneontology.org/amigo/term/GO:0060452
protein insertion into mitochondrial inner membrane	Gene Ontology	GO:0045039	1	8	0.0647601	0.183469	AGK	http://amigo.geneontology.org/amigo/term/GO:0045039
negative regulation of potassium ion transmembrane transporter activity	Gene Ontology	GO:1901017	1	8	0.0647601	0.183469	PASK	http://amigo.geneontology.org/amigo/term/GO:1901017
vascular wound healing	Gene Ontology	GO:0061042	1	8	0.0647601	0.183469	KDR	http://amigo.geneontology.org/amigo/term/GO:0061042
B cell apoptotic process	Gene Ontology	GO:0001783	1	8	0.0647601	0.183469	PKN1	http://amigo.geneontology.org/amigo/term/GO:0001783
regulation of transmembrane transporter activity	Gene Ontology	GO:0022898	1	8	0.0647601	0.183469	SNCA	http://amigo.geneontology.org/amigo/term/GO:0022898
protein O-linked glycosylation via threonine	Gene Ontology	GO:0018243	1	8	0.0647601	0.183469	GALNT11	http://amigo.geneontology.org/amigo/term/GO:0018243
positive regulation of transforming growth factor beta production	Gene Ontology	GO:0071636	1	8	0.0647601	0.183469	MYB	http://amigo.geneontology.org/amigo/term/GO:0071636
store-operated calcium entry	Gene Ontology	GO:0002115	1	8	0.0647601	0.183469	STIM1	http://amigo.geneontology.org/amigo/term/GO:0002115
peptidyl-serine autophosphorylation	Gene Ontology	GO:0036289	1	8	0.0647601	0.183469	MARK3	http://amigo.geneontology.org/amigo/term/GO:0036289
positive regulation of early endosome to late endosome transport	Gene Ontology	GO:2000643	1	8	0.0647601	0.183469	DAB2	http://amigo.geneontology.org/amigo/term/GO:2000643
N-acylphosphatidylethanolamine metabolic process	Gene Ontology	GO:0070292	1	8	0.0647601	0.183469	PLAAT5	http://amigo.geneontology.org/amigo/term/GO:0070292
regulation of protein localization to nucleus	Gene Ontology	GO:1900180	1	8	0.0647601	0.183469	PIN1	http://amigo.geneontology.org/amigo/term/GO:1900180
ovulation cycle	Gene Ontology	GO:0042698	1	8	0.0647601	0.183469	BMPR1B	http://amigo.geneontology.org/amigo/term/GO:0042698
hyperosmotic response	Gene Ontology	GO:0006972	1	8	0.0647601	0.183469	PKN1	http://amigo.geneontology.org/amigo/term/GO:0006972
ion homeostasis	Gene Ontology	GO:0050801	1	8	0.0647601	0.183469	PASK	http://amigo.geneontology.org/amigo/term/GO:0050801
mitochondrion distribution	Gene Ontology	GO:0048311	1	8	0.0647601	0.183469	SLC4A4	http://amigo.geneontology.org/amigo/term/GO:0048311
positive regulation of inositol phosphate biosynthetic process	Gene Ontology	GO:0060732	1	8	0.0647601	0.183469	SNCA	http://amigo.geneontology.org/amigo/term/GO:0060732
HFE-transferrin receptor complex	Gene Ontology	GO:1990712	1	8	0.0647601	0.183469	BMPR1B	http://amigo.geneontology.org/amigo/term/GO:1990712
malate metabolic process	Gene Ontology	GO:0006108	1	8	0.0647601	0.183469	FH	http://amigo.geneontology.org/amigo/term/GO:0006108
protein desumoylation	Gene Ontology	GO:0016926	1	8	0.0647601	0.183469	USPL1	http://amigo.geneontology.org/amigo/term/GO:0016926
positive regulation of ion transmembrane transporter activity	Gene Ontology	GO:0032414	1	8	0.0647601	0.183469	PASK	http://amigo.geneontology.org/amigo/term/GO:0032414
mammary gland epithelium development	Gene Ontology	GO:0061180	1	8	0.0647601	0.183469	JAK2	http://amigo.geneontology.org/amigo/term/GO:0061180
VCP-NPL4-UFD1 AAA ATPase complex	Gene Ontology	GO:0034098	1	8	0.0647601	0.183469	NPLOC4	http://amigo.geneontology.org/amigo/term/GO:0034098
blood vessel maturation	Gene Ontology	GO:0001955	1	8	0.0647601	0.183469	S1PR1	http://amigo.geneontology.org/amigo/term/GO:0001955
SRP-dependent cotranslational protein targeting to membrane, translocation	Gene Ontology	GO:0006616	1	8	0.0647601	0.183469	SRP54	http://amigo.geneontology.org/amigo/term/GO:0006616
protein localization to cell junction	Gene Ontology	GO:1902414	1	8	0.0647601	0.183469	MARVELD3	http://amigo.geneontology.org/amigo/term/GO:1902414
positive regulation of cell growth involved in cardiac muscle cell development	Gene Ontology	GO:0061051	1	8	0.0647601	0.183469	PIN1	http://amigo.geneontology.org/amigo/term/GO:0061051
positive regulation of protein localization to early endosome	Gene Ontology	GO:1902966	1	8	0.0647601	0.183469	ROCK2	http://amigo.geneontology.org/amigo/term/GO:1902966
tachykinin receptor signaling pathway	Gene Ontology	GO:0007217	1	8	0.0647601	0.183469	TAC3	http://amigo.geneontology.org/amigo/term/GO:0007217
macropinocytosis	Gene Ontology	GO:0044351	1	8	0.0647601	0.183469	DNM2	http://amigo.geneontology.org/amigo/term/GO:0044351
regulation of endothelial cell proliferation	Gene Ontology	GO:0001936	1	8	0.0647601	0.183469	FGF18	http://amigo.geneontology.org/amigo/term/GO:0001936
regulation of protein autophosphorylation	Gene Ontology	GO:0031952	1	8	0.0647601	0.183469	EEF2K	http://amigo.geneontology.org/amigo/term/GO:0031952
hemidesmosome	Gene Ontology	GO:0030056	1	8	0.0647601	0.183469	PLEC	http://amigo.geneontology.org/amigo/term/GO:0030056
negative regulation of platelet-derived growth factor receptor signaling pathway	Gene Ontology	GO:0010642	1	8	0.0647601	0.183469	SNCA	http://amigo.geneontology.org/amigo/term/GO:0010642
negative regulation of RIG-I signaling pathway	Gene Ontology	GO:0039536	1	8	0.0647601	0.183469	NPLOC4	http://amigo.geneontology.org/amigo/term/GO:0039536
dynamin family protein polymerization involved in mitochondrial fission	Gene Ontology	GO:0003374	1	8	0.0647601	0.183469	DNM2	http://amigo.geneontology.org/amigo/term/GO:0003374
regulation of establishment of endothelial barrier	Gene Ontology	GO:1903140	1	8	0.0647601	0.183469	ROCK2	http://amigo.geneontology.org/amigo/term/GO:1903140
brush border	Gene Ontology	GO:0005903	2	54	0.0649049	0.183469	PLEC|MYO1A	http://amigo.geneontology.org/amigo/term/GO:0005903
protein kinase C binding	Gene Ontology	GO:0005080	2	54	0.0649049	0.183469	PKN1|PDLIM5	http://amigo.geneontology.org/amigo/term/GO:0005080
cleavage furrow	Gene Ontology	GO:0032154	2	54	0.0649049	0.183469	PKN1|MASTL	http://amigo.geneontology.org/amigo/term/GO:0032154
hemopoiesis	Gene Ontology	GO:0030097	2	54	0.0649049	0.183469	BRCA2|KIT	http://amigo.geneontology.org/amigo/term/GO:0030097
cytoskeletal protein binding	Gene Ontology	GO:0008092	2	54	0.0649049	0.183469	ABI1|FRMD3	http://amigo.geneontology.org/amigo/term/GO:0008092
response to ischemia	Gene Ontology	GO:0002931	2	54	0.0649049	0.183469	EEF2K|ROCK2	http://amigo.geneontology.org/amigo/term/GO:0002931
spindle pole	Gene Ontology	GO:0000922	3	121	0.0650452	0.183469	FRY|CDC14A|SPDL1	http://amigo.geneontology.org/amigo/term/GO:0000922
glucose metabolic process	Gene Ontology	GO:0006006	2	55	0.0669459	0.187478	PGM5|GAA	http://amigo.geneontology.org/amigo/term/GO:0006006
activation of MAPK activity	Gene Ontology	GO:0000187	3	123	0.0675553	0.187478	INSR|KIT|PASK	http://amigo.geneontology.org/amigo/term/GO:0000187
potassium ion transmembrane transport	Gene Ontology	GO:0071805	3	123	0.0675553	0.187478	TRPM5|KCNN4|KCNQ1	http://amigo.geneontology.org/amigo/term/GO:0071805
regulation of transcription, DNA-templated	Gene Ontology	GO:0006355	10	773	0.0682936	0.187478	MYB|BRCA2|ZNF227|SOX13|DMP1|RFX3|INSR|DNM2|SOX1|ESR1	http://amigo.geneontology.org/amigo/term/GO:0006355
chromatin	Gene Ontology	GO:0000785	3	124	0.0688268	0.187478	MCM7|FAM111B|PDS5B	http://amigo.geneontology.org/amigo/term/GO:0000785
RNA polymerase II transcription factor binding	Gene Ontology	GO:0001085	2	56	0.0690081	0.187478	RERE|GSK3B	http://amigo.geneontology.org/amigo/term/GO:0001085
clathrin-coated vesicle membrane	Gene Ontology	GO:0030665	2	56	0.0690081	0.187478	DAB2|AP1G1	http://amigo.geneontology.org/amigo/term/GO:0030665
peroxisomal membrane	Gene Ontology	GO:0005778	2	57	0.071091	0.187478	ACOX1|ACBD5	http://amigo.geneontology.org/amigo/term/GO:0005778
negative regulation of chromatin binding	Gene Ontology	GO:0035562	1	9	0.0716925	0.187478	MEPCE	http://amigo.geneontology.org/amigo/term/GO:0035562
outward rectifier potassium channel activity	Gene Ontology	GO:0015271	1	9	0.0716925	0.187478	KCNQ1	http://amigo.geneontology.org/amigo/term/GO:0015271
growth hormone receptor binding	Gene Ontology	GO:0005131	1	9	0.0716925	0.187478	JAK2	http://amigo.geneontology.org/amigo/term/GO:0005131
establishment of centrosome localization	Gene Ontology	GO:0051660	1	9	0.0716925	0.187478	PARD3	http://amigo.geneontology.org/amigo/term/GO:0051660
negative regulation of biomineral tissue development	Gene Ontology	GO:0070168	1	9	0.0716925	0.187478	ROCK2	http://amigo.geneontology.org/amigo/term/GO:0070168
nuclear-transcribed mRNA catabolic process, exonucleolytic, 3'-5'	Gene Ontology	GO:0034427	1	9	0.0716925	0.187478	DIS3L2	http://amigo.geneontology.org/amigo/term/GO:0034427
positive regulation of peroxisome proliferator activated receptor signaling pathway	Gene Ontology	GO:0035360	1	9	0.0716925	0.187478	STARD10	http://amigo.geneontology.org/amigo/term/GO:0035360
regulation of microtubule-based process	Gene Ontology	GO:0032886	1	9	0.0716925	0.187478	GSK3B	http://amigo.geneontology.org/amigo/term/GO:0032886
telomere maintenance via recombination	Gene Ontology	GO:0000722	1	9	0.0716925	0.187478	BRCA2	http://amigo.geneontology.org/amigo/term/GO:0000722
serotonin receptor signaling pathway	Gene Ontology	GO:0007210	1	9	0.0716925	0.187478	HTR2A	http://amigo.geneontology.org/amigo/term/GO:0007210
clathrin adaptor complex	Gene Ontology	GO:0030131	1	9	0.0716925	0.187478	AP4M1	http://amigo.geneontology.org/amigo/term/GO:0030131
tyrosine phosphorylation of STAT protein	Gene Ontology	GO:0007260	1	9	0.0716925	0.187478	JAK2	http://amigo.geneontology.org/amigo/term/GO:0007260
behavioral response to ethanol	Gene Ontology	GO:0048149	1	9	0.0716925	0.187478	USP46	http://amigo.geneontology.org/amigo/term/GO:0048149
somatic stem cell division	Gene Ontology	GO:0048103	1	9	0.0716925	0.187478	KIT	http://amigo.geneontology.org/amigo/term/GO:0048103
positive regulation of growth hormone secretion	Gene Ontology	GO:0060124	1	9	0.0716925	0.187478	KISS1	http://amigo.geneontology.org/amigo/term/GO:0060124
pericardium development	Gene Ontology	GO:0060039	1	9	0.0716925	0.187478	TBX5	http://amigo.geneontology.org/amigo/term/GO:0060039
positive regulation of potassium ion transport	Gene Ontology	GO:0043268	1	9	0.0716925	0.187478	PASK	http://amigo.geneontology.org/amigo/term/GO:0043268
positive regulation of Wnt signaling pathway, planar cell polarity pathway	Gene Ontology	GO:2000096	1	9	0.0716925	0.187478	DAB2	http://amigo.geneontology.org/amigo/term/GO:2000096
IkappaB kinase complex	Gene Ontology	GO:0008385	1	9	0.0716925	0.187478	POP1	http://amigo.geneontology.org/amigo/term/GO:0008385
membrane repolarization during action potential	Gene Ontology	GO:0086011	1	9	0.0716925	0.187478	KCNQ1	http://amigo.geneontology.org/amigo/term/GO:0086011
O-methyltransferase activity	Gene Ontology	GO:0008171	1	9	0.0716925	0.187478	MEPCE	http://amigo.geneontology.org/amigo/term/GO:0008171
endocardial cushion development	Gene Ontology	GO:0003197	1	9	0.0716925	0.187478	TBX5	http://amigo.geneontology.org/amigo/term/GO:0003197
positive regulation of T-helper 1 type immune response	Gene Ontology	GO:0002827	1	9	0.0716925	0.187478	IL27RA	http://amigo.geneontology.org/amigo/term/GO:0002827
rRNA base methylation	Gene Ontology	GO:0070475	1	9	0.0716925	0.187478	METTL15	http://amigo.geneontology.org/amigo/term/GO:0070475
tryptophan catabolic process	Gene Ontology	GO:0006569	1	9	0.0716925	0.187478	KMO	http://amigo.geneontology.org/amigo/term/GO:0006569
postsynapse to nucleus signaling pathway	Gene Ontology	GO:0099527	1	9	0.0716925	0.187478	JAK2	http://amigo.geneontology.org/amigo/term/GO:0099527
negative regulation of CD4-positive, alpha-beta T cell proliferation	Gene Ontology	GO:2000562	1	9	0.0716925	0.187478	CD274	http://amigo.geneontology.org/amigo/term/GO:2000562
regulation of p38MAPK cascade	Gene Ontology	GO:1900744	1	9	0.0716925	0.187478	PHLPP1	http://amigo.geneontology.org/amigo/term/GO:1900744
glomerular basement membrane development	Gene Ontology	GO:0032836	1	9	0.0716925	0.187478	COL4A4	http://amigo.geneontology.org/amigo/term/GO:0032836
atrial cardiac muscle cell action potential	Gene Ontology	GO:0086014	1	9	0.0716925	0.187478	KCNQ1	http://amigo.geneontology.org/amigo/term/GO:0086014
cellular response to testosterone stimulus	Gene Ontology	GO:0071394	1	9	0.0716925	0.187478	ROCK2	http://amigo.geneontology.org/amigo/term/GO:0071394
membrane repolarization during cardiac muscle cell action potential	Gene Ontology	GO:0086013	1	9	0.0716925	0.187478	KCNQ1	http://amigo.geneontology.org/amigo/term/GO:0086013
vascular endothelial growth factor receptor 2 binding	Gene Ontology	GO:0043184	1	9	0.0716925	0.187478	CADM4	http://amigo.geneontology.org/amigo/term/GO:0043184
transcription preinitiation complex	Gene Ontology	GO:0097550	1	9	0.0716925	0.187478	ESR1	http://amigo.geneontology.org/amigo/term/GO:0097550
positive regulation of lipopolysaccharide-mediated signaling pathway	Gene Ontology	GO:0031666	1	9	0.0716925	0.187478	PRKACA	http://amigo.geneontology.org/amigo/term/GO:0031666
interleukin-23-mediated signaling pathway	Gene Ontology	GO:0038155	1	9	0.0716925	0.187478	JAK2	http://amigo.geneontology.org/amigo/term/GO:0038155
sarcoplasm	Gene Ontology	GO:0016528	1	9	0.0716925	0.187478	PLEC	http://amigo.geneontology.org/amigo/term/GO:0016528
viral RNA genome replication	Gene Ontology	GO:0039694	1	9	0.0716925	0.187478	ROCK2	http://amigo.geneontology.org/amigo/term/GO:0039694
cAMP catabolic process	Gene Ontology	GO:0006198	1	9	0.0716925	0.187478	PDE7B	http://amigo.geneontology.org/amigo/term/GO:0006198
cell growth involved in cardiac muscle cell development	Gene Ontology	GO:0061049	1	9	0.0716925	0.187478	PDLIM5	http://amigo.geneontology.org/amigo/term/GO:0061049
NAD(P)H oxidase H2O2-forming activity	Gene Ontology	GO:0016174	1	9	0.0716925	0.187478	KMO	http://amigo.geneontology.org/amigo/term/GO:0016174
aryl hydrocarbon receptor binding	Gene Ontology	GO:0017162	1	9	0.0716925	0.187478	TAF6	http://amigo.geneontology.org/amigo/term/GO:0017162
response to transforming growth factor beta	Gene Ontology	GO:0071559	1	9	0.0716925	0.187478	ROCK2	http://amigo.geneontology.org/amigo/term/GO:0071559
ketone body biosynthetic process	Gene Ontology	GO:0046951	1	9	0.0716925	0.187478	HMGCLL1	http://amigo.geneontology.org/amigo/term/GO:0046951
protein kinase C activity	Gene Ontology	GO:0004697	1	9	0.0716925	0.187478	PRKACA	http://amigo.geneontology.org/amigo/term/GO:0004697
positive regulation of peptide hormone secretion	Gene Ontology	GO:0090277	1	9	0.0716925	0.187478	ILDR1	http://amigo.geneontology.org/amigo/term/GO:0090277
replication fork protection	Gene Ontology	GO:0048478	1	9	0.0716925	0.187478	BRCA2	http://amigo.geneontology.org/amigo/term/GO:0048478
NADH pyrophosphatase activity	Gene Ontology	GO:0035529	1	9	0.0716925	0.187478	ENPP3	http://amigo.geneontology.org/amigo/term/GO:0035529
negative regulation of sodium ion transmembrane transporter activity	Gene Ontology	GO:2000650	1	9	0.0716925	0.187478	PASK	http://amigo.geneontology.org/amigo/term/GO:2000650
Golgi to vacuole transport	Gene Ontology	GO:0006896	1	9	0.0716925	0.187478	AP1G1	http://amigo.geneontology.org/amigo/term/GO:0006896
isoprenoid biosynthetic process	Gene Ontology	GO:0008299	1	9	0.0716925	0.187478	PDSS1	http://amigo.geneontology.org/amigo/term/GO:0008299
positive regulation of ERK1 and ERK2 cascade	Gene Ontology	GO:0070374	4	207	0.0726595	0.188118	PRKACA|FGF18|HTR2A|KDR	http://amigo.geneontology.org/amigo/term/GO:0070374
chromosome	Gene Ontology	GO:0005694	3	127	0.072706	0.188118	FH|RBBP6|PDS5B	http://amigo.geneontology.org/amigo/term/GO:0005694
positive regulation of smooth muscle cell proliferation	Gene Ontology	GO:0048661	2	58	0.0731942	0.188118	S1PR1|MYB	http://amigo.geneontology.org/amigo/term/GO:0048661
photoreceptor inner segment	Gene Ontology	GO:0001917	2	59	0.0753173	0.188118	PHLPP2|DNM2	http://amigo.geneontology.org/amigo/term/GO:0001917
tubulin binding	Gene Ontology	GO:0015631	2	59	0.0753173	0.188118	EML2|UNC5C	http://amigo.geneontology.org/amigo/term/GO:0015631
O-glycan processing	Gene Ontology	GO:0016266	2	59	0.0753173	0.188118	B3GNT7|GALNT11	http://amigo.geneontology.org/amigo/term/GO:0016266
bicellular tight junction assembly	Gene Ontology	GO:0070830	2	59	0.0753173	0.188118	PARD3|MARVELD3	http://amigo.geneontology.org/amigo/term/GO:0070830
integral component of presynaptic membrane	Gene Ontology	GO:0099056	2	59	0.0753173	0.188118	GABRA5|HTR2A	http://amigo.geneontology.org/amigo/term/GO:0099056
cell adhesion molecule binding	Gene Ontology	GO:0050839	2	59	0.0753173	0.188118	PTPRD|ITGAL	http://amigo.geneontology.org/amigo/term/GO:0050839
mRNA 3'-end processing	Gene Ontology	GO:0031124	2	59	0.0753173	0.188118	CPSF7|EIF4A3	http://amigo.geneontology.org/amigo/term/GO:0031124
positive regulation of gene expression	Gene Ontology	GO:0010628	6	391	0.076443	0.188118	ROCK2|GSK3B|FGF18|TNRC6A|PID1|KIT	http://amigo.geneontology.org/amigo/term/GO:0010628
scaffold protein binding	Gene Ontology	GO:0097110	2	60	0.0774598	0.188118	GRID2|KCNQ1	http://amigo.geneontology.org/amigo/term/GO:0097110
negative regulation of epithelial cell proliferation	Gene Ontology	GO:0050680	2	60	0.0774598	0.188118	RIDA|MARVELD3	http://amigo.geneontology.org/amigo/term/GO:0050680
cilium	Gene Ontology	GO:0005929	4	212	0.077665	0.188118	PDE6D|AHI1|PROM1|CCDC40	http://amigo.geneontology.org/amigo/term/GO:0005929
enoyl-CoA hydratase activity	Gene Ontology	GO:0004300	1	10	0.0785737	0.188118	ECHS1	http://amigo.geneontology.org/amigo/term/GO:0004300
dendritic spine maintenance	Gene Ontology	GO:0097062	1	10	0.0785737	0.188118	INSR	http://amigo.geneontology.org/amigo/term/GO:0097062
negative regulation of macrophage activation	Gene Ontology	GO:0043031	1	10	0.0785737	0.188118	BPI	http://amigo.geneontology.org/amigo/term/GO:0043031
post-transcriptional gene silencing by RNA	Gene Ontology	GO:0035194	1	10	0.0785737	0.188118	TNRC6A	http://amigo.geneontology.org/amigo/term/GO:0035194
neuron projection maintenance	Gene Ontology	GO:1990535	1	10	0.0785737	0.188118	INSR	http://amigo.geneontology.org/amigo/term/GO:1990535
regulation of synapse assembly	Gene Ontology	GO:0051963	1	10	0.0785737	0.188118	PDLIM5	http://amigo.geneontology.org/amigo/term/GO:0051963
1-acyl-2-lysophosphatidylserine acylhydrolase activity	Gene Ontology	GO:0052740	1	10	0.0785737	0.188118	PLAAT5	http://amigo.geneontology.org/amigo/term/GO:0052740
negative regulation of histone acetylation	Gene Ontology	GO:0035067	1	10	0.0785737	0.188118	SNCA	http://amigo.geneontology.org/amigo/term/GO:0035067
RNA methyltransferase activity	Gene Ontology	GO:0008173	1	10	0.0785737	0.188118	MEPCE	http://amigo.geneontology.org/amigo/term/GO:0008173
positive regulation of T cell cytokine production	Gene Ontology	GO:0002726	1	10	0.0785737	0.188118	MALT1	http://amigo.geneontology.org/amigo/term/GO:0002726
muscle structure development	Gene Ontology	GO:0061061	1	10	0.0785737	0.188118	PDLIM5	http://amigo.geneontology.org/amigo/term/GO:0061061
vagina development	Gene Ontology	GO:0060068	1	10	0.0785737	0.188118	ESR1	http://amigo.geneontology.org/amigo/term/GO:0060068
iron-sulfur cluster binding	Gene Ontology	GO:0051536	1	10	0.0785737	0.188118	DPYD	http://amigo.geneontology.org/amigo/term/GO:0051536
spermatid nucleus differentiation	Gene Ontology	GO:0007289	1	10	0.0785737	0.188118	AGFG1	http://amigo.geneontology.org/amigo/term/GO:0007289
negative regulation of vascular endothelial growth factor signaling pathway	Gene Ontology	GO:1900747	1	10	0.0785737	0.188118	CADM4	http://amigo.geneontology.org/amigo/term/GO:1900747
urate metabolic process	Gene Ontology	GO:0046415	1	10	0.0785737	0.188118	ABCG2	http://amigo.geneontology.org/amigo/term/GO:0046415
export across plasma membrane	Gene Ontology	GO:0140115	1	10	0.0785737	0.188118	ABCG2	http://amigo.geneontology.org/amigo/term/GO:0140115
artery smooth muscle contraction	Gene Ontology	GO:0014824	1	10	0.0785737	0.188118	HTR2A	http://amigo.geneontology.org/amigo/term/GO:0014824
endosome to melanosome transport	Gene Ontology	GO:0035646	1	10	0.0785737	0.188118	AP1G1	http://amigo.geneontology.org/amigo/term/GO:0035646
cellular response to leptin stimulus	Gene Ontology	GO:0044320	1	10	0.0785737	0.188118	PID1	http://amigo.geneontology.org/amigo/term/GO:0044320
presynaptic membrane assembly	Gene Ontology	GO:0097105	1	10	0.0785737	0.188118	PTPRD	http://amigo.geneontology.org/amigo/term/GO:0097105
mitotic sister chromatid cohesion	Gene Ontology	GO:0007064	1	10	0.0785737	0.188118	PDS5B	http://amigo.geneontology.org/amigo/term/GO:0007064
forelimb morphogenesis	Gene Ontology	GO:0035136	1	10	0.0785737	0.188118	TBX5	http://amigo.geneontology.org/amigo/term/GO:0035136
response to salt stress	Gene Ontology	GO:0009651	1	10	0.0785737	0.188118	KMO	http://amigo.geneontology.org/amigo/term/GO:0009651
3',5'-cyclic-GMP phosphodiesterase activity	Gene Ontology	GO:0047555	1	10	0.0785737	0.188118	PDE5A	http://amigo.geneontology.org/amigo/term/GO:0047555
negative regulation of potassium ion transmembrane transport	Gene Ontology	GO:1901380	1	10	0.0785737	0.188118	PASK	http://amigo.geneontology.org/amigo/term/GO:1901380
regulation of membrane repolarization	Gene Ontology	GO:0060306	1	10	0.0785737	0.188118	KCNQ1	http://amigo.geneontology.org/amigo/term/GO:0060306
protein tyrosine kinase activator activity	Gene Ontology	GO:0030296	1	10	0.0785737	0.188118	ABI1	http://amigo.geneontology.org/amigo/term/GO:0030296
positive regulation of RNA polymerase II transcription preinitiation complex assembly	Gene Ontology	GO:0045899	1	10	0.0785737	0.188118	ESR1	http://amigo.geneontology.org/amigo/term/GO:0045899
protein K11-linked deubiquitination	Gene Ontology	GO:0035871	1	10	0.0785737	0.188118	OTUD7A	http://amigo.geneontology.org/amigo/term/GO:0035871
transepithelial transport	Gene Ontology	GO:0070633	1	10	0.0785737	0.188118	ABCG2	http://amigo.geneontology.org/amigo/term/GO:0070633
negative regulation of synaptic transmission, glutamatergic	Gene Ontology	GO:0051967	1	10	0.0785737	0.188118	HTR2A	http://amigo.geneontology.org/amigo/term/GO:0051967
dopamine biosynthetic process	Gene Ontology	GO:0042416	1	10	0.0785737	0.188118	SNCA	http://amigo.geneontology.org/amigo/term/GO:0042416
negative regulation of production of miRNAs involved in gene silencing by miRNA	Gene Ontology	GO:1903799	1	10	0.0785737	0.188118	ESR1	http://amigo.geneontology.org/amigo/term/GO:1903799
divalent metal ion transport	Gene Ontology	GO:0070838	1	10	0.0785737	0.188118	TRPM5	http://amigo.geneontology.org/amigo/term/GO:0070838
angiogenesis involved in wound healing	Gene Ontology	GO:0060055	1	10	0.0785737	0.188118	GPR4	http://amigo.geneontology.org/amigo/term/GO:0060055
intermediate filament binding	Gene Ontology	GO:0019215	1	10	0.0785737	0.188118	EVPL	http://amigo.geneontology.org/amigo/term/GO:0019215
high voltage-gated calcium channel activity	Gene Ontology	GO:0008331	1	10	0.0785737	0.188118	CACNA1A	http://amigo.geneontology.org/amigo/term/GO:0008331
mitochondrial respiratory chain complex III assembly	Gene Ontology	GO:0034551	1	10	0.0785737	0.188118	UQCC1	http://amigo.geneontology.org/amigo/term/GO:0034551
regulation of phagocytosis	Gene Ontology	GO:0050764	1	10	0.0785737	0.188118	SPHK1	http://amigo.geneontology.org/amigo/term/GO:0050764
regulation of behavior	Gene Ontology	GO:0050795	1	10	0.0785737	0.188118	AHI1	http://amigo.geneontology.org/amigo/term/GO:0050795
androgen biosynthetic process	Gene Ontology	GO:0006702	1	10	0.0785737	0.188118	HSD17B3	http://amigo.geneontology.org/amigo/term/GO:0006702
positive regulation of mitochondrial depolarization	Gene Ontology	GO:0051901	1	10	0.0785737	0.188118	KDR	http://amigo.geneontology.org/amigo/term/GO:0051901
tetraspanin-enriched microdomain	Gene Ontology	GO:0097197	1	10	0.0785737	0.188118	TSPAN9	http://amigo.geneontology.org/amigo/term/GO:0097197
sodium channel activity	Gene Ontology	GO:0005272	1	10	0.0785737	0.188118	TRPM5	http://amigo.geneontology.org/amigo/term/GO:0005272
H4 histone acetyltransferase activity	Gene Ontology	GO:0010485	1	10	0.0785737	0.188118	BRCA2	http://amigo.geneontology.org/amigo/term/GO:0010485
regulation of bone resorption	Gene Ontology	GO:0045124	1	10	0.0785737	0.188118	S1PR1	http://amigo.geneontology.org/amigo/term/GO:0045124
cellular response to X-ray	Gene Ontology	GO:0071481	1	10	0.0785737	0.188118	DNM2	http://amigo.geneontology.org/amigo/term/GO:0071481
positive regulation of MHC class II biosynthetic process	Gene Ontology	GO:0045348	1	10	0.0785737	0.188118	JAK2	http://amigo.geneontology.org/amigo/term/GO:0045348
negative regulation of potassium ion transport	Gene Ontology	GO:0043267	1	10	0.0785737	0.188118	HTR2A	http://amigo.geneontology.org/amigo/term/GO:0043267
SUMO binding	Gene Ontology	GO:0032183	1	10	0.0785737	0.188118	USPL1	http://amigo.geneontology.org/amigo/term/GO:0032183
granulocyte differentiation	Gene Ontology	GO:0030851	1	10	0.0785737	0.188118	SRP54	http://amigo.geneontology.org/amigo/term/GO:0030851
elastic fiber assembly	Gene Ontology	GO:0048251	1	10	0.0785737	0.188118	EFEMP2	http://amigo.geneontology.org/amigo/term/GO:0048251
glycerophospholipid biosynthetic process	Gene Ontology	GO:0046474	1	10	0.0785737	0.188118	AGK	http://amigo.geneontology.org/amigo/term/GO:0046474
response to UV-C	Gene Ontology	GO:0010225	1	10	0.0785737	0.188118	BRCA2	http://amigo.geneontology.org/amigo/term/GO:0010225
positive regulation of mitochondrial outer membrane permeabilization involved in apoptotic signaling pathway	Gene Ontology	GO:1901030	1	10	0.0785737	0.188118	GSK3B	http://amigo.geneontology.org/amigo/term/GO:1901030
regulation of RNA metabolic process	Gene Ontology	GO:0051252	1	10	0.0785737	0.188118	IGF2BP2	http://amigo.geneontology.org/amigo/term/GO:0051252
dipeptidyl-peptidase activity	Gene Ontology	GO:0008239	1	10	0.0785737	0.188118	DPP3	http://amigo.geneontology.org/amigo/term/GO:0008239
ciliary transition fiber	Gene Ontology	GO:0097539	1	10	0.0785737	0.188118	SCLT1	http://amigo.geneontology.org/amigo/term/GO:0097539
netrin-activated signaling pathway	Gene Ontology	GO:0038007	1	10	0.0785737	0.188118	UNC5C	http://amigo.geneontology.org/amigo/term/GO:0038007
peptide hormone receptor binding	Gene Ontology	GO:0051428	1	10	0.0785737	0.188118	JAK2	http://amigo.geneontology.org/amigo/term/GO:0051428
condensed chromosome outer kinetochore	Gene Ontology	GO:0000940	1	10	0.0785737	0.188118	SPDL1	http://amigo.geneontology.org/amigo/term/GO:0000940
ligand-gated sodium channel activity	Gene Ontology	GO:0015280	1	10	0.0785737	0.188118	SCNN1B	http://amigo.geneontology.org/amigo/term/GO:0015280
clathrin-coated vesicle	Gene Ontology	GO:0030136	2	61	0.0796214	0.189835	DAB2|AP1G1	http://amigo.geneontology.org/amigo/term/GO:0030136
positive regulation of T cell proliferation	Gene Ontology	GO:0042102	2	61	0.0796214	0.189835	CD274|PDCD1LG2	http://amigo.geneontology.org/amigo/term/GO:0042102
adenylate cyclase-modulating G protein-coupled receptor signaling pathway	Gene Ontology	GO:0007188	2	61	0.0796214	0.189835	GIPR|MC4R	http://amigo.geneontology.org/amigo/term/GO:0007188
membrane organization	Gene Ontology	GO:0061024	3	133	0.0807492	0.192324	DAB2|AGFG1|DNM2	http://amigo.geneontology.org/amigo/term/GO:0061024
basolateral plasma membrane	Gene Ontology	GO:0016323	4	216	0.0817907	0.194427	SLC4A4|KCNQ1|MYO1A|PASK	http://amigo.geneontology.org/amigo/term/GO:0016323
endocytic vesicle	Gene Ontology	GO:0030139	2	62	0.0818017	0.194427	SPHK1|EHD4	http://amigo.geneontology.org/amigo/term/GO:0030139
regulation of synapse structure or activity	Gene Ontology	GO:0050803	1	11	0.0854041	0.196481	DNM2	http://amigo.geneontology.org/amigo/term/GO:0050803
male sex determination	Gene Ontology	GO:0030238	1	11	0.0854041	0.196481	INSR	http://amigo.geneontology.org/amigo/term/GO:0030238
axonemal dynein complex assembly	Gene Ontology	GO:0070286	1	11	0.0854041	0.196481	CCDC40	http://amigo.geneontology.org/amigo/term/GO:0070286
negative regulation of excitatory postsynaptic potential	Gene Ontology	GO:0090394	1	11	0.0854041	0.196481	EIF4A3	http://amigo.geneontology.org/amigo/term/GO:0090394
positive regulation of potassium ion transmembrane transport	Gene Ontology	GO:1901381	1	11	0.0854041	0.196481	KCNQ1	http://amigo.geneontology.org/amigo/term/GO:1901381
tongue development	Gene Ontology	GO:0043586	1	11	0.0854041	0.196481	KIT	http://amigo.geneontology.org/amigo/term/GO:0043586
inhibitory extracellular ligand-gated ion channel activity	Gene Ontology	GO:0005237	1	11	0.0854041	0.196481	GABRA5	http://amigo.geneontology.org/amigo/term/GO:0005237
protein localization to kinetochore	Gene Ontology	GO:0034501	1	11	0.0854041	0.196481	SPDL1	http://amigo.geneontology.org/amigo/term/GO:0034501
SNARE complex assembly	Gene Ontology	GO:0035493	1	11	0.0854041	0.196481	SNCA	http://amigo.geneontology.org/amigo/term/GO:0035493
wound healing, spreading of epidermal cells	Gene Ontology	GO:0035313	1	11	0.0854041	0.196481	ARHGAP24	http://amigo.geneontology.org/amigo/term/GO:0035313
Notch signaling involved in heart development	Gene Ontology	GO:0061314	1	11	0.0854041	0.196481	GALNT11	http://amigo.geneontology.org/amigo/term/GO:0061314
regulation of neuroinflammatory response	Gene Ontology	GO:0150077	1	11	0.0854041	0.196481	SPHK1	http://amigo.geneontology.org/amigo/term/GO:0150077
fucosylation	Gene Ontology	GO:0036065	1	11	0.0854041	0.196481	FUOM	http://amigo.geneontology.org/amigo/term/GO:0036065
pyrimidine nucleoside catabolic process	Gene Ontology	GO:0046135	1	11	0.0854041	0.196481	DPYD	http://amigo.geneontology.org/amigo/term/GO:0046135
positive regulation of protein localization to Cajal body	Gene Ontology	GO:1904871	1	11	0.0854041	0.196481	MEPCE	http://amigo.geneontology.org/amigo/term/GO:1904871
toxic substance binding	Gene Ontology	GO:0015643	1	11	0.0854041	0.196481	TMEM181	http://amigo.geneontology.org/amigo/term/GO:0015643
DNA catabolic process, endonucleolytic	Gene Ontology	GO:0000737	1	11	0.0854041	0.196481	MUS81	http://amigo.geneontology.org/amigo/term/GO:0000737
cardiolipin binding	Gene Ontology	GO:1901612	1	11	0.0854041	0.196481	RPE65	http://amigo.geneontology.org/amigo/term/GO:1901612
diacylglycerol kinase activity	Gene Ontology	GO:0004143	1	11	0.0854041	0.196481	AGK	http://amigo.geneontology.org/amigo/term/GO:0004143
positive regulation of DNA methylation-dependent heterochromatin assembly	Gene Ontology	GO:0090309	1	11	0.0854041	0.196481	MPHOSPH8	http://amigo.geneontology.org/amigo/term/GO:0090309
phosphatidylserine 1-acylhydrolase activity	Gene Ontology	GO:0052739	1	11	0.0854041	0.196481	PLAAT5	http://amigo.geneontology.org/amigo/term/GO:0052739
embryonic morphogenesis	Gene Ontology	GO:0048598	1	11	0.0854041	0.196481	ROCK2	http://amigo.geneontology.org/amigo/term/GO:0048598
negative regulation of hippo signaling	Gene Ontology	GO:0035331	1	11	0.0854041	0.196481	MARK3	http://amigo.geneontology.org/amigo/term/GO:0035331
meiotic nuclear membrane microtubule tethering complex	Gene Ontology	GO:0034993	1	11	0.0854041	0.196481	SYNE1	http://amigo.geneontology.org/amigo/term/GO:0034993
SCAR complex	Gene Ontology	GO:0031209	1	11	0.0854041	0.196481	ABI1	http://amigo.geneontology.org/amigo/term/GO:0031209
N-acetyllactosaminide beta-1,3-N-acetylglucosaminyltransferase activity	Gene Ontology	GO:0008532	1	11	0.0854041	0.196481	B3GNT7	http://amigo.geneontology.org/amigo/term/GO:0008532
Golgi vesicle transport	Gene Ontology	GO:0048193	1	11	0.0854041	0.196481	CYTH3	http://amigo.geneontology.org/amigo/term/GO:0048193
benzodiazepine receptor activity	Gene Ontology	GO:0008503	1	11	0.0854041	0.196481	GABRA5	http://amigo.geneontology.org/amigo/term/GO:0008503
protein targeting to ER	Gene Ontology	GO:0045047	1	11	0.0854041	0.196481	SRP54	http://amigo.geneontology.org/amigo/term/GO:0045047
CD40 receptor complex	Gene Ontology	GO:0035631	1	11	0.0854041	0.196481	BIRC2	http://amigo.geneontology.org/amigo/term/GO:0035631
neuromuscular process controlling posture	Gene Ontology	GO:0050884	1	11	0.0854041	0.196481	GAA	http://amigo.geneontology.org/amigo/term/GO:0050884
hippocampus development	Gene Ontology	GO:0021766	2	64	0.0862168	0.197984	PHLPP2|GSK3B	http://amigo.geneontology.org/amigo/term/GO:0021766
skeletal system development	Gene Ontology	GO:0001501	3	137	0.0863161	0.197984	BMPR1B|DSPP|TEAD4	http://amigo.geneontology.org/amigo/term/GO:0001501
negative regulation of neuron apoptotic process	Gene Ontology	GO:0043524	3	138	0.0877328	0.199298	GABRA5|PIN1|JAK2	http://amigo.geneontology.org/amigo/term/GO:0043524
axon guidance	Gene Ontology	GO:0007411	4	222	0.0881778	0.199298	EPHA6|LRTM1|PRKACA|UNC5C	http://amigo.geneontology.org/amigo/term/GO:0007411
I-kappaB kinase/NF-kappaB signaling	Gene Ontology	GO:0007249	2	65	0.0884507	0.199298	BIRC2|ROCK2	http://amigo.geneontology.org/amigo/term/GO:0007249
regulation of circadian rhythm	Gene Ontology	GO:0042752	2	65	0.0884507	0.199298	ROCK2|GSK3B	http://amigo.geneontology.org/amigo/term/GO:0042752
lateral plasma membrane	Gene Ontology	GO:0016328	2	65	0.0884507	0.199298	VANGL1|MYO1A	http://amigo.geneontology.org/amigo/term/GO:0016328
neuron differentiation	Gene Ontology	GO:0030182	3	139	0.0891592	0.199298	S1PR1|PTPRD|PIN1	http://amigo.geneontology.org/amigo/term/GO:0030182
regulation of blood pressure	Gene Ontology	GO:0008217	2	66	0.0907018	0.199298	CORIN|PASK	http://amigo.geneontology.org/amigo/term/GO:0008217
ionotropic glutamate receptor complex	Gene Ontology	GO:0008328	1	12	0.0921841	0.199298	GRID2	http://amigo.geneontology.org/amigo/term/GO:0008328
negative regulation of glucose import	Gene Ontology	GO:0046325	1	12	0.0921841	0.199298	PID1	http://amigo.geneontology.org/amigo/term/GO:0046325
lens morphogenesis in camera-type eye	Gene Ontology	GO:0002089	1	12	0.0921841	0.199298	SOX1	http://amigo.geneontology.org/amigo/term/GO:0002089
early phagosome	Gene Ontology	GO:0032009	1	12	0.0921841	0.199298	UNC93B1	http://amigo.geneontology.org/amigo/term/GO:0032009
Wnt signalosome	Gene Ontology	GO:1990909	1	12	0.0921841	0.199298	GSK3B	http://amigo.geneontology.org/amigo/term/GO:1990909
fatty-acyl-CoA biosynthetic process	Gene Ontology	GO:0046949	1	12	0.0921841	0.199298	FASN	http://amigo.geneontology.org/amigo/term/GO:0046949
poly-N-acetyllactosamine biosynthetic process	Gene Ontology	GO:0030311	1	12	0.0921841	0.199298	B3GNT7	http://amigo.geneontology.org/amigo/term/GO:0030311
hemidesmosome assembly	Gene Ontology	GO:0031581	1	12	0.0921841	0.199298	PLEC	http://amigo.geneontology.org/amigo/term/GO:0031581
serotonin binding	Gene Ontology	GO:0051378	1	12	0.0921841	0.199298	HTR2A	http://amigo.geneontology.org/amigo/term/GO:0051378
adult feeding behavior	Gene Ontology	GO:0008343	1	12	0.0921841	0.199298	USP46	http://amigo.geneontology.org/amigo/term/GO:0008343
toll-like receptor 3 signaling pathway	Gene Ontology	GO:0034138	1	12	0.0921841	0.199298	UNC93B1	http://amigo.geneontology.org/amigo/term/GO:0034138
membrane repolarization during ventricular cardiac muscle cell action potential	Gene Ontology	GO:0098915	1	12	0.0921841	0.199298	KCNQ1	http://amigo.geneontology.org/amigo/term/GO:0098915
protein mono-ADP-ribosylation	Gene Ontology	GO:0140289	1	12	0.0921841	0.199298	PARP4	http://amigo.geneontology.org/amigo/term/GO:0140289
positive regulation of vasculogenesis	Gene Ontology	GO:2001214	1	12	0.0921841	0.199298	KDR	http://amigo.geneontology.org/amigo/term/GO:2001214
growth hormone receptor signaling pathway	Gene Ontology	GO:0060396	1	12	0.0921841	0.199298	JAK2	http://amigo.geneontology.org/amigo/term/GO:0060396
protein tag	Gene Ontology	GO:0031386	1	12	0.0921841	0.199298	PIN1	http://amigo.geneontology.org/amigo/term/GO:0031386
snRNA binding	Gene Ontology	GO:0017069	1	12	0.0921841	0.199298	MEPCE	http://amigo.geneontology.org/amigo/term/GO:0017069
miRNA mediated inhibition of translation	Gene Ontology	GO:0035278	1	12	0.0921841	0.199298	TNRC6A	http://amigo.geneontology.org/amigo/term/GO:0035278
enamel mineralization	Gene Ontology	GO:0070166	1	12	0.0921841	0.199298	STIM1	http://amigo.geneontology.org/amigo/term/GO:0070166
behavioral response to cocaine	Gene Ontology	GO:0048148	1	12	0.0921841	0.199298	HTR2A	http://amigo.geneontology.org/amigo/term/GO:0048148
inorganic anion exchanger activity	Gene Ontology	GO:0005452	1	12	0.0921841	0.199298	SLC4A4	http://amigo.geneontology.org/amigo/term/GO:0005452
regulation of systemic arterial blood pressure	Gene Ontology	GO:0003073	1	12	0.0921841	0.199298	SLC4A4	http://amigo.geneontology.org/amigo/term/GO:0003073
positive regulation of ATP biosynthetic process	Gene Ontology	GO:2001171	1	12	0.0921841	0.199298	PID1	http://amigo.geneontology.org/amigo/term/GO:2001171
positive regulation of extrinsic apoptotic signaling pathway via death domain receptors	Gene Ontology	GO:1902043	1	12	0.0921841	0.199298	BMPR1B	http://amigo.geneontology.org/amigo/term/GO:1902043
relaxation of cardiac muscle	Gene Ontology	GO:0055119	1	12	0.0921841	0.199298	PDE5A	http://amigo.geneontology.org/amigo/term/GO:0055119
gene silencing by miRNA	Gene Ontology	GO:0035195	1	12	0.0921841	0.199298	TNRC6A	http://amigo.geneontology.org/amigo/term/GO:0035195
regulation of telomere maintenance	Gene Ontology	GO:0032204	1	12	0.0921841	0.199298	SMG6	http://amigo.geneontology.org/amigo/term/GO:0032204
muscle cell differentiation	Gene Ontology	GO:0042692	1	12	0.0921841	0.199298	SYNE1	http://amigo.geneontology.org/amigo/term/GO:0042692
isopeptidase activity	Gene Ontology	GO:0070122	1	12	0.0921841	0.199298	COPS6	http://amigo.geneontology.org/amigo/term/GO:0070122
beta-catenin destruction complex	Gene Ontology	GO:0030877	1	12	0.0921841	0.199298	GSK3B	http://amigo.geneontology.org/amigo/term/GO:0030877
diet induced thermogenesis	Gene Ontology	GO:0002024	1	12	0.0921841	0.199298	MC4R	http://amigo.geneontology.org/amigo/term/GO:0002024
negative regulation of tyrosine phosphorylation of STAT protein	Gene Ontology	GO:0042532	1	12	0.0921841	0.199298	PIBF1	http://amigo.geneontology.org/amigo/term/GO:0042532
S-adenosylmethionine-dependent methyltransferase activity	Gene Ontology	GO:0008757	1	12	0.0921841	0.199298	MEPCE	http://amigo.geneontology.org/amigo/term/GO:0008757
fatty acid catabolic process	Gene Ontology	GO:0009062	1	12	0.0921841	0.199298	ACBD5	http://amigo.geneontology.org/amigo/term/GO:0009062
sleep	Gene Ontology	GO:0030431	1	12	0.0921841	0.199298	HTR2A	http://amigo.geneontology.org/amigo/term/GO:0030431
negative regulation of peptidyl-tyrosine phosphorylation	Gene Ontology	GO:0050732	1	12	0.0921841	0.199298	CADM4	http://amigo.geneontology.org/amigo/term/GO:0050732
spanning component of plasma membrane	Gene Ontology	GO:0044214	1	12	0.0921841	0.199298	SLC4A4	http://amigo.geneontology.org/amigo/term/GO:0044214
MCM complex	Gene Ontology	GO:0042555	1	12	0.0921841	0.199298	MCM7	http://amigo.geneontology.org/amigo/term/GO:0042555
3',5'-cyclic-AMP phosphodiesterase activity	Gene Ontology	GO:0004115	1	12	0.0921841	0.199298	PDE7B	http://amigo.geneontology.org/amigo/term/GO:0004115
U2-type catalytic step 1 spliceosome	Gene Ontology	GO:0071006	1	12	0.0921841	0.199298	EIF4A3	http://amigo.geneontology.org/amigo/term/GO:0071006
GDP-dissociation inhibitor activity	Gene Ontology	GO:0005092	1	12	0.0921841	0.199298	CHML	http://amigo.geneontology.org/amigo/term/GO:0005092
voltage-gated potassium channel activity involved in ventricular cardiac muscle cell action potential repolarization	Gene Ontology	GO:1902282	1	12	0.0921841	0.199298	KCNQ1	http://amigo.geneontology.org/amigo/term/GO:1902282
photoreceptor cell outer segment organization	Gene Ontology	GO:0035845	1	12	0.0921841	0.199298	AHI1	http://amigo.geneontology.org/amigo/term/GO:0035845
mitotic nuclear envelope disassembly	Gene Ontology	GO:0007077	1	12	0.0921841	0.199298	PRKACA	http://amigo.geneontology.org/amigo/term/GO:0007077
calcium-activated potassium channel activity	Gene Ontology	GO:0015269	1	12	0.0921841	0.199298	KCNN4	http://amigo.geneontology.org/amigo/term/GO:0015269
nuclear export	Gene Ontology	GO:0051168	1	12	0.0921841	0.199298	MALT1	http://amigo.geneontology.org/amigo/term/GO:0051168
dynactin binding	Gene Ontology	GO:0034452	1	12	0.0921841	0.199298	GSK3B	http://amigo.geneontology.org/amigo/term/GO:0034452
regulation of exit from mitosis	Gene Ontology	GO:0007096	1	12	0.0921841	0.199298	CDC14A	http://amigo.geneontology.org/amigo/term/GO:0007096
phospholipase A1 activity	Gene Ontology	GO:0008970	1	12	0.0921841	0.199298	PLAAT5	http://amigo.geneontology.org/amigo/term/GO:0008970
regulation of vascular permeability	Gene Ontology	GO:0043114	1	12	0.0921841	0.199298	GPR4	http://amigo.geneontology.org/amigo/term/GO:0043114
circulatory system development	Gene Ontology	GO:0072359	1	12	0.0921841	0.199298	KCNQ1	http://amigo.geneontology.org/amigo/term/GO:0072359
positive regulation of nuclear-transcribed mRNA poly(A) tail shortening	Gene Ontology	GO:0060213	1	12	0.0921841	0.199298	TNRC6A	http://amigo.geneontology.org/amigo/term/GO:0060213
nerve growth factor signaling pathway	Gene Ontology	GO:0038180	1	12	0.0921841	0.199298	KIDINS220	http://amigo.geneontology.org/amigo/term/GO:0038180
transcription regulator complex	Gene Ontology	GO:0005667	4	226	0.092566	0.199936	HNF1B|SOX1|RFX3|TEAD4	http://amigo.geneontology.org/amigo/term/GO:0005667
collagen binding	Gene Ontology	GO:0005518	2	67	0.0929697	0.200242	COL5A3|DSPP	http://amigo.geneontology.org/amigo/term/GO:0005518
cellular response to hydrogen peroxide	Gene Ontology	GO:0070301	2	67	0.0929697	0.200242	SPHK1|MYB	http://amigo.geneontology.org/amigo/term/GO:0070301
response to glucose	Gene Ontology	GO:0009749	2	67	0.0929697	0.200242	HNF1B|GIPR	http://amigo.geneontology.org/amigo/term/GO:0009749
integrin binding	Gene Ontology	GO:0005178	3	142	0.0934965	0.201188	TLN2|PRKACA|KDR	http://amigo.geneontology.org/amigo/term/GO:0005178
Golgi membrane	Gene Ontology	GO:0000139	8	616	0.0947344	0.203661	B3GNT7|GALNT11|AP1G1|NDFIP2|GOLT1A|DNM2|UNC93B1|CYTH3	http://amigo.geneontology.org/amigo/term/GO:0000139
Rab GTPase binding	Gene Ontology	GO:0017137	3	143	0.0949614	0.203958	AP1G1|CHML|PDE6D	http://amigo.geneontology.org/amigo/term/GO:0017137
response to nutrient	Gene Ontology	GO:0007584	2	68	0.0952539	0.204232	GIPR|AGL	http://amigo.geneontology.org/amigo/term/GO:0007584
centriole	Gene Ontology	GO:0005814	3	144	0.0964357	0.204232	C2CD3|SCLT1|AHI1	http://amigo.geneontology.org/amigo/term/GO:0005814
stress fiber	Gene Ontology	GO:0001725	2	69	0.0975542	0.204232	PDLIM5|PGM5	http://amigo.geneontology.org/amigo/term/GO:0001725
nucleic acid phosphodiester bond hydrolysis	Gene Ontology	GO:0090305	2	69	0.0975542	0.204232	ANKLE1|ENPP3	http://amigo.geneontology.org/amigo/term/GO:0090305
protein autoubiquitination	Gene Ontology	GO:0051865	2	69	0.0975542	0.204232	KLHL24|UHRF2	http://amigo.geneontology.org/amigo/term/GO:0051865
negative regulation of transcription by RNA polymerase II	Gene Ontology	GO:0000122	10	832	0.098341	0.204232	KLF12|MEPCE|ESR1|SNCA|HNF1B|MYB|TBX5|DAB2|NACC1|YEATS2	http://amigo.geneontology.org/amigo/term/GO:0000122
mitogen-activated protein kinase kinase binding	Gene Ontology	GO:0031434	1	13	0.0989139	0.204232	PIN1	http://amigo.geneontology.org/amigo/term/GO:0031434
multivesicular body membrane	Gene Ontology	GO:0032585	1	13	0.0989139	0.204232	NDFIP2	http://amigo.geneontology.org/amigo/term/GO:0032585
positive regulation of macrophage differentiation	Gene Ontology	GO:0045651	1	13	0.0989139	0.204232	PRKACA	http://amigo.geneontology.org/amigo/term/GO:0045651
vascular endothelial growth factor signaling pathway	Gene Ontology	GO:0038084	1	13	0.0989139	0.204232	KDR	http://amigo.geneontology.org/amigo/term/GO:0038084
positive regulation of response to DNA damage stimulus	Gene Ontology	GO:2001022	1	13	0.0989139	0.204232	ANKLE1	http://amigo.geneontology.org/amigo/term/GO:2001022
pre-mRNA cleavage required for polyadenylation	Gene Ontology	GO:0098789	1	13	0.0989139	0.204232	CPSF7	http://amigo.geneontology.org/amigo/term/GO:0098789
regulation of type I interferon production	Gene Ontology	GO:0032479	1	13	0.0989139	0.204232	DTX4	http://amigo.geneontology.org/amigo/term/GO:0032479
supramolecular fiber organization	Gene Ontology	GO:0097435	1	13	0.0989139	0.204232	SNCA	http://amigo.geneontology.org/amigo/term/GO:0097435
hepatocyte differentiation	Gene Ontology	GO:0070365	1	13	0.0989139	0.204232	HNF1B	http://amigo.geneontology.org/amigo/term/GO:0070365
acetylcholine receptor binding	Gene Ontology	GO:0033130	1	13	0.0989139	0.204232	JAK2	http://amigo.geneontology.org/amigo/term/GO:0033130
regulation of DNA methylation	Gene Ontology	GO:0044030	1	13	0.0989139	0.204232	MPHOSPH8	http://amigo.geneontology.org/amigo/term/GO:0044030
GABA-gated chloride ion channel activity	Gene Ontology	GO:0022851	1	13	0.0989139	0.204232	GABRA5	http://amigo.geneontology.org/amigo/term/GO:0022851
MKS complex	Gene Ontology	GO:0036038	1	13	0.0989139	0.204232	AHI1	http://amigo.geneontology.org/amigo/term/GO:0036038
insulin-like growth factor I binding	Gene Ontology	GO:0031994	1	13	0.0989139	0.204232	INSR	http://amigo.geneontology.org/amigo/term/GO:0031994
detection of calcium ion	Gene Ontology	GO:0005513	1	13	0.0989139	0.204232	STIM1	http://amigo.geneontology.org/amigo/term/GO:0005513
alpha-linolenic acid metabolic process	Gene Ontology	GO:0036109	1	13	0.0989139	0.204232	ACOX1	http://amigo.geneontology.org/amigo/term/GO:0036109
positive regulation of pseudopodium assembly	Gene Ontology	GO:0031274	1	13	0.0989139	0.204232	KIT	http://amigo.geneontology.org/amigo/term/GO:0031274
inner cell mass cell proliferation	Gene Ontology	GO:0001833	1	13	0.0989139	0.204232	BRCA2	http://amigo.geneontology.org/amigo/term/GO:0001833
polysaccharide binding	Gene Ontology	GO:0030247	1	13	0.0989139	0.204232	AGL	http://amigo.geneontology.org/amigo/term/GO:0030247
G protein-coupled receptor internalization	Gene Ontology	GO:0002031	1	13	0.0989139	0.204232	DNM2	http://amigo.geneontology.org/amigo/term/GO:0002031
protein kinase regulator activity	Gene Ontology	GO:0019887	1	13	0.0989139	0.204232	KIDINS220	http://amigo.geneontology.org/amigo/term/GO:0019887
myofibril assembly	Gene Ontology	GO:0030239	1	13	0.0989139	0.204232	PGM5	http://amigo.geneontology.org/amigo/term/GO:0030239
protein quality control for misfolded or incompletely synthesized proteins	Gene Ontology	GO:0006515	1	13	0.0989139	0.204232	YME1L1	http://amigo.geneontology.org/amigo/term/GO:0006515
acetylcholine binding	Gene Ontology	GO:0042166	1	13	0.0989139	0.204232	CHRNA2	http://amigo.geneontology.org/amigo/term/GO:0042166
DNA strand elongation involved in DNA replication	Gene Ontology	GO:0006271	1	13	0.0989139	0.204232	MCM7	http://amigo.geneontology.org/amigo/term/GO:0006271
protein localization to chromatin	Gene Ontology	GO:0071168	1	13	0.0989139	0.204232	ESR1	http://amigo.geneontology.org/amigo/term/GO:0071168
atrioventricular valve morphogenesis	Gene Ontology	GO:0003181	1	13	0.0989139	0.204232	TBX5	http://amigo.geneontology.org/amigo/term/GO:0003181
regulation of interferon-gamma-mediated signaling pathway	Gene Ontology	GO:0060334	1	13	0.0989139	0.204232	JAK2	http://amigo.geneontology.org/amigo/term/GO:0060334
negative regulation of vascular endothelial growth factor receptor signaling pathway	Gene Ontology	GO:0030948	1	13	0.0989139	0.204232	CADM4	http://amigo.geneontology.org/amigo/term/GO:0030948
regulation of Golgi organization	Gene Ontology	GO:1903358	1	13	0.0989139	0.204232	DNM2	http://amigo.geneontology.org/amigo/term/GO:1903358
atrial septum morphogenesis	Gene Ontology	GO:0060413	1	13	0.0989139	0.204232	TBX5	http://amigo.geneontology.org/amigo/term/GO:0060413
regulation of NIK/NF-kappaB signaling	Gene Ontology	GO:1901222	1	13	0.0989139	0.204232	BIRC2	http://amigo.geneontology.org/amigo/term/GO:1901222
synaptic transmission, GABAergic	Gene Ontology	GO:0051932	1	13	0.0989139	0.204232	GABRA5	http://amigo.geneontology.org/amigo/term/GO:0051932
detection of mechanical stimulus involved in sensory perception of sound	Gene Ontology	GO:0050910	1	13	0.0989139	0.204232	KIT	http://amigo.geneontology.org/amigo/term/GO:0050910
positive regulation of vascular endothelial growth factor receptor signaling pathway	Gene Ontology	GO:0030949	1	13	0.0989139	0.204232	FGF18	http://amigo.geneontology.org/amigo/term/GO:0030949
XY body	Gene Ontology	GO:0001741	1	13	0.0989139	0.204232	BIRC2	http://amigo.geneontology.org/amigo/term/GO:0001741
response to magnesium ion	Gene Ontology	GO:0032026	1	13	0.0989139	0.204232	SNCA	http://amigo.geneontology.org/amigo/term/GO:0032026
endoplasmic reticulum membrane	Gene Ontology	GO:0005789	11	942	0.0996027	0.205285	STIM1|PIGK|RASGRF2|RPE65|HMGCLL1|DNAJC1|PIGN|MBOAT2|PLAUR|UNC93B1|HSD17B3	http://amigo.geneontology.org/amigo/term/GO:0005789
snRNA transcription by RNA polymerase II	Gene Ontology	GO:0042795	2	70	0.0998701	0.205652	TAF6|INTS14	http://amigo.geneontology.org/amigo/term/GO:0042795
RNA phosphodiester bond hydrolysis, endonucleolytic	Gene Ontology	GO:0090502	2	72	0.104547	0.208464	SMG6|RIDA	http://amigo.geneontology.org/amigo/term/GO:0090502
transcription-coupled nucleotide-excision repair	Gene Ontology	GO:0006283	2	72	0.104547	0.208464	GPS1|COPS6	http://amigo.geneontology.org/amigo/term/GO:0006283
amyloid-beta clearance	Gene Ontology	GO:0097242	1	14	0.105594	0.208464	INSR	http://amigo.geneontology.org/amigo/term/GO:0097242
cellular response to dopamine	Gene Ontology	GO:1903351	1	14	0.105594	0.208464	DNM2	http://amigo.geneontology.org/amigo/term/GO:1903351
cilium-dependent cell motility	Gene Ontology	GO:0060285	1	14	0.105594	0.208464	RFX3	http://amigo.geneontology.org/amigo/term/GO:0060285
DNA damage response, signal transduction by p53 class mediator resulting in transcription of p21 class mediator	Gene Ontology	GO:0006978	1	14	0.105594	0.208464	BRCA2	http://amigo.geneontology.org/amigo/term/GO:0006978
positive regulation of ubiquitin protein ligase activity	Gene Ontology	GO:1904668	1	14	0.105594	0.208464	MASTL	http://amigo.geneontology.org/amigo/term/GO:1904668
growth hormone receptor signaling pathway via JAK-STAT	Gene Ontology	GO:0060397	1	14	0.105594	0.208464	JAK2	http://amigo.geneontology.org/amigo/term/GO:0060397
lateral element	Gene Ontology	GO:0000800	1	14	0.105594	0.208464	BRCA2	http://amigo.geneontology.org/amigo/term/GO:0000800
mast cell degranulation	Gene Ontology	GO:0043303	1	14	0.105594	0.208464	KIT	http://amigo.geneontology.org/amigo/term/GO:0043303
limb morphogenesis	Gene Ontology	GO:0035108	1	14	0.105594	0.208464	BMPR1B	http://amigo.geneontology.org/amigo/term/GO:0035108
intrinsic apoptotic signaling pathway in response to oxidative stress	Gene Ontology	GO:0008631	1	14	0.105594	0.208464	JAK2	http://amigo.geneontology.org/amigo/term/GO:0008631
isomerase activity	Gene Ontology	GO:0016853	1	14	0.105594	0.208464	RPE65	http://amigo.geneontology.org/amigo/term/GO:0016853
positive regulation of receptor recycling	Gene Ontology	GO:0001921	1	14	0.105594	0.208464	SNCA	http://amigo.geneontology.org/amigo/term/GO:0001921
transcription factor TFTC complex	Gene Ontology	GO:0033276	1	14	0.105594	0.208464	TAF6	http://amigo.geneontology.org/amigo/term/GO:0033276
regulation of phosphorylation	Gene Ontology	GO:0042325	1	14	0.105594	0.208464	MCM7	http://amigo.geneontology.org/amigo/term/GO:0042325
intestinal absorption	Gene Ontology	GO:0050892	1	14	0.105594	0.208464	KCNQ1	http://amigo.geneontology.org/amigo/term/GO:0050892
calcium activated cation channel activity	Gene Ontology	GO:0005227	1	14	0.105594	0.208464	TRPM5	http://amigo.geneontology.org/amigo/term/GO:0005227
response to acidic pH	Gene Ontology	GO:0010447	1	14	0.105594	0.208464	GPR4	http://amigo.geneontology.org/amigo/term/GO:0010447
Fanconi anaemia nuclear complex	Gene Ontology	GO:0043240	1	14	0.105594	0.208464	FAAP100	http://amigo.geneontology.org/amigo/term/GO:0043240
GTPase activating protein binding	Gene Ontology	GO:0032794	1	14	0.105594	0.208464	PIN1	http://amigo.geneontology.org/amigo/term/GO:0032794
sodium ion homeostasis	Gene Ontology	GO:0055078	1	14	0.105594	0.208464	SCNN1B	http://amigo.geneontology.org/amigo/term/GO:0055078
macrophage chemotaxis	Gene Ontology	GO:0048246	1	14	0.105594	0.208464	TAFA4	http://amigo.geneontology.org/amigo/term/GO:0048246
detection of mechanical stimulus involved in sensory perception of pain	Gene Ontology	GO:0050966	1	14	0.105594	0.208464	HTR2A	http://amigo.geneontology.org/amigo/term/GO:0050966
left/right axis specification	Gene Ontology	GO:0070986	1	14	0.105594	0.208464	AHI1	http://amigo.geneontology.org/amigo/term/GO:0070986
negative regulation of necroptotic process	Gene Ontology	GO:0060546	1	14	0.105594	0.208464	BIRC2	http://amigo.geneontology.org/amigo/term/GO:0060546
glial cell differentiation	Gene Ontology	GO:0010001	1	14	0.105594	0.208464	DNER	http://amigo.geneontology.org/amigo/term/GO:0010001
viral genome replication	Gene Ontology	GO:0019079	1	14	0.105594	0.208464	KPNA6	http://amigo.geneontology.org/amigo/term/GO:0019079
sodium ion export across plasma membrane	Gene Ontology	GO:0036376	1	14	0.105594	0.208464	SLC4A4	http://amigo.geneontology.org/amigo/term/GO:0036376
efflux transmembrane transporter activity	Gene Ontology	GO:0015562	1	14	0.105594	0.208464	ABCG2	http://amigo.geneontology.org/amigo/term/GO:0015562
negative regulation of nitric oxide biosynthetic process	Gene Ontology	GO:0045019	1	14	0.105594	0.208464	ROCK2	http://amigo.geneontology.org/amigo/term/GO:0045019
proteoglycan binding	Gene Ontology	GO:0043394	1	14	0.105594	0.208464	COL5A3	http://amigo.geneontology.org/amigo/term/GO:0043394
negative regulation of amyloid-beta formation	Gene Ontology	GO:1902430	1	14	0.105594	0.208464	PIN1	http://amigo.geneontology.org/amigo/term/GO:1902430
RISC complex	Gene Ontology	GO:0016442	1	14	0.105594	0.208464	TNRC6A	http://amigo.geneontology.org/amigo/term/GO:0016442
vacuolar acidification	Gene Ontology	GO:0007035	1	14	0.105594	0.208464	DMXL1	http://amigo.geneontology.org/amigo/term/GO:0007035
response to lipid	Gene Ontology	GO:0033993	1	14	0.105594	0.208464	RIDA	http://amigo.geneontology.org/amigo/term/GO:0033993
response to amyloid-beta	Gene Ontology	GO:1904645	1	14	0.105594	0.208464	CACNA1A	http://amigo.geneontology.org/amigo/term/GO:1904645
regulation of store-operated calcium entry	Gene Ontology	GO:2001256	1	14	0.105594	0.208464	STIM1	http://amigo.geneontology.org/amigo/term/GO:2001256
exploration behavior	Gene Ontology	GO:0035640	1	14	0.105594	0.208464	EIF4A3	http://amigo.geneontology.org/amigo/term/GO:0035640
nitric-oxide synthase binding	Gene Ontology	GO:0050998	1	14	0.105594	0.208464	DNM2	http://amigo.geneontology.org/amigo/term/GO:0050998
microtubule polymerization	Gene Ontology	GO:0046785	1	14	0.105594	0.208464	PIN1	http://amigo.geneontology.org/amigo/term/GO:0046785
neural retina development	Gene Ontology	GO:0003407	1	14	0.105594	0.208464	RPE65	http://amigo.geneontology.org/amigo/term/GO:0003407
oxidoreductase activity, acting on single donors with incorporation of molecular oxygen, incorporation of two atoms of oxygen	Gene Ontology	GO:0016702	1	14	0.105594	0.208464	RPE65	http://amigo.geneontology.org/amigo/term/GO:0016702
positive regulation of protein catabolic process	Gene Ontology	GO:0045732	2	73	0.106908	0.210696	OAZ2|GSK3B	http://amigo.geneontology.org/amigo/term/GO:0045732
positive regulation of endothelial cell proliferation	Gene Ontology	GO:0001938	2	73	0.106908	0.210696	PRKACA|KDR	http://amigo.geneontology.org/amigo/term/GO:0001938
molecular_function	Gene Ontology	GO:0003674	9	742	0.108446	0.211898	EPHA6|XRRA1|CCDC40|GOLT1A|CNPY4|ACBD5|RFNG|PDCD1LG2|TSPAN9	http://amigo.geneontology.org/amigo/term/GO:0003674
circadian rhythm	Gene Ontology	GO:0007623	2	74	0.109283	0.211898	RPE65|GSK3B	http://amigo.geneontology.org/amigo/term/GO:0007623
positive regulation of proteasomal ubiquitin-dependent protein catabolic process	Gene Ontology	GO:0032436	2	74	0.109283	0.211898	DAB2|GSK3B	http://amigo.geneontology.org/amigo/term/GO:0032436
negative regulation of transforming growth factor beta receptor signaling pathway	Gene Ontology	GO:0030512	2	74	0.109283	0.211898	PIN1|DNM2	http://amigo.geneontology.org/amigo/term/GO:0030512
defense response	Gene Ontology	GO:0006952	2	74	0.109283	0.211898	KCNN4|MALT1	http://amigo.geneontology.org/amigo/term/GO:0006952
positive regulation of apoptotic process	Gene Ontology	GO:0043065	5	335	0.10985	0.211898	UNC5C|SNCA|TNFAIP8|RASGRF2|DNM2	http://amigo.geneontology.org/amigo/term/GO:0043065
negative regulation of transcription, DNA-templated	Gene Ontology	GO:0045892	7	536	0.110973	0.211898	MPHOSPH8|MYB|RBFOX2|SOX13|RFX3|YEATS2|NACC1	http://amigo.geneontology.org/amigo/term/GO:0045892
response to endoplasmic reticulum stress	Gene Ontology	GO:0034976	2	75	0.111672	0.211898	PPP1R15B|RASGRF2	http://amigo.geneontology.org/amigo/term/GO:0034976
calcium ion transport	Gene Ontology	GO:0006816	2	75	0.111672	0.211898	CACNA1A|KCNN4	http://amigo.geneontology.org/amigo/term/GO:0006816
regulation of alternative mRNA splicing, via spliceosome	Gene Ontology	GO:0000381	2	75	0.111672	0.211898	CELF2|RBFOX2	http://amigo.geneontology.org/amigo/term/GO:0000381
NADPH binding	Gene Ontology	GO:0070402	1	15	0.112225	0.211898	FASN	http://amigo.geneontology.org/amigo/term/GO:0070402
uterus development	Gene Ontology	GO:0060065	1	15	0.112225	0.211898	ESR1	http://amigo.geneontology.org/amigo/term/GO:0060065
negative regulation of androgen receptor signaling pathway	Gene Ontology	GO:0060766	1	15	0.112225	0.211898	DAB2	http://amigo.geneontology.org/amigo/term/GO:0060766
retinal metabolic process	Gene Ontology	GO:0042574	1	15	0.112225	0.211898	RPE65	http://amigo.geneontology.org/amigo/term/GO:0042574
negative regulation of programmed cell death	Gene Ontology	GO:0043069	1	15	0.112225	0.211898	KIT	http://amigo.geneontology.org/amigo/term/GO:0043069
Golgi to endosome transport	Gene Ontology	GO:0006895	1	15	0.112225	0.211898	AP4M1	http://amigo.geneontology.org/amigo/term/GO:0006895
fatty acid beta-oxidation using acyl-CoA oxidase	Gene Ontology	GO:0033540	1	15	0.112225	0.211898	ACOX1	http://amigo.geneontology.org/amigo/term/GO:0033540
pre-mRNA binding	Gene Ontology	GO:0036002	1	15	0.112225	0.211898	CELF2	http://amigo.geneontology.org/amigo/term/GO:0036002
cellular response to thyroid hormone stimulus	Gene Ontology	GO:0097067	1	15	0.112225	0.211898	KIT	http://amigo.geneontology.org/amigo/term/GO:0097067
positive regulation of T cell receptor signaling pathway	Gene Ontology	GO:0050862	1	15	0.112225	0.211898	KCNN4	http://amigo.geneontology.org/amigo/term/GO:0050862
regulation of long-term synaptic potentiation	Gene Ontology	GO:1900271	1	15	0.112225	0.211898	GSK3B	http://amigo.geneontology.org/amigo/term/GO:1900271
protein heterotetramerization	Gene Ontology	GO:0051290	1	15	0.112225	0.211898	CPSF7	http://amigo.geneontology.org/amigo/term/GO:0051290
negative regulation of calcineurin-NFAT signaling cascade	Gene Ontology	GO:0070885	1	15	0.112225	0.211898	GSK3B	http://amigo.geneontology.org/amigo/term/GO:0070885
inner dynein arm assembly	Gene Ontology	GO:0036159	1	15	0.112225	0.211898	CCDC40	http://amigo.geneontology.org/amigo/term/GO:0036159
negative regulation of cardiac muscle cell proliferation	Gene Ontology	GO:0060044	1	15	0.112225	0.211898	TBX5	http://amigo.geneontology.org/amigo/term/GO:0060044
positive regulation of glial cell proliferation	Gene Ontology	GO:0060252	1	15	0.112225	0.211898	MYB	http://amigo.geneontology.org/amigo/term/GO:0060252
peptidyl-serine dephosphorylation	Gene Ontology	GO:0070262	1	15	0.112225	0.211898	PPP1R15B	http://amigo.geneontology.org/amigo/term/GO:0070262
acetylcholine receptor activity	Gene Ontology	GO:0015464	1	15	0.112225	0.211898	CHRNA2	http://amigo.geneontology.org/amigo/term/GO:0015464
Ras guanyl-nucleotide exchange factor activity	Gene Ontology	GO:0005088	1	15	0.112225	0.211898	RASGRF2	http://amigo.geneontology.org/amigo/term/GO:0005088
muscle alpha-actinin binding	Gene Ontology	GO:0051371	1	15	0.112225	0.211898	PDLIM5	http://amigo.geneontology.org/amigo/term/GO:0051371
intra-S DNA damage checkpoint	Gene Ontology	GO:0031573	1	15	0.112225	0.211898	MUS81	http://amigo.geneontology.org/amigo/term/GO:0031573
retrograde protein transport, ER to cytosol	Gene Ontology	GO:0030970	1	15	0.112225	0.211898	NPLOC4	http://amigo.geneontology.org/amigo/term/GO:0030970
regulation of stress fiber assembly	Gene Ontology	GO:0051492	1	15	0.112225	0.211898	ROCK2	http://amigo.geneontology.org/amigo/term/GO:0051492
protein phosphatase type 1 complex	Gene Ontology	GO:0000164	1	15	0.112225	0.211898	PPP1R15B	http://amigo.geneontology.org/amigo/term/GO:0000164
somite development	Gene Ontology	GO:0061053	1	15	0.112225	0.211898	RBBP6	http://amigo.geneontology.org/amigo/term/GO:0061053
male germ cell nucleus	Gene Ontology	GO:0001673	1	15	0.112225	0.211898	SYCP1	http://amigo.geneontology.org/amigo/term/GO:0001673
positive regulation of neuron migration	Gene Ontology	GO:2001224	1	15	0.112225	0.211898	ZNF609	http://amigo.geneontology.org/amigo/term/GO:2001224
regulation of intracellular estrogen receptor signaling pathway	Gene Ontology	GO:0033146	1	15	0.112225	0.211898	ESR1	http://amigo.geneontology.org/amigo/term/GO:0033146
axon development	Gene Ontology	GO:0061564	1	15	0.112225	0.211898	TSPAN2	http://amigo.geneontology.org/amigo/term/GO:0061564
protein acetylation	Gene Ontology	GO:0006473	1	15	0.112225	0.211898	SPHK1	http://amigo.geneontology.org/amigo/term/GO:0006473
fatty acid oxidation	Gene Ontology	GO:0019395	1	15	0.112225	0.211898	ACOX1	http://amigo.geneontology.org/amigo/term/GO:0019395
positive regulation of cAMP-mediated signaling	Gene Ontology	GO:0043950	1	15	0.112225	0.211898	GIPR	http://amigo.geneontology.org/amigo/term/GO:0043950
negative regulation of cell-cell adhesion	Gene Ontology	GO:0022408	1	15	0.112225	0.211898	JAK2	http://amigo.geneontology.org/amigo/term/GO:0022408
protein kinase C signaling	Gene Ontology	GO:0070528	1	15	0.112225	0.211898	PLVAP	http://amigo.geneontology.org/amigo/term/GO:0070528
potassium ion export across plasma membrane	Gene Ontology	GO:0097623	1	15	0.112225	0.211898	KCNQ1	http://amigo.geneontology.org/amigo/term/GO:0097623
synaptic vesicle transport	Gene Ontology	GO:0048489	1	15	0.112225	0.211898	DNM2	http://amigo.geneontology.org/amigo/term/GO:0048489
regulation of synaptic transmission, GABAergic	Gene Ontology	GO:0032228	1	15	0.112225	0.211898	USP46	http://amigo.geneontology.org/amigo/term/GO:0032228
establishment of endothelial intestinal barrier	Gene Ontology	GO:0090557	1	15	0.112225	0.211898	FASN	http://amigo.geneontology.org/amigo/term/GO:0090557
prepulse inhibition	Gene Ontology	GO:0060134	1	15	0.112225	0.211898	GRID2	http://amigo.geneontology.org/amigo/term/GO:0060134
perikaryon	Gene Ontology	GO:0043204	3	155	0.113251	0.21366	KLHL24|CTNND2|CACNA1A	http://amigo.geneontology.org/amigo/term/GO:0043204
cell body	Gene Ontology	GO:0044297	2	76	0.114075	0.215037	PTPN13|RPE65	http://amigo.geneontology.org/amigo/term/GO:0044297
cell cycle	Gene Ontology	GO:0007049	4	245	0.114773	0.215466	PIN1|PARD3|DMP1|UHRF2	http://amigo.geneontology.org/amigo/term/GO:0007049
mRNA splicing, via spliceosome	Gene Ontology	GO:0000398	4	246	0.116001	0.215466	CPSF7|CWC27|PIN1|EIF4A3	http://amigo.geneontology.org/amigo/term/GO:0000398
ossification	Gene Ontology	GO:0001503	2	77	0.116491	0.215466	DSPP|CHRDL2	http://amigo.geneontology.org/amigo/term/GO:0001503
protein localization	Gene Ontology	GO:0008104	2	77	0.116491	0.215466	AP4M1|PARD3	http://amigo.geneontology.org/amigo/term/GO:0008104
sodium ion transport	Gene Ontology	GO:0006814	2	77	0.116491	0.215466	SLC4A4|SCNN1B	http://amigo.geneontology.org/amigo/term/GO:0006814
cellular response to lipopolysaccharide	Gene Ontology	GO:0071222	3	158	0.118018	0.215466	KMO|CD274|PDCD1LG2	http://amigo.geneontology.org/amigo/term/GO:0071222
very long-chain fatty acid metabolic process	Gene Ontology	GO:0000038	1	16	0.118807	0.215466	ACOX1	http://amigo.geneontology.org/amigo/term/GO:0000038
positive regulation of glycogen biosynthetic process	Gene Ontology	GO:0045725	1	16	0.118807	0.215466	INSR	http://amigo.geneontology.org/amigo/term/GO:0045725
cellular response to nitric oxide	Gene Ontology	GO:0071732	1	16	0.118807	0.215466	DNM2	http://amigo.geneontology.org/amigo/term/GO:0071732
cellular response to chemokine	Gene Ontology	GO:1990869	1	16	0.118807	0.215466	PASK	http://amigo.geneontology.org/amigo/term/GO:1990869
astrocyte development	Gene Ontology	GO:0014002	1	16	0.118807	0.215466	TSPAN2	http://amigo.geneontology.org/amigo/term/GO:0014002
CARD domain binding	Gene Ontology	GO:0050700	1	16	0.118807	0.215466	CARD14	http://amigo.geneontology.org/amigo/term/GO:0050700
regulation of mRNA splicing, via spliceosome	Gene Ontology	GO:0048024	1	16	0.118807	0.215466	RBM42	http://amigo.geneontology.org/amigo/term/GO:0048024
apoptotic DNA fragmentation	Gene Ontology	GO:0006309	1	16	0.118807	0.215466	CECR2	http://amigo.geneontology.org/amigo/term/GO:0006309
negative regulation of single stranded viral RNA replication via double stranded DNA intermediate	Gene Ontology	GO:0045869	1	16	0.118807	0.215466	MPHOSPH8	http://amigo.geneontology.org/amigo/term/GO:0045869
nuclear nucleosome	Gene Ontology	GO:0000788	1	16	0.118807	0.215466	MPHOSPH8	http://amigo.geneontology.org/amigo/term/GO:0000788
DNA unwinding involved in DNA replication	Gene Ontology	GO:0006268	1	16	0.118807	0.215466	MCM7	http://amigo.geneontology.org/amigo/term/GO:0006268
smooth muscle contraction	Gene Ontology	GO:0006939	1	16	0.118807	0.215466	ROCK2	http://amigo.geneontology.org/amigo/term/GO:0006939
axon regeneration	Gene Ontology	GO:0031103	1	16	0.118807	0.215466	JAK2	http://amigo.geneontology.org/amigo/term/GO:0031103
snRNA 3'-end processing	Gene Ontology	GO:0034472	1	16	0.118807	0.215466	INTS14	http://amigo.geneontology.org/amigo/term/GO:0034472
regulation of protein secretion	Gene Ontology	GO:0050708	1	16	0.118807	0.215466	DNAJC1	http://amigo.geneontology.org/amigo/term/GO:0050708
positive regulation of T cell chemotaxis	Gene Ontology	GO:0010820	1	16	0.118807	0.215466	PASK	http://amigo.geneontology.org/amigo/term/GO:0010820
detection of temperature stimulus involved in sensory perception of pain	Gene Ontology	GO:0050965	1	16	0.118807	0.215466	HTR2A	http://amigo.geneontology.org/amigo/term/GO:0050965
tRNA wobble uridine modification	Gene Ontology	GO:0002098	1	16	0.118807	0.215466	GTPBP3	http://amigo.geneontology.org/amigo/term/GO:0002098
mammary gland alveolus development	Gene Ontology	GO:0060749	1	16	0.118807	0.215466	ESR1	http://amigo.geneontology.org/amigo/term/GO:0060749
androgen metabolic process	Gene Ontology	GO:0008209	1	16	0.118807	0.215466	ESR1	http://amigo.geneontology.org/amigo/term/GO:0008209
negative regulation of epithelial cell migration	Gene Ontology	GO:0010633	1	16	0.118807	0.215466	MARVELD3	http://amigo.geneontology.org/amigo/term/GO:0010633
regulation of gene expression by genetic imprinting	Gene Ontology	GO:0006349	1	16	0.118807	0.215466	KCNQ1	http://amigo.geneontology.org/amigo/term/GO:0006349
lamin binding	Gene Ontology	GO:0005521	1	16	0.118807	0.215466	SYNE1	http://amigo.geneontology.org/amigo/term/GO:0005521
cellular response to interleukin-6	Gene Ontology	GO:0071354	1	16	0.118807	0.215466	PID1	http://amigo.geneontology.org/amigo/term/GO:0071354
positive regulation of smooth muscle contraction	Gene Ontology	GO:0045987	1	16	0.118807	0.215466	SPHK1	http://amigo.geneontology.org/amigo/term/GO:0045987
insulin-like growth factor receptor binding	Gene Ontology	GO:0005159	1	16	0.118807	0.215466	INSR	http://amigo.geneontology.org/amigo/term/GO:0005159
superoxide anion generation	Gene Ontology	GO:0042554	1	16	0.118807	0.215466	TAFA4	http://amigo.geneontology.org/amigo/term/GO:0042554
synaptic vesicle priming	Gene Ontology	GO:0016082	1	16	0.118807	0.215466	SNCA	http://amigo.geneontology.org/amigo/term/GO:0016082
NAD metabolic process	Gene Ontology	GO:0019674	1	16	0.118807	0.215466	KMO	http://amigo.geneontology.org/amigo/term/GO:0019674
glutamate receptor signaling pathway	Gene Ontology	GO:0007215	1	16	0.118807	0.215466	GRID2	http://amigo.geneontology.org/amigo/term/GO:0007215
regulation of signaling receptor activity	Gene Ontology	GO:0010469	1	16	0.118807	0.215466	TAFA4	http://amigo.geneontology.org/amigo/term/GO:0010469
Ada2/Gcn5/Ada3 transcription activator complex	Gene Ontology	GO:0005671	1	16	0.118807	0.215466	YEATS2	http://amigo.geneontology.org/amigo/term/GO:0005671
regulation of dendrite development	Gene Ontology	GO:0050773	1	16	0.118807	0.215466	CSMD3	http://amigo.geneontology.org/amigo/term/GO:0050773
regulation of JNK cascade	Gene Ontology	GO:0046328	1	16	0.118807	0.215466	PHLPP1	http://amigo.geneontology.org/amigo/term/GO:0046328
1-acylglycerol-3-phosphate O-acyltransferase activity	Gene Ontology	GO:0003841	1	16	0.118807	0.215466	MBOAT2	http://amigo.geneontology.org/amigo/term/GO:0003841
ubiquinone biosynthetic process	Gene Ontology	GO:0006744	1	16	0.118807	0.215466	PDSS1	http://amigo.geneontology.org/amigo/term/GO:0006744
acetylcholine-gated channel complex	Gene Ontology	GO:0005892	1	16	0.118807	0.215466	CHRNA2	http://amigo.geneontology.org/amigo/term/GO:0005892
cGMP binding	Gene Ontology	GO:0030553	1	16	0.118807	0.215466	PDE5A	http://amigo.geneontology.org/amigo/term/GO:0030553
acetylcholine-gated cation-selective channel activity	Gene Ontology	GO:0022848	1	16	0.118807	0.215466	CHRNA2	http://amigo.geneontology.org/amigo/term/GO:0022848
glutamate receptor activity	Gene Ontology	GO:0008066	1	16	0.118807	0.215466	GRID2	http://amigo.geneontology.org/amigo/term/GO:0008066
parallel fiber to Purkinje cell synapse	Gene Ontology	GO:0098688	1	16	0.118807	0.215466	GRID2	http://amigo.geneontology.org/amigo/term/GO:0098688
positive regulation of histone H3-K4 methylation	Gene Ontology	GO:0051571	1	16	0.118807	0.215466	MYB	http://amigo.geneontology.org/amigo/term/GO:0051571
positive regulation of NF-kappaB transcription factor activity	Gene Ontology	GO:0051092	3	159	0.119624	0.216606	SPHK1|MALT1|CARD14	http://amigo.geneontology.org/amigo/term/GO:0051092
response to hypoxia	Gene Ontology	GO:0001666	3	160	0.121238	0.219355	PIN1|MYB|BIRC2	http://amigo.geneontology.org/amigo/term/GO:0001666
amyloid-beta binding	Gene Ontology	GO:0001540	2	80	0.123814	0.22069	CACNA1A|INSR	http://amigo.geneontology.org/amigo/term/GO:0001540
epidermis development	Gene Ontology	GO:0008544	2	80	0.123814	0.22069	EVPL|INSR	http://amigo.geneontology.org/amigo/term/GO:0008544
cellular response to interleukin-1	Gene Ontology	GO:0071347	2	80	0.123814	0.22069	KMO|ADAMTS12	http://amigo.geneontology.org/amigo/term/GO:0071347
fibroblast growth factor receptor signaling pathway	Gene Ontology	GO:0008543	2	80	0.123814	0.22069	FGF18|RBFOX2	http://amigo.geneontology.org/amigo/term/GO:0008543
dendritic spine	Gene Ontology	GO:0043197	3	162	0.124489	0.22069	EEF2K|GRID2|DNM2	http://amigo.geneontology.org/amigo/term/GO:0043197
transferase activity, transferring hexosyl groups	Gene Ontology	GO:0016758	1	17	0.12534	0.22069	B3GNT7	http://amigo.geneontology.org/amigo/term/GO:0016758
negative regulation of B cell proliferation	Gene Ontology	GO:0030889	1	17	0.12534	0.22069	PKN1	http://amigo.geneontology.org/amigo/term/GO:0030889
positive regulation of cartilage development	Gene Ontology	GO:0061036	1	17	0.12534	0.22069	BMPR1B	http://amigo.geneontology.org/amigo/term/GO:0061036
platelet alpha granule membrane	Gene Ontology	GO:0031092	1	17	0.12534	0.22069	SNCA	http://amigo.geneontology.org/amigo/term/GO:0031092
postsynaptic density, intracellular component	Gene Ontology	GO:0099092	1	17	0.12534	0.22069	DNM2	http://amigo.geneontology.org/amigo/term/GO:0099092
microvillus assembly	Gene Ontology	GO:0030033	1	17	0.12534	0.22069	MYO1A	http://amigo.geneontology.org/amigo/term/GO:0030033
dopamine receptor signaling pathway	Gene Ontology	GO:0007212	1	17	0.12534	0.22069	GSK3B	http://amigo.geneontology.org/amigo/term/GO:0007212
cellular response to estrogen stimulus	Gene Ontology	GO:0071391	1	17	0.12534	0.22069	ESR1	http://amigo.geneontology.org/amigo/term/GO:0071391
epithelial cilium movement involved in extracellular fluid movement	Gene Ontology	GO:0003351	1	17	0.12534	0.22069	CCDC40	http://amigo.geneontology.org/amigo/term/GO:0003351
transmembrane-ephrin receptor activity	Gene Ontology	GO:0005005	1	17	0.12534	0.22069	EPHA6	http://amigo.geneontology.org/amigo/term/GO:0005005
regulation of keratinocyte differentiation	Gene Ontology	GO:0045616	1	17	0.12534	0.22069	ROCK2	http://amigo.geneontology.org/amigo/term/GO:0045616
protein ADP-ribosylase activity	Gene Ontology	GO:1990404	1	17	0.12534	0.22069	PARP4	http://amigo.geneontology.org/amigo/term/GO:1990404
positive regulation of brown fat cell differentiation	Gene Ontology	GO:0090336	1	17	0.12534	0.22069	SOX13	http://amigo.geneontology.org/amigo/term/GO:0090336
mitotic cell cycle arrest	Gene Ontology	GO:0071850	1	17	0.12534	0.22069	CDC14A	http://amigo.geneontology.org/amigo/term/GO:0071850
acetyltransferase activity	Gene Ontology	GO:0016407	1	17	0.12534	0.22069	SPHK1	http://amigo.geneontology.org/amigo/term/GO:0016407
regulation of neuron apoptotic process	Gene Ontology	GO:0043523	1	17	0.12534	0.22069	GRID2	http://amigo.geneontology.org/amigo/term/GO:0043523
intracellular calcium activated chloride channel activity	Gene Ontology	GO:0005229	1	17	0.12534	0.22069	ANO8	http://amigo.geneontology.org/amigo/term/GO:0005229
negative regulation of protein localization to nucleus	Gene Ontology	GO:1900181	1	17	0.12534	0.22069	GSK3B	http://amigo.geneontology.org/amigo/term/GO:1900181
preassembly of GPI anchor in ER membrane	Gene Ontology	GO:0016254	1	17	0.12534	0.22069	PIGN	http://amigo.geneontology.org/amigo/term/GO:0016254
positive regulation of mitochondrial translation	Gene Ontology	GO:0070131	1	17	0.12534	0.22069	UQCC1	http://amigo.geneontology.org/amigo/term/GO:0070131
stabilization of membrane potential	Gene Ontology	GO:0030322	1	17	0.12534	0.22069	KCNN4	http://amigo.geneontology.org/amigo/term/GO:0030322
dystrophin-associated glycoprotein complex	Gene Ontology	GO:0016010	1	17	0.12534	0.22069	PGM5	http://amigo.geneontology.org/amigo/term/GO:0016010
positive regulation of mitochondrial fission	Gene Ontology	GO:0090141	1	17	0.12534	0.22069	KDR	http://amigo.geneontology.org/amigo/term/GO:0090141
monocyte differentiation	Gene Ontology	GO:0030224	1	17	0.12534	0.22069	FASN	http://amigo.geneontology.org/amigo/term/GO:0030224
regulation of the force of heart contraction	Gene Ontology	GO:0002026	1	17	0.12534	0.22069	GAA	http://amigo.geneontology.org/amigo/term/GO:0002026
positive regulation of synaptic transmission	Gene Ontology	GO:0050806	1	17	0.12534	0.22069	KISS1	http://amigo.geneontology.org/amigo/term/GO:0050806
negative regulation of interleukin-12 production	Gene Ontology	GO:0032695	1	17	0.12534	0.22069	PIBF1	http://amigo.geneontology.org/amigo/term/GO:0032695
regulation of ARF protein signal transduction	Gene Ontology	GO:0032012	1	17	0.12534	0.22069	CYTH3	http://amigo.geneontology.org/amigo/term/GO:0032012
transmembrane receptor protein tyrosine phosphatase activity	Gene Ontology	GO:0005001	1	17	0.12534	0.22069	PTPRD	http://amigo.geneontology.org/amigo/term/GO:0005001
retrograde transport, endosome to Golgi	Gene Ontology	GO:0042147	2	81	0.12628	0.221835	UBE2O|SLC66A2	http://amigo.geneontology.org/amigo/term/GO:0042147
cellular protein modification process	Gene Ontology	GO:0006464	2	81	0.12628	0.221835	PARP4|PIN1	http://amigo.geneontology.org/amigo/term/GO:0006464
cellular response to calcium ion	Gene Ontology	GO:0071277	2	81	0.12628	0.221835	EEF2K|CACNA1A	http://amigo.geneontology.org/amigo/term/GO:0071277
memory	Gene Ontology	GO:0007613	2	82	0.128757	0.2252	INSR|HTR2A	http://amigo.geneontology.org/amigo/term/GO:0007613
mitochondrial outer membrane	Gene Ontology	GO:0005741	3	166	0.131086	0.2252	KMO|AGK|QTRT1	http://amigo.geneontology.org/amigo/term/GO:0005741
protein folding	Gene Ontology	GO:0006457	3	166	0.131086	0.2252	CWC27|SPHK1|DNAJC1	http://amigo.geneontology.org/amigo/term/GO:0006457
phosphatidylinositol-4,5-bisphosphate binding	Gene Ontology	GO:0005546	2	83	0.131246	0.2252	PARD3|KCNQ1	http://amigo.geneontology.org/amigo/term/GO:0005546
filopodium tip	Gene Ontology	GO:0032433	1	18	0.131825	0.2252	ABI1	http://amigo.geneontology.org/amigo/term/GO:0032433
eye photoreceptor cell development	Gene Ontology	GO:0042462	1	18	0.131825	0.2252	OLFM3	http://amigo.geneontology.org/amigo/term/GO:0042462
GABA receptor binding	Gene Ontology	GO:0050811	1	18	0.131825	0.2252	GABRA5	http://amigo.geneontology.org/amigo/term/GO:0050811
DNA polymerase binding	Gene Ontology	GO:0070182	1	18	0.131825	0.2252	SMG6	http://amigo.geneontology.org/amigo/term/GO:0070182
DNA-templated transcription, initiation	Gene Ontology	GO:0006352	1	18	0.131825	0.2252	TAF6	http://amigo.geneontology.org/amigo/term/GO:0006352
proteoglycan biosynthetic process	Gene Ontology	GO:0030166	1	18	0.131825	0.2252	BMPR1B	http://amigo.geneontology.org/amigo/term/GO:0030166
positive regulation of interleukin-17 production	Gene Ontology	GO:0032740	1	18	0.131825	0.2252	SPHK1	http://amigo.geneontology.org/amigo/term/GO:0032740
peptide hormone processing	Gene Ontology	GO:0016486	1	18	0.131825	0.2252	CORIN	http://amigo.geneontology.org/amigo/term/GO:0016486
NLS-bearing protein import into nucleus	Gene Ontology	GO:0006607	1	18	0.131825	0.2252	KPNA6	http://amigo.geneontology.org/amigo/term/GO:0006607
retinal ganglion cell axon guidance	Gene Ontology	GO:0031290	1	18	0.131825	0.2252	BMPR1B	http://amigo.geneontology.org/amigo/term/GO:0031290
protein targeting to lysosome	Gene Ontology	GO:0006622	1	18	0.131825	0.2252	AP4M1	http://amigo.geneontology.org/amigo/term/GO:0006622
dendritic spine morphogenesis	Gene Ontology	GO:0060997	1	18	0.131825	0.2252	CTNND2	http://amigo.geneontology.org/amigo/term/GO:0060997
acrosome assembly	Gene Ontology	GO:0001675	1	18	0.131825	0.2252	AGFG1	http://amigo.geneontology.org/amigo/term/GO:0001675
mitogen-activated protein kinase kinase kinase binding	Gene Ontology	GO:0031435	1	18	0.131825	0.2252	MARVELD3	http://amigo.geneontology.org/amigo/term/GO:0031435
signal transduction by protein phosphorylation	Gene Ontology	GO:0023014	1	18	0.131825	0.2252	PASK	http://amigo.geneontology.org/amigo/term/GO:0023014
morphogenesis of an epithelium	Gene Ontology	GO:0002009	1	18	0.131825	0.2252	TBX5	http://amigo.geneontology.org/amigo/term/GO:0002009
embryonic digestive tract morphogenesis	Gene Ontology	GO:0048557	1	18	0.131825	0.2252	HNF1B	http://amigo.geneontology.org/amigo/term/GO:0048557
polypeptide N-acetylgalactosaminyltransferase activity	Gene Ontology	GO:0004653	1	18	0.131825	0.2252	GALNT11	http://amigo.geneontology.org/amigo/term/GO:0004653
resolution of meiotic recombination intermediates	Gene Ontology	GO:0000712	1	18	0.131825	0.2252	MUS81	http://amigo.geneontology.org/amigo/term/GO:0000712
ventricular cardiac muscle cell action potential	Gene Ontology	GO:0086005	1	18	0.131825	0.2252	KCNQ1	http://amigo.geneontology.org/amigo/term/GO:0086005
interleukin-6-mediated signaling pathway	Gene Ontology	GO:0070102	1	18	0.131825	0.2252	JAK2	http://amigo.geneontology.org/amigo/term/GO:0070102
N-acyltransferase activity	Gene Ontology	GO:0016410	1	18	0.131825	0.2252	PLAAT5	http://amigo.geneontology.org/amigo/term/GO:0016410
myelination in peripheral nervous system	Gene Ontology	GO:0022011	1	18	0.131825	0.2252	PARD3	http://amigo.geneontology.org/amigo/term/GO:0022011
cadherin binding involved in cell-cell adhesion	Gene Ontology	GO:0098641	1	18	0.131825	0.2252	PDLIM5	http://amigo.geneontology.org/amigo/term/GO:0098641
negative regulation of interleukin-8 production	Gene Ontology	GO:0032717	1	18	0.131825	0.2252	BPI	http://amigo.geneontology.org/amigo/term/GO:0032717
mitochondrial electron transport, cytochrome c to oxygen	Gene Ontology	GO:0006123	1	18	0.131825	0.2252	COX6B1	http://amigo.geneontology.org/amigo/term/GO:0006123
phosphatidylglycerol acyl-chain remodeling	Gene Ontology	GO:0036148	1	18	0.131825	0.2252	MBOAT2	http://amigo.geneontology.org/amigo/term/GO:0036148
response to fatty acid	Gene Ontology	GO:0070542	1	18	0.131825	0.2252	GIPR	http://amigo.geneontology.org/amigo/term/GO:0070542
ATP-dependent microtubule motor activity, minus-end-directed	Gene Ontology	GO:0008569	1	18	0.131825	0.2252	DNAH10	http://amigo.geneontology.org/amigo/term/GO:0008569
female pregnancy	Gene Ontology	GO:0007565	2	84	0.133745	0.228142	CORIN|TAC3	http://amigo.geneontology.org/amigo/term/GO:0007565
voltage-gated potassium channel complex	Gene Ontology	GO:0008076	2	85	0.136256	0.230369	KCNN4|KCNQ1	http://amigo.geneontology.org/amigo/term/GO:0008076
peptidase activity	Gene Ontology	GO:0008233	2	85	0.136256	0.230369	MALT1|UCHL3	http://amigo.geneontology.org/amigo/term/GO:0008233
locomotory behavior	Gene Ontology	GO:0007626	2	85	0.136256	0.230369	OLFM2|GAA	http://amigo.geneontology.org/amigo/term/GO:0007626
transcription regulatory region sequence-specific DNA binding	Gene Ontology	GO:0000976	4	263	0.137746	0.230369	RFX3|KLF12|SOX13|SNCA	http://amigo.geneontology.org/amigo/term/GO:0000976
GABA-A receptor complex	Gene Ontology	GO:1902711	1	19	0.138261	0.230369	GABRA5	http://amigo.geneontology.org/amigo/term/GO:1902711
transition metal ion binding	Gene Ontology	GO:0046914	1	19	0.138261	0.230369	RIDA	http://amigo.geneontology.org/amigo/term/GO:0046914
regulation of blood vessel diameter	Gene Ontology	GO:0097746	1	19	0.138261	0.230369	ROCK2	http://amigo.geneontology.org/amigo/term/GO:0097746
ion channel activity	Gene Ontology	GO:0005216	1	19	0.138261	0.230369	TRPM5	http://amigo.geneontology.org/amigo/term/GO:0005216
negative regulation of actin filament polymerization	Gene Ontology	GO:0030837	1	19	0.138261	0.230369	KANK1	http://amigo.geneontology.org/amigo/term/GO:0030837
ARF guanyl-nucleotide exchange factor activity	Gene Ontology	GO:0005086	1	19	0.138261	0.230369	CYTH3	http://amigo.geneontology.org/amigo/term/GO:0005086
male genitalia development	Gene Ontology	GO:0030539	1	19	0.138261	0.230369	HSD17B3	http://amigo.geneontology.org/amigo/term/GO:0030539
exosome (RNase complex)	Gene Ontology	GO:0000178	1	19	0.138261	0.230369	DIS3L2	http://amigo.geneontology.org/amigo/term/GO:0000178
fatty-acyl-CoA binding	Gene Ontology	GO:0000062	1	19	0.138261	0.230369	ACBD5	http://amigo.geneontology.org/amigo/term/GO:0000062
positive regulation of blood pressure	Gene Ontology	GO:0045777	1	19	0.138261	0.230369	TAC3	http://amigo.geneontology.org/amigo/term/GO:0045777
regulation of embryonic development	Gene Ontology	GO:0045995	1	19	0.138261	0.230369	INSR	http://amigo.geneontology.org/amigo/term/GO:0045995
positive regulation of amyloid-beta formation	Gene Ontology	GO:1902004	1	19	0.138261	0.230369	ROCK2	http://amigo.geneontology.org/amigo/term/GO:1902004
RNA methylation	Gene Ontology	GO:0001510	1	19	0.138261	0.230369	MEPCE	http://amigo.geneontology.org/amigo/term/GO:0001510
glycogen biosynthetic process	Gene Ontology	GO:0005978	1	19	0.138261	0.230369	AGL	http://amigo.geneontology.org/amigo/term/GO:0005978
stereocilium tip	Gene Ontology	GO:0032426	1	19	0.138261	0.230369	CDC14A	http://amigo.geneontology.org/amigo/term/GO:0032426
detection of light stimulus involved in visual perception	Gene Ontology	GO:0050908	1	19	0.138261	0.230369	RPE65	http://amigo.geneontology.org/amigo/term/GO:0050908
positive regulation of myelination	Gene Ontology	GO:0031643	1	19	0.138261	0.230369	PARD3	http://amigo.geneontology.org/amigo/term/GO:0031643
transmission of nerve impulse	Gene Ontology	GO:0019226	1	19	0.138261	0.230369	S1PR1	http://amigo.geneontology.org/amigo/term/GO:0019226
mitochondrial fission	Gene Ontology	GO:0000266	1	19	0.138261	0.230369	DNM2	http://amigo.geneontology.org/amigo/term/GO:0000266
cell volume homeostasis	Gene Ontology	GO:0006884	1	19	0.138261	0.230369	KCNN4	http://amigo.geneontology.org/amigo/term/GO:0006884
neuromuscular process	Gene Ontology	GO:0050905	1	19	0.138261	0.230369	OPA3	http://amigo.geneontology.org/amigo/term/GO:0050905
MyD88-independent toll-like receptor signaling pathway	Gene Ontology	GO:0002756	1	19	0.138261	0.230369	BIRC2	http://amigo.geneontology.org/amigo/term/GO:0002756
female gonad development	Gene Ontology	GO:0008585	1	19	0.138261	0.230369	BRCA2	http://amigo.geneontology.org/amigo/term/GO:0008585
response to osmotic stress	Gene Ontology	GO:0006970	1	19	0.138261	0.230369	MARVELD3	http://amigo.geneontology.org/amigo/term/GO:0006970
GABA-A receptor activity	Gene Ontology	GO:0004890	1	19	0.138261	0.230369	GABRA5	http://amigo.geneontology.org/amigo/term/GO:0004890
vesicle transport along actin filament	Gene Ontology	GO:0030050	1	19	0.138261	0.230369	MYO1A	http://amigo.geneontology.org/amigo/term/GO:0030050
ephrin receptor signaling pathway	Gene Ontology	GO:0048013	2	86	0.138776	0.230391	EPHA6|ROCK2	http://amigo.geneontology.org/amigo/term/GO:0048013
catalytic step 2 spliceosome	Gene Ontology	GO:0071013	2	86	0.138776	0.230391	CWC27|EIF4A3	http://amigo.geneontology.org/amigo/term/GO:0071013
activation of cysteine-type endopeptidase activity involved in apoptotic process	Gene Ontology	GO:0006919	2	86	0.138776	0.230391	JAK2|SNCA	http://amigo.geneontology.org/amigo/term/GO:0006919
recycling endosome membrane	Gene Ontology	GO:0055038	2	87	0.141307	0.234254	CD274|EHD4	http://amigo.geneontology.org/amigo/term/GO:0055038
blood coagulation	Gene Ontology	GO:0007596	3	173	0.142915	0.235545	PLAUR|MMRN1|JAK2	http://amigo.geneontology.org/amigo/term/GO:0007596
vesicle	Gene Ontology	GO:0031982	3	173	0.142915	0.235545	KCNN4|PROM1|MYO1A	http://amigo.geneontology.org/amigo/term/GO:0031982
GTPase activator activity	Gene Ontology	GO:0005096	4	268	0.144434	0.235545	CHML|ARHGAP24|RASA2|AGFG1	http://amigo.geneontology.org/amigo/term/GO:0005096
establishment or maintenance of epithelial cell apical/basal polarity	Gene Ontology	GO:0045197	1	20	0.144651	0.235545	PARD3	http://amigo.geneontology.org/amigo/term/GO:0045197
oocyte maturation	Gene Ontology	GO:0001556	1	20	0.144651	0.235545	BRCA2	http://amigo.geneontology.org/amigo/term/GO:0001556
positive regulation of heart rate	Gene Ontology	GO:0010460	1	20	0.144651	0.235545	KCNQ1	http://amigo.geneontology.org/amigo/term/GO:0010460
fibrinolysis	Gene Ontology	GO:0042730	1	20	0.144651	0.235545	PLAUR	http://amigo.geneontology.org/amigo/term/GO:0042730
positive regulation of protein export from nucleus	Gene Ontology	GO:0046827	1	20	0.144651	0.235545	GSK3B	http://amigo.geneontology.org/amigo/term/GO:0046827
ankyrin binding	Gene Ontology	GO:0030506	1	20	0.144651	0.235545	PLEC	http://amigo.geneontology.org/amigo/term/GO:0030506
regulation of bone mineralization	Gene Ontology	GO:0030500	1	20	0.144651	0.235545	S1PR1	http://amigo.geneontology.org/amigo/term/GO:0030500
branched-chain amino acid catabolic process	Gene Ontology	GO:0009083	1	20	0.144651	0.235545	PPM1K	http://amigo.geneontology.org/amigo/term/GO:0009083
nuclear import signal receptor activity	Gene Ontology	GO:0061608	1	20	0.144651	0.235545	KPNA6	http://amigo.geneontology.org/amigo/term/GO:0061608
positive regulation of transcription initiation from RNA polymerase II promoter	Gene Ontology	GO:0060261	1	20	0.144651	0.235545	HNF1B	http://amigo.geneontology.org/amigo/term/GO:0060261
necroptotic process	Gene Ontology	GO:0070266	1	20	0.144651	0.235545	BIRC2	http://amigo.geneontology.org/amigo/term/GO:0070266
microtubule plus-end binding	Gene Ontology	GO:0051010	1	20	0.144651	0.235545	STIM1	http://amigo.geneontology.org/amigo/term/GO:0051010
regulation of ventricular cardiac muscle cell membrane repolarization	Gene Ontology	GO:0060307	1	20	0.144651	0.235545	KCNQ1	http://amigo.geneontology.org/amigo/term/GO:0060307
positive regulation of cell migration involved in sprouting angiogenesis	Gene Ontology	GO:0090050	1	20	0.144651	0.235545	KDR	http://amigo.geneontology.org/amigo/term/GO:0090050
synaptonemal complex assembly	Gene Ontology	GO:0007130	1	20	0.144651	0.235545	SYCP1	http://amigo.geneontology.org/amigo/term/GO:0007130
error-prone translesion synthesis	Gene Ontology	GO:0042276	1	20	0.144651	0.235545	POLI	http://amigo.geneontology.org/amigo/term/GO:0042276
telomerase holoenzyme complex	Gene Ontology	GO:0005697	1	20	0.144651	0.235545	SMG6	http://amigo.geneontology.org/amigo/term/GO:0005697
regulation of dendritic spine morphogenesis	Gene Ontology	GO:0061001	1	20	0.144651	0.235545	PDLIM5	http://amigo.geneontology.org/amigo/term/GO:0061001
prostaglandin metabolic process	Gene Ontology	GO:0006693	1	20	0.144651	0.235545	ACOX1	http://amigo.geneontology.org/amigo/term/GO:0006693
temperature homeostasis	Gene Ontology	GO:0001659	1	20	0.144651	0.235545	HTR2A	http://amigo.geneontology.org/amigo/term/GO:0001659
positive regulation of dendritic spine morphogenesis	Gene Ontology	GO:0061003	1	20	0.144651	0.235545	EEF2K	http://amigo.geneontology.org/amigo/term/GO:0061003
transcription coregulator activity	Gene Ontology	GO:0003712	2	89	0.146399	0.237717	MED10|MED13L	http://amigo.geneontology.org/amigo/term/GO:0003712
wound healing	Gene Ontology	GO:0042060	2	89	0.146399	0.237717	EVPL|PLEC	http://amigo.geneontology.org/amigo/term/GO:0042060
muscle organ development	Gene Ontology	GO:0007517	2	89	0.146399	0.237717	ZNF609|TEAD4	http://amigo.geneontology.org/amigo/term/GO:0007517
collagen-containing extracellular matrix	Gene Ontology	GO:0062023	5	370	0.147466	0.23928	COL5A3|MMRN1|EFEMP2|ANGPTL5|COL4A4	http://amigo.geneontology.org/amigo/term/GO:0062023
cell migration involved in sprouting angiogenesis	Gene Ontology	GO:0002042	1	21	0.150993	0.239751	KDR	http://amigo.geneontology.org/amigo/term/GO:0002042
xenobiotic transmembrane transporter activity	Gene Ontology	GO:0042910	1	21	0.150993	0.239751	ABCG2	http://amigo.geneontology.org/amigo/term/GO:0042910
positive regulation of dendrite morphogenesis	Gene Ontology	GO:0050775	1	21	0.150993	0.239751	PTPRD	http://amigo.geneontology.org/amigo/term/GO:0050775
protein disulfide isomerase activity	Gene Ontology	GO:0003756	1	21	0.150993	0.239751	PIGK	http://amigo.geneontology.org/amigo/term/GO:0003756
regulation of axonogenesis	Gene Ontology	GO:0050770	1	21	0.150993	0.239751	GSK3B	http://amigo.geneontology.org/amigo/term/GO:0050770
beta-catenin destruction complex disassembly	Gene Ontology	GO:1904886	1	21	0.150993	0.239751	GSK3B	http://amigo.geneontology.org/amigo/term/GO:1904886
negative regulation of chondrocyte differentiation	Gene Ontology	GO:0032331	1	21	0.150993	0.239751	ADAMTS12	http://amigo.geneontology.org/amigo/term/GO:0032331
phosphatidylserine acyl-chain remodeling	Gene Ontology	GO:0036150	1	21	0.150993	0.239751	MBOAT2	http://amigo.geneontology.org/amigo/term/GO:0036150
cartilage condensation	Gene Ontology	GO:0001502	1	21	0.150993	0.239751	BMPR1B	http://amigo.geneontology.org/amigo/term/GO:0001502
melanocyte differentiation	Gene Ontology	GO:0030318	1	21	0.150993	0.239751	KIT	http://amigo.geneontology.org/amigo/term/GO:0030318
anion:anion antiporter activity	Gene Ontology	GO:0015301	1	21	0.150993	0.239751	SLC4A4	http://amigo.geneontology.org/amigo/term/GO:0015301
regulation of innate immune response	Gene Ontology	GO:0045088	1	21	0.150993	0.239751	BIRC2	http://amigo.geneontology.org/amigo/term/GO:0045088
B cell homeostasis	Gene Ontology	GO:0001782	1	21	0.150993	0.239751	PKN1	http://amigo.geneontology.org/amigo/term/GO:0001782
RNA stem-loop binding	Gene Ontology	GO:0035613	1	21	0.150993	0.239751	EIF4A3	http://amigo.geneontology.org/amigo/term/GO:0035613
regulation of neuron death	Gene Ontology	GO:1901214	1	21	0.150993	0.239751	SNCA	http://amigo.geneontology.org/amigo/term/GO:1901214
error-free translesion synthesis	Gene Ontology	GO:0070987	1	21	0.150993	0.239751	NPLOC4	http://amigo.geneontology.org/amigo/term/GO:0070987
ribonuclease activity	Gene Ontology	GO:0004540	1	21	0.150993	0.239751	DIS3L2	http://amigo.geneontology.org/amigo/term/GO:0004540
acetylgalactosaminyltransferase activity	Gene Ontology	GO:0008376	1	21	0.150993	0.239751	B3GNT7	http://amigo.geneontology.org/amigo/term/GO:0008376
regulation of nitric-oxide synthase activity	Gene Ontology	GO:0050999	1	21	0.150993	0.239751	DNM2	http://amigo.geneontology.org/amigo/term/GO:0050999
positive regulation of cytokine production involved in inflammatory response	Gene Ontology	GO:1900017	1	21	0.150993	0.239751	KPNA6	http://amigo.geneontology.org/amigo/term/GO:1900017
axoneme assembly	Gene Ontology	GO:0035082	1	21	0.150993	0.239751	CCDC40	http://amigo.geneontology.org/amigo/term/GO:0035082
negative regulation of cardiac muscle cell apoptotic process	Gene Ontology	GO:0010667	1	21	0.150993	0.239751	JAK2	http://amigo.geneontology.org/amigo/term/GO:0010667
cardiac muscle cell differentiation	Gene Ontology	GO:0055007	1	21	0.150993	0.239751	TBX5	http://amigo.geneontology.org/amigo/term/GO:0055007
regulation of smoothened signaling pathway	Gene Ontology	GO:0008589	1	21	0.150993	0.239751	C2CD3	http://amigo.geneontology.org/amigo/term/GO:0008589
adrenal gland development	Gene Ontology	GO:0030325	1	21	0.150993	0.239751	INSR	http://amigo.geneontology.org/amigo/term/GO:0030325
positive regulation of natural killer cell mediated cytotoxicity	Gene Ontology	GO:0045954	1	21	0.150993	0.239751	AP1G1	http://amigo.geneontology.org/amigo/term/GO:0045954
positive regulation of ubiquitin-protein transferase activity	Gene Ontology	GO:0051443	1	21	0.150993	0.239751	PIN1	http://amigo.geneontology.org/amigo/term/GO:0051443
regulation of dendrite morphogenesis	Gene Ontology	GO:0048814	1	21	0.150993	0.239751	GSK3B	http://amigo.geneontology.org/amigo/term/GO:0048814
muscle cell cellular homeostasis	Gene Ontology	GO:0046716	1	21	0.150993	0.239751	GAA	http://amigo.geneontology.org/amigo/term/GO:0046716
mRNA splice site selection	Gene Ontology	GO:0006376	1	21	0.150993	0.239751	CELF2	http://amigo.geneontology.org/amigo/term/GO:0006376
intracellular protein transport	Gene Ontology	GO:0006886	4	273	0.151248	0.23999	UNC93B1|AP1G1|AP4M1|CHML	http://amigo.geneontology.org/amigo/term/GO:0006886
specific granule membrane	Gene Ontology	GO:0035579	2	91	0.151527	0.240101	PLAUR|ITGAL	http://amigo.geneontology.org/amigo/term/GO:0035579
negative regulation of angiogenesis	Gene Ontology	GO:0016525	2	91	0.151527	0.240101	ROCK2|GPR4	http://amigo.geneontology.org/amigo/term/GO:0016525
nuclear chromatin	Gene Ontology	GO:0000790	10	915	0.151845	0.240439	KLF12|ESR1|SOX13|EVX1|RFX1|RFX3|HNF1B|TBX5|SOX1|TEAD4	http://amigo.geneontology.org/amigo/term/GO:0000790
regulation of lipid metabolic process	Gene Ontology	GO:0019216	2	92	0.154105	0.24368	ACOX1|OPA3	http://amigo.geneontology.org/amigo/term/GO:0019216
trans-Golgi network membrane	Gene Ontology	GO:0032588	2	93	0.156691	0.24368	AP1G1|AP4M1	http://amigo.geneontology.org/amigo/term/GO:0032588
basement membrane	Gene Ontology	GO:0005604	2	93	0.156691	0.24368	EFEMP2|COL4A4	http://amigo.geneontology.org/amigo/term/GO:0005604
telomerase RNA binding	Gene Ontology	GO:0070034	1	22	0.157288	0.24368	SMG6	http://amigo.geneontology.org/amigo/term/GO:0070034
negative regulation of mRNA splicing, via spliceosome	Gene Ontology	GO:0048025	1	22	0.157288	0.24368	RBM42	http://amigo.geneontology.org/amigo/term/GO:0048025
calcium-mediated signaling using intracellular calcium source	Gene Ontology	GO:0035584	1	22	0.157288	0.24368	KDR	http://amigo.geneontology.org/amigo/term/GO:0035584
dynein complex binding	Gene Ontology	GO:0070840	1	22	0.157288	0.24368	SNCA	http://amigo.geneontology.org/amigo/term/GO:0070840
membrane depolarization	Gene Ontology	GO:0051899	1	22	0.157288	0.24368	CACNA1A	http://amigo.geneontology.org/amigo/term/GO:0051899
translational elongation	Gene Ontology	GO:0006414	1	22	0.157288	0.24368	EEF2K	http://amigo.geneontology.org/amigo/term/GO:0006414
embryo development ending in birth or egg hatching	Gene Ontology	GO:0009792	1	22	0.157288	0.24368	EVX1	http://amigo.geneontology.org/amigo/term/GO:0009792
mitotic spindle assembly checkpoint	Gene Ontology	GO:0007094	1	22	0.157288	0.24368	SPDL1	http://amigo.geneontology.org/amigo/term/GO:0007094
regulation of phosphatidylinositol 3-kinase signaling	Gene Ontology	GO:0014066	1	22	0.157288	0.24368	PTPN13	http://amigo.geneontology.org/amigo/term/GO:0014066
T cell proliferation	Gene Ontology	GO:0042098	1	22	0.157288	0.24368	MALT1	http://amigo.geneontology.org/amigo/term/GO:0042098
negative regulation of proteolysis	Gene Ontology	GO:0045861	1	22	0.157288	0.24368	DNAJC1	http://amigo.geneontology.org/amigo/term/GO:0045861
negative regulation of Rho protein signal transduction	Gene Ontology	GO:0035024	1	22	0.157288	0.24368	KANK1	http://amigo.geneontology.org/amigo/term/GO:0035024
cell-cell junction organization	Gene Ontology	GO:0045216	1	22	0.157288	0.24368	MARVELD3	http://amigo.geneontology.org/amigo/term/GO:0045216
translation factor activity, RNA binding	Gene Ontology	GO:0008135	1	22	0.157288	0.24368	EEF2K	http://amigo.geneontology.org/amigo/term/GO:0008135
regulation of DNA replication	Gene Ontology	GO:0006275	1	22	0.157288	0.24368	RBBP6	http://amigo.geneontology.org/amigo/term/GO:0006275
cytoskeleton-dependent cytokinesis	Gene Ontology	GO:0061640	1	22	0.157288	0.24368	CECR2	http://amigo.geneontology.org/amigo/term/GO:0061640
branching morphogenesis of an epithelial tube	Gene Ontology	GO:0048754	1	22	0.157288	0.24368	HNF1B	http://amigo.geneontology.org/amigo/term/GO:0048754
apical junction complex	Gene Ontology	GO:0043296	1	22	0.157288	0.24368	PARD3	http://amigo.geneontology.org/amigo/term/GO:0043296
actin polymerization or depolymerization	Gene Ontology	GO:0008154	1	22	0.157288	0.24368	ABI1	http://amigo.geneontology.org/amigo/term/GO:0008154
mammary gland development	Gene Ontology	GO:0030879	1	22	0.157288	0.24368	FASN	http://amigo.geneontology.org/amigo/term/GO:0030879
inorganic anion transport	Gene Ontology	GO:0015698	1	22	0.157288	0.24368	SLC4A4	http://amigo.geneontology.org/amigo/term/GO:0015698
calcium ion homeostasis	Gene Ontology	GO:0055074	1	22	0.157288	0.24368	SNCA	http://amigo.geneontology.org/amigo/term/GO:0055074
response to light stimulus	Gene Ontology	GO:0009416	1	22	0.157288	0.24368	DNM2	http://amigo.geneontology.org/amigo/term/GO:0009416
mast cell granule	Gene Ontology	GO:0042629	1	22	0.157288	0.24368	KIT	http://amigo.geneontology.org/amigo/term/GO:0042629
aorta development	Gene Ontology	GO:0035904	1	22	0.157288	0.24368	DNM2	http://amigo.geneontology.org/amigo/term/GO:0035904
small GTPase mediated signal transduction	Gene Ontology	GO:0007264	2	94	0.159285	0.246608	CHML|RASGRF2	http://amigo.geneontology.org/amigo/term/GO:0007264
kidney development	Gene Ontology	GO:0001822	2	95	0.161888	0.248663	HNF1B|RIDA	http://amigo.geneontology.org/amigo/term/GO:0001822
centriolar satellite	Gene Ontology	GO:0034451	2	95	0.161888	0.248663	C2CD3|PIBF1	http://amigo.geneontology.org/amigo/term/GO:0034451
regulation of focal adhesion assembly	Gene Ontology	GO:0051893	1	23	0.163537	0.248663	ROCK2	http://amigo.geneontology.org/amigo/term/GO:0051893
mitochondrial calcium ion transmembrane transport	Gene Ontology	GO:0006851	1	23	0.163537	0.248663	YME1L1	http://amigo.geneontology.org/amigo/term/GO:0006851
regulation of mitotic nuclear division	Gene Ontology	GO:0007088	1	23	0.163537	0.248663	PIN1	http://amigo.geneontology.org/amigo/term/GO:0007088
melanosome organization	Gene Ontology	GO:0032438	1	23	0.163537	0.248663	AP1G1	http://amigo.geneontology.org/amigo/term/GO:0032438
metalloaminopeptidase activity	Gene Ontology	GO:0070006	1	23	0.163537	0.248663	DPP3	http://amigo.geneontology.org/amigo/term/GO:0070006
positive regulation of epidermal growth factor receptor signaling pathway	Gene Ontology	GO:0045742	1	23	0.163537	0.248663	PLAUR	http://amigo.geneontology.org/amigo/term/GO:0045742
calcium ion import	Gene Ontology	GO:0070509	1	23	0.163537	0.248663	CACNA1A	http://amigo.geneontology.org/amigo/term/GO:0070509
Golgi to plasma membrane transport	Gene Ontology	GO:0006893	1	23	0.163537	0.248663	DNM2	http://amigo.geneontology.org/amigo/term/GO:0006893
leukocyte chemotaxis	Gene Ontology	GO:0030595	1	23	0.163537	0.248663	S1PR1	http://amigo.geneontology.org/amigo/term/GO:0030595
maternal process involved in female pregnancy	Gene Ontology	GO:0060135	1	23	0.163537	0.248663	KPNA6	http://amigo.geneontology.org/amigo/term/GO:0060135
poly(A) binding	Gene Ontology	GO:0008143	1	23	0.163537	0.248663	EIF4A3	http://amigo.geneontology.org/amigo/term/GO:0008143
negative regulation of intrinsic apoptotic signaling pathway	Gene Ontology	GO:2001243	1	23	0.163537	0.248663	PLAUR	http://amigo.geneontology.org/amigo/term/GO:2001243
transcription coactivator binding	Gene Ontology	GO:0001223	1	23	0.163537	0.248663	ESR1	http://amigo.geneontology.org/amigo/term/GO:0001223
positive regulation of exocytosis	Gene Ontology	GO:0045921	1	23	0.163537	0.248663	SNCA	http://amigo.geneontology.org/amigo/term/GO:0045921
transcriptionally active chromatin	Gene Ontology	GO:0035327	1	23	0.163537	0.248663	ESR1	http://amigo.geneontology.org/amigo/term/GO:0035327
GTP-dependent protein binding	Gene Ontology	GO:0030742	1	23	0.163537	0.248663	AP1G1	http://amigo.geneontology.org/amigo/term/GO:0030742
positive regulation of intracellular protein transport	Gene Ontology	GO:0090316	1	23	0.163537	0.248663	OAZ2	http://amigo.geneontology.org/amigo/term/GO:0090316
ionotropic glutamate receptor signaling pathway	Gene Ontology	GO:0035235	1	23	0.163537	0.248663	GRID2	http://amigo.geneontology.org/amigo/term/GO:0035235
motile cilium assembly	Gene Ontology	GO:0044458	1	23	0.163537	0.248663	CCDC40	http://amigo.geneontology.org/amigo/term/GO:0044458
regulation of MAPK cascade	Gene Ontology	GO:0043408	1	23	0.163537	0.248663	PHLPP1	http://amigo.geneontology.org/amigo/term/GO:0043408
response to interferon-gamma	Gene Ontology	GO:0034341	1	23	0.163537	0.248663	SNCA	http://amigo.geneontology.org/amigo/term/GO:0034341
DNA replication origin binding	Gene Ontology	GO:0003688	1	23	0.163537	0.248663	MCM7	http://amigo.geneontology.org/amigo/term/GO:0003688
cytokine-mediated signaling pathway	Gene Ontology	GO:0019221	4	282	0.163812	0.248916	S1PR1|IL27RA|JAK2|KIT	http://amigo.geneontology.org/amigo/term/GO:0019221
positive regulation of I-kappaB kinase/NF-kappaB signaling	Gene Ontology	GO:0043123	3	185	0.163967	0.248988	NDFIP2|BIRC2|MALT1	http://amigo.geneontology.org/amigo/term/GO:0043123
ruffle membrane	Gene Ontology	GO:0032587	2	96	0.164498	0.249463	KANK1|DNM2	http://amigo.geneontology.org/amigo/term/GO:0032587
microtubule organizing center	Gene Ontology	GO:0005815	2	96	0.164498	0.249463	FRY|SPDL1	http://amigo.geneontology.org/amigo/term/GO:0005815
mitochondrial inner membrane	Gene Ontology	GO:0005743	5	385	0.16507	0.250166	COX6B1|UQCC1|MRPS25|AGK|YME1L1	http://amigo.geneontology.org/amigo/term/GO:0005743
cellular response to insulin stimulus	Gene Ontology	GO:0032869	2	97	0.167115	0.252266	EEF2K|INSR	http://amigo.geneontology.org/amigo/term/GO:0032869
positive regulation of cold-induced thermogenesis	Gene Ontology	GO:0120162	2	97	0.167115	0.252266	FH|JAK2	http://amigo.geneontology.org/amigo/term/GO:0120162
regulation of cell migration	Gene Ontology	GO:0030334	2	97	0.167115	0.252266	UNC5C|FGF18	http://amigo.geneontology.org/amigo/term/GO:0030334
sarcolemma	Gene Ontology	GO:0042383	2	97	0.167115	0.252266	PGM5|PLEC	http://amigo.geneontology.org/amigo/term/GO:0042383
cellular response to leukemia inhibitory factor	Gene Ontology	GO:1990830	2	97	0.167115	0.252266	SOX1|ILDR1	http://amigo.geneontology.org/amigo/term/GO:1990830
integrin-mediated signaling pathway	Gene Ontology	GO:0007229	2	97	0.167115	0.252266	DAB2|ITGAL	http://amigo.geneontology.org/amigo/term/GO:0007229
male meiosis I	Gene Ontology	GO:0007141	1	24	0.16974	0.252575	BRCA2	http://amigo.geneontology.org/amigo/term/GO:0007141
nucleus organization	Gene Ontology	GO:0006997	1	24	0.16974	0.252575	SYNE1	http://amigo.geneontology.org/amigo/term/GO:0006997
-	Gene Ontology	GO:0042535	1	24	0.16974	0.252575	JAK2	http://amigo.geneontology.org/amigo/term/GO:0042535
positive regulation of activated T cell proliferation	Gene Ontology	GO:0042104	1	24	0.16974	0.252575	IL27RA	http://amigo.geneontology.org/amigo/term/GO:0042104
skeletal muscle fiber development	Gene Ontology	GO:0048741	1	24	0.16974	0.252575	DNER	http://amigo.geneontology.org/amigo/term/GO:0048741
protein kinase A binding	Gene Ontology	GO:0051018	1	24	0.16974	0.252575	SPHKAP	http://amigo.geneontology.org/amigo/term/GO:0051018
neuropeptide binding	Gene Ontology	GO:0042923	1	24	0.16974	0.252575	MC4R	http://amigo.geneontology.org/amigo/term/GO:0042923
pancreas development	Gene Ontology	GO:0031016	1	24	0.16974	0.252575	HNF1B	http://amigo.geneontology.org/amigo/term/GO:0031016
fibroblast growth factor receptor binding	Gene Ontology	GO:0005104	1	24	0.16974	0.252575	FGF18	http://amigo.geneontology.org/amigo/term/GO:0005104
actin-dependent ATPase activity	Gene Ontology	GO:0030898	1	24	0.16974	0.252575	MYO1A	http://amigo.geneontology.org/amigo/term/GO:0030898
phospholipid biosynthetic process	Gene Ontology	GO:0008654	1	24	0.16974	0.252575	MBOAT2	http://amigo.geneontology.org/amigo/term/GO:0008654
response to cadmium ion	Gene Ontology	GO:0046686	1	24	0.16974	0.252575	KIT	http://amigo.geneontology.org/amigo/term/GO:0046686
mRNA cleavage and polyadenylation specificity factor complex	Gene Ontology	GO:0005847	1	24	0.16974	0.252575	CPSF7	http://amigo.geneontology.org/amigo/term/GO:0005847
cellular response to fatty acid	Gene Ontology	GO:0071398	1	24	0.16974	0.252575	PID1	http://amigo.geneontology.org/amigo/term/GO:0071398
ATPase activator activity	Gene Ontology	GO:0001671	1	24	0.16974	0.252575	DNAJC1	http://amigo.geneontology.org/amigo/term/GO:0001671
cyclosporin A binding	Gene Ontology	GO:0016018	1	24	0.16974	0.252575	CWC27	http://amigo.geneontology.org/amigo/term/GO:0016018
glucose transmembrane transport	Gene Ontology	GO:1904659	1	24	0.16974	0.252575	SLC45A1	http://amigo.geneontology.org/amigo/term/GO:1904659
positive regulation of wound healing	Gene Ontology	GO:0090303	1	24	0.16974	0.252575	KANK1	http://amigo.geneontology.org/amigo/term/GO:0090303
cellular calcium ion homeostasis	Gene Ontology	GO:0006874	2	98	0.16974	0.252575	STIM1|HTR2A	http://amigo.geneontology.org/amigo/term/GO:0006874
chloride transmembrane transport	Gene Ontology	GO:1902476	2	98	0.16974	0.252575	GABRA5|ANO8	http://amigo.geneontology.org/amigo/term/GO:1902476
antigen processing and presentation of exogenous peptide antigen via MHC class II	Gene Ontology	GO:0019886	2	98	0.16974	0.252575	AP1G1|DNM2	http://amigo.geneontology.org/amigo/term/GO:0019886
Wnt signaling pathway	Gene Ontology	GO:0016055	3	189	0.171181	0.254554	DAB2|CTNND2|GSK3B	http://amigo.geneontology.org/amigo/term/GO:0016055
ion transport	Gene Ontology	GO:0006811	2	100	0.17501	0.257071	KCNN4|CHRNA2	http://amigo.geneontology.org/amigo/term/GO:0006811
G1/S transition of mitotic cell cycle	Gene Ontology	GO:0000082	2	100	0.17501	0.257071	MCM7|CDK3	http://amigo.geneontology.org/amigo/term/GO:0000082
inactivation of MAPK activity	Gene Ontology	GO:0000188	1	25	0.175897	0.257071	GPS1	http://amigo.geneontology.org/amigo/term/GO:0000188
synaptonemal complex	Gene Ontology	GO:0000795	1	25	0.175897	0.257071	SYCP1	http://amigo.geneontology.org/amigo/term/GO:0000795
DNA-directed DNA polymerase activity	Gene Ontology	GO:0003887	1	25	0.175897	0.257071	POLI	http://amigo.geneontology.org/amigo/term/GO:0003887
homologous chromosome pairing at meiosis	Gene Ontology	GO:0007129	1	25	0.175897	0.257071	SYCP1	http://amigo.geneontology.org/amigo/term/GO:0007129
cellular response to interleukin-4	Gene Ontology	GO:0071353	1	25	0.175897	0.257071	FASN	http://amigo.geneontology.org/amigo/term/GO:0071353
cytochrome-c oxidase activity	Gene Ontology	GO:0004129	1	25	0.175897	0.257071	COX6B1	http://amigo.geneontology.org/amigo/term/GO:0004129
synaptic transmission, cholinergic	Gene Ontology	GO:0007271	1	25	0.175897	0.257071	CHRNA2	http://amigo.geneontology.org/amigo/term/GO:0007271
positive regulation of cell cycle arrest	Gene Ontology	GO:0071158	1	25	0.175897	0.257071	UHRF2	http://amigo.geneontology.org/amigo/term/GO:0071158
cell-cell contact zone	Gene Ontology	GO:0044291	1	25	0.175897	0.257071	CADM4	http://amigo.geneontology.org/amigo/term/GO:0044291
synaptic vesicle exocytosis	Gene Ontology	GO:0016079	1	25	0.175897	0.257071	SNCA	http://amigo.geneontology.org/amigo/term/GO:0016079
cell aging	Gene Ontology	GO:0007569	1	25	0.175897	0.257071	BRCA2	http://amigo.geneontology.org/amigo/term/GO:0007569
protein ADP-ribosylation	Gene Ontology	GO:0006471	1	25	0.175897	0.257071	PARP4	http://amigo.geneontology.org/amigo/term/GO:0006471
positive regulation of cardiac muscle cell proliferation	Gene Ontology	GO:0060045	1	25	0.175897	0.257071	TBX5	http://amigo.geneontology.org/amigo/term/GO:0060045
laminin binding	Gene Ontology	GO:0043236	1	25	0.175897	0.257071	LYPD5	http://amigo.geneontology.org/amigo/term/GO:0043236
positive regulation of lamellipodium assembly	Gene Ontology	GO:0010592	1	25	0.175897	0.257071	DNM2	http://amigo.geneontology.org/amigo/term/GO:0010592
phosphatidylethanolamine acyl-chain remodeling	Gene Ontology	GO:0036152	1	25	0.175897	0.257071	MBOAT2	http://amigo.geneontology.org/amigo/term/GO:0036152
synaptic membrane adhesion	Gene Ontology	GO:0099560	1	25	0.175897	0.257071	PTPRD	http://amigo.geneontology.org/amigo/term/GO:0099560
integrin complex	Gene Ontology	GO:0008305	1	25	0.175897	0.257071	ITGAL	http://amigo.geneontology.org/amigo/term/GO:0008305
positive regulation of collagen biosynthetic process	Gene Ontology	GO:0032967	1	25	0.175897	0.257071	MYB	http://amigo.geneontology.org/amigo/term/GO:0032967
dynein complex	Gene Ontology	GO:0030286	1	25	0.175897	0.257071	DNAH10	http://amigo.geneontology.org/amigo/term/GO:0030286
positive regulation of focal adhesion assembly	Gene Ontology	GO:0051894	1	25	0.175897	0.257071	KDR	http://amigo.geneontology.org/amigo/term/GO:0051894
GPI anchor biosynthetic process	Gene Ontology	GO:0006506	1	25	0.175897	0.257071	PIGN	http://amigo.geneontology.org/amigo/term/GO:0006506
integral component of postsynaptic specialization membrane	Gene Ontology	GO:0099060	1	25	0.175897	0.257071	GABRA5	http://amigo.geneontology.org/amigo/term/GO:0099060
positive regulation of cell population proliferation	Gene Ontology	GO:0008284	6	501	0.176318	0.257522	KIT|INSR|FGF18|HTR2A|NACC1|KDR	http://amigo.geneontology.org/amigo/term/GO:0008284
structural constituent of cytoskeleton	Gene Ontology	GO:0005200	2	101	0.177654	0.259145	TLN2|PLEC	http://amigo.geneontology.org/amigo/term/GO:0005200
phosphorylation	Gene Ontology	GO:0016310	2	101	0.177654	0.259145	SPHK1|AGK	http://amigo.geneontology.org/amigo/term/GO:0016310
phospholipase A2 activity (consuming 1,2-dipalmitoylphosphatidylcholine)	Gene Ontology	GO:0102567	1	26	0.182008	0.261672	PLAAT5	http://amigo.geneontology.org/amigo/term/GO:0102567
positive regulation of cytokine production	Gene Ontology	GO:0001819	1	26	0.182008	0.261672	CEACAM20	http://amigo.geneontology.org/amigo/term/GO:0001819
positive regulation of protein dephosphorylation	Gene Ontology	GO:0035307	1	26	0.182008	0.261672	PIN1	http://amigo.geneontology.org/amigo/term/GO:0035307
Golgi cis cisterna	Gene Ontology	GO:0000137	1	26	0.182008	0.261672	GOLT1A	http://amigo.geneontology.org/amigo/term/GO:0000137
regulation of canonical Wnt signaling pathway	Gene Ontology	GO:0060828	1	26	0.182008	0.261672	CTNND2	http://amigo.geneontology.org/amigo/term/GO:0060828
clathrin-coated endocytic vesicle	Gene Ontology	GO:0045334	1	26	0.182008	0.261672	DNM2	http://amigo.geneontology.org/amigo/term/GO:0045334
negative regulation of Ras protein signal transduction	Gene Ontology	GO:0046580	1	26	0.182008	0.261672	RASA2	http://amigo.geneontology.org/amigo/term/GO:0046580
telomeric DNA binding	Gene Ontology	GO:0042162	1	26	0.182008	0.261672	SMG6	http://amigo.geneontology.org/amigo/term/GO:0042162
negative regulation of stress fiber assembly	Gene Ontology	GO:0051497	1	26	0.182008	0.261672	S1PR1	http://amigo.geneontology.org/amigo/term/GO:0051497
phospholipase A2 activity consuming 1,2-dioleoylphosphatidylethanolamine)	Gene Ontology	GO:0102568	1	26	0.182008	0.261672	PLAAT5	http://amigo.geneontology.org/amigo/term/GO:0102568
protein catabolic process	Gene Ontology	GO:0030163	1	26	0.182008	0.261672	UCHL3	http://amigo.geneontology.org/amigo/term/GO:0030163
execution phase of apoptosis	Gene Ontology	GO:0097194	1	26	0.182008	0.261672	CECR2	http://amigo.geneontology.org/amigo/term/GO:0097194
protein kinase A regulatory subunit binding	Gene Ontology	GO:0034237	1	26	0.182008	0.261672	KCNQ1	http://amigo.geneontology.org/amigo/term/GO:0034237
poly(U) RNA binding	Gene Ontology	GO:0008266	1	26	0.182008	0.261672	DIS3L2	http://amigo.geneontology.org/amigo/term/GO:0008266
steroid biosynthetic process	Gene Ontology	GO:0006694	1	26	0.182008	0.261672	HSD17B3	http://amigo.geneontology.org/amigo/term/GO:0006694
positive regulation of p38MAPK cascade	Gene Ontology	GO:1900745	1	26	0.182008	0.261672	SPHK1	http://amigo.geneontology.org/amigo/term/GO:1900745
G-protein alpha-subunit binding	Gene Ontology	GO:0001965	1	26	0.182008	0.261672	HTR2A	http://amigo.geneontology.org/amigo/term/GO:0001965
mRNA 5'-UTR binding	Gene Ontology	GO:0048027	1	26	0.182008	0.261672	IGF2BP2	http://amigo.geneontology.org/amigo/term/GO:0048027
ferrous iron binding	Gene Ontology	GO:0008198	1	26	0.182008	0.261672	SNCA	http://amigo.geneontology.org/amigo/term/GO:0008198
peptide cross-linking	Gene Ontology	GO:0018149	1	26	0.182008	0.261672	EVPL	http://amigo.geneontology.org/amigo/term/GO:0018149
nucleosome binding	Gene Ontology	GO:0031491	1	26	0.182008	0.261672	RNF169	http://amigo.geneontology.org/amigo/term/GO:0031491
receptor clustering	Gene Ontology	GO:0043113	1	26	0.182008	0.261672	ITGAL	http://amigo.geneontology.org/amigo/term/GO:0043113
nuclear speck	Gene Ontology	GO:0016607	5	400	0.183465	0.263436	EIF4A3|PIN1|SRP54|RBBP6|POLI	http://amigo.geneontology.org/amigo/term/GO:0016607
transmembrane transport	Gene Ontology	GO:0055085	4	296	0.184065	0.263969	SLC4A4|ABCG2|ANO8|SLC19A3	http://amigo.geneontology.org/amigo/term/GO:0055085
endoplasmic reticulum lumen	Gene Ontology	GO:0005788	4	296	0.184065	0.263969	PLAUR|COL4A4|ANO8|COL5A3	http://amigo.geneontology.org/amigo/term/GO:0005788
chaperone binding	Gene Ontology	GO:0051087	2	104	0.185625	0.266039	DNAJC1|BIRC2	http://amigo.geneontology.org/amigo/term/GO:0051087
DNA biosynthetic process	Gene Ontology	GO:0071897	1	27	0.188074	0.266061	SPHK1	http://amigo.geneontology.org/amigo/term/GO:0071897
nuclear localization sequence binding	Gene Ontology	GO:0008139	1	27	0.188074	0.266061	KPNA6	http://amigo.geneontology.org/amigo/term/GO:0008139
response to gamma radiation	Gene Ontology	GO:0010332	1	27	0.188074	0.266061	BRCA2	http://amigo.geneontology.org/amigo/term/GO:0010332
biomineral tissue development	Gene Ontology	GO:0031214	1	27	0.188074	0.266061	DSPP	http://amigo.geneontology.org/amigo/term/GO:0031214
positive regulation of interleukin-2 production	Gene Ontology	GO:0032743	1	27	0.188074	0.266061	MALT1	http://amigo.geneontology.org/amigo/term/GO:0032743
positive regulation of cell-matrix adhesion	Gene Ontology	GO:0001954	1	27	0.188074	0.266061	GSK3B	http://amigo.geneontology.org/amigo/term/GO:0001954
transferase activity, transferring acyl groups	Gene Ontology	GO:0016746	1	27	0.188074	0.266061	MBOAT2	http://amigo.geneontology.org/amigo/term/GO:0016746
dynein light intermediate chain binding	Gene Ontology	GO:0051959	1	27	0.188074	0.266061	DNAH10	http://amigo.geneontology.org/amigo/term/GO:0051959
gamma-aminobutyric acid signaling pathway	Gene Ontology	GO:0007214	1	27	0.188074	0.266061	GABRA5	http://amigo.geneontology.org/amigo/term/GO:0007214
positive regulation of reactive oxygen species metabolic process	Gene Ontology	GO:2000379	1	27	0.188074	0.266061	PID1	http://amigo.geneontology.org/amigo/term/GO:2000379
nuclear outer membrane	Gene Ontology	GO:0005640	1	27	0.188074	0.266061	SYNE1	http://amigo.geneontology.org/amigo/term/GO:0005640
coronary vasculature development	Gene Ontology	GO:0060976	1	27	0.188074	0.266061	DNM2	http://amigo.geneontology.org/amigo/term/GO:0060976
regulation of defense response to virus by virus	Gene Ontology	GO:0050690	1	27	0.188074	0.266061	AP1G1	http://amigo.geneontology.org/amigo/term/GO:0050690
negative regulation of JNK cascade	Gene Ontology	GO:0046329	1	27	0.188074	0.266061	MARVELD3	http://amigo.geneontology.org/amigo/term/GO:0046329
hippo signaling	Gene Ontology	GO:0035329	1	27	0.188074	0.266061	TEAD4	http://amigo.geneontology.org/amigo/term/GO:0035329
phagocytic cup	Gene Ontology	GO:0001891	1	27	0.188074	0.266061	DNM2	http://amigo.geneontology.org/amigo/term/GO:0001891
heterochromatin	Gene Ontology	GO:0000792	1	27	0.188074	0.266061	MPHOSPH8	http://amigo.geneontology.org/amigo/term/GO:0000792
carboxylic ester hydrolase activity	Gene Ontology	GO:0052689	1	27	0.188074	0.266061	ABHD8	http://amigo.geneontology.org/amigo/term/GO:0052689
protein localization to cell surface	Gene Ontology	GO:0034394	1	27	0.188074	0.266061	PIGK	http://amigo.geneontology.org/amigo/term/GO:0034394
axoneme	Gene Ontology	GO:0005930	2	105	0.188293	0.266208	DNAH10|CCDC40	http://amigo.geneontology.org/amigo/term/GO:0005930
metalloendopeptidase activity	Gene Ontology	GO:0004222	2	106	0.190967	0.269822	ADAMTS12|YME1L1	http://amigo.geneontology.org/amigo/term/GO:0004222
G protein-coupled receptor activity	Gene Ontology	GO:0004930	8	739	0.19252	0.270414	OR52E1|GPR4|S1PR1|OR6K6|HTR2A|OR6N1|GPR182|MC4R	http://amigo.geneontology.org/amigo/term/GO:0004930
ubiquitin ligase complex	Gene Ontology	GO:0000151	2	107	0.193645	0.270414	MED10|LMO7	http://amigo.geneontology.org/amigo/term/GO:0000151
single-stranded DNA binding	Gene Ontology	GO:0003697	2	107	0.193645	0.270414	MCM7|BRCA2	http://amigo.geneontology.org/amigo/term/GO:0003697
phospholipase A2 activity	Gene Ontology	GO:0004623	1	28	0.194095	0.270414	PLAAT5	http://amigo.geneontology.org/amigo/term/GO:0004623
protein kinase C-activating G protein-coupled receptor signaling pathway	Gene Ontology	GO:0007205	1	28	0.194095	0.270414	PARD3	http://amigo.geneontology.org/amigo/term/GO:0007205
phosphatidylcholine acyl-chain remodeling	Gene Ontology	GO:0036151	1	28	0.194095	0.270414	MBOAT2	http://amigo.geneontology.org/amigo/term/GO:0036151
aortic valve morphogenesis	Gene Ontology	GO:0003180	1	28	0.194095	0.270414	ROCK2	http://amigo.geneontology.org/amigo/term/GO:0003180
positive regulation of release of cytochrome c from mitochondria	Gene Ontology	GO:0090200	1	28	0.194095	0.270414	PLAUR	http://amigo.geneontology.org/amigo/term/GO:0090200
regulation of mitochondrial membrane potential	Gene Ontology	GO:0051881	1	28	0.194095	0.270414	PID1	http://amigo.geneontology.org/amigo/term/GO:0051881
androgen receptor binding	Gene Ontology	GO:0050681	1	28	0.194095	0.270414	PKN1	http://amigo.geneontology.org/amigo/term/GO:0050681
regulation of calcium ion transport	Gene Ontology	GO:0051924	1	28	0.194095	0.270414	STIM1	http://amigo.geneontology.org/amigo/term/GO:0051924
proteolysis involved in cellular protein catabolic process	Gene Ontology	GO:0051603	1	28	0.194095	0.270414	ADAMTS12	http://amigo.geneontology.org/amigo/term/GO:0051603
keratan sulfate biosynthetic process	Gene Ontology	GO:0018146	1	28	0.194095	0.270414	B3GNT7	http://amigo.geneontology.org/amigo/term/GO:0018146
regulation of intracellular pH	Gene Ontology	GO:0051453	1	28	0.194095	0.270414	SLC4A4	http://amigo.geneontology.org/amigo/term/GO:0051453
microfilament motor activity	Gene Ontology	GO:0000146	1	28	0.194095	0.270414	MYO1A	http://amigo.geneontology.org/amigo/term/GO:0000146
Cul4-RING E3 ubiquitin ligase complex	Gene Ontology	GO:0080008	1	28	0.194095	0.270414	DCAF12	http://amigo.geneontology.org/amigo/term/GO:0080008
NAD+ ADP-ribosyltransferase activity	Gene Ontology	GO:0003950	1	28	0.194095	0.270414	PARP4	http://amigo.geneontology.org/amigo/term/GO:0003950
synaptic transmission, glutamatergic	Gene Ontology	GO:0035249	1	28	0.194095	0.270414	GRID2	http://amigo.geneontology.org/amigo/term/GO:0035249
glycogen metabolic process	Gene Ontology	GO:0005977	1	28	0.194095	0.270414	GSK3B	http://amigo.geneontology.org/amigo/term/GO:0005977
homeostasis of number of cells within a tissue	Gene Ontology	GO:0048873	1	28	0.194095	0.270414	FH	http://amigo.geneontology.org/amigo/term/GO:0048873
negative regulation of interleukin-1 beta production	Gene Ontology	GO:0032691	1	28	0.194095	0.270414	POP1	http://amigo.geneontology.org/amigo/term/GO:0032691
gamma-tubulin binding	Gene Ontology	GO:0043015	1	28	0.194095	0.270414	BRCA2	http://amigo.geneontology.org/amigo/term/GO:0043015
in utero embryonic development	Gene Ontology	GO:0001701	3	202	0.195214	0.271808	C2CD3|KIDINS220|RBBP6	http://amigo.geneontology.org/amigo/term/GO:0001701
microtubule	Gene Ontology	GO:0005874	4	305	0.197498	0.273921	EML2|STIM1|DNAH10|DNM2	http://amigo.geneontology.org/amigo/term/GO:0005874
nuclear matrix	Gene Ontology	GO:0016363	2	109	0.199017	0.273921	MYB|JAK2	http://amigo.geneontology.org/amigo/term/GO:0016363
phospholipid binding	Gene Ontology	GO:0005543	2	109	0.199017	0.273921	RASA2|SNCA	http://amigo.geneontology.org/amigo/term/GO:0005543
response to antibiotic	Gene Ontology	GO:0046677	1	29	0.200072	0.273921	JAK2	http://amigo.geneontology.org/amigo/term/GO:0046677
endochondral ossification	Gene Ontology	GO:0001958	1	29	0.200072	0.273921	FGF18	http://amigo.geneontology.org/amigo/term/GO:0001958
digestive tract development	Gene Ontology	GO:0048565	1	29	0.200072	0.273921	KIT	http://amigo.geneontology.org/amigo/term/GO:0048565
positive regulation of transforming growth factor beta receptor signaling pathway	Gene Ontology	GO:0030511	1	29	0.200072	0.273921	DAB2	http://amigo.geneontology.org/amigo/term/GO:0030511
developmental process	Gene Ontology	GO:0032502	1	29	0.200072	0.273921	PLVAP	http://amigo.geneontology.org/amigo/term/GO:0032502
axonal growth cone	Gene Ontology	GO:0044295	1	29	0.200072	0.273921	PARD3	http://amigo.geneontology.org/amigo/term/GO:0044295
neural tube development	Gene Ontology	GO:0021915	1	29	0.200072	0.273921	C2CD3	http://amigo.geneontology.org/amigo/term/GO:0021915
positive regulation of release of sequestered calcium ion into cytosol	Gene Ontology	GO:0051281	1	29	0.200072	0.273921	SNCA	http://amigo.geneontology.org/amigo/term/GO:0051281
entrainment of circadian clock by photoperiod	Gene Ontology	GO:0043153	1	29	0.200072	0.273921	FBXL12	http://amigo.geneontology.org/amigo/term/GO:0043153
oligodendrocyte differentiation	Gene Ontology	GO:0048709	1	29	0.200072	0.273921	TSPAN2	http://amigo.geneontology.org/amigo/term/GO:0048709
positive regulation of receptor signaling pathway via JAK-STAT	Gene Ontology	GO:0046427	1	29	0.200072	0.273921	KIT	http://amigo.geneontology.org/amigo/term/GO:0046427
protein export from nucleus	Gene Ontology	GO:0006611	1	29	0.200072	0.273921	ANKLE1	http://amigo.geneontology.org/amigo/term/GO:0006611
cyclin-dependent protein serine/threonine kinase activity	Gene Ontology	GO:0004693	1	29	0.200072	0.273921	CDK3	http://amigo.geneontology.org/amigo/term/GO:0004693
myelin sheath	Gene Ontology	GO:0043209	1	29	0.200072	0.273921	TSPAN2	http://amigo.geneontology.org/amigo/term/GO:0043209
cortical actin cytoskeleton organization	Gene Ontology	GO:0030866	1	29	0.200072	0.273921	ROCK2	http://amigo.geneontology.org/amigo/term/GO:0030866
intrinsic apoptotic signaling pathway in response to DNA damage by p53 class mediator	Gene Ontology	GO:0042771	1	29	0.200072	0.273921	BRCA2	http://amigo.geneontology.org/amigo/term/GO:0042771
branching involved in blood vessel morphogenesis	Gene Ontology	GO:0001569	1	29	0.200072	0.273921	KDR	http://amigo.geneontology.org/amigo/term/GO:0001569
regulation of sensory perception of pain	Gene Ontology	GO:0051930	1	29	0.200072	0.273921	TAFA4	http://amigo.geneontology.org/amigo/term/GO:0051930
TRIF-dependent toll-like receptor signaling pathway	Gene Ontology	GO:0035666	1	29	0.200072	0.273921	BIRC2	http://amigo.geneontology.org/amigo/term/GO:0035666
feeding behavior	Gene Ontology	GO:0007631	1	29	0.200072	0.273921	MC4R	http://amigo.geneontology.org/amigo/term/GO:0007631
cellular response to copper ion	Gene Ontology	GO:0071280	1	29	0.200072	0.273921	SNCA	http://amigo.geneontology.org/amigo/term/GO:0071280
leukocyte cell-cell adhesion	Gene Ontology	GO:0007159	1	29	0.200072	0.273921	ITGAL	http://amigo.geneontology.org/amigo/term/GO:0007159
neuron migration	Gene Ontology	GO:0001764	2	110	0.20171	0.275834	SOX1|DNER	http://amigo.geneontology.org/amigo/term/GO:0001764
nuclear chromosome, telomeric region	Gene Ontology	GO:0000784	2	110	0.20171	0.275834	MCM7|BRCA2	http://amigo.geneontology.org/amigo/term/GO:0000784
regulation of mRNA stability	Gene Ontology	GO:0043488	2	111	0.204406	0.278391	IGF2BP2|PRKACA	http://amigo.geneontology.org/amigo/term/GO:0043488
mesoderm development	Gene Ontology	GO:0007498	1	30	0.206005	0.278391	JAK2	http://amigo.geneontology.org/amigo/term/GO:0007498
positive regulation of vasoconstriction	Gene Ontology	GO:0045907	1	30	0.206005	0.278391	HTR2A	http://amigo.geneontology.org/amigo/term/GO:0045907
ERK1 and ERK2 cascade	Gene Ontology	GO:0070371	1	30	0.206005	0.278391	KDR	http://amigo.geneontology.org/amigo/term/GO:0070371
MLL1 complex	Gene Ontology	GO:0071339	1	30	0.206005	0.278391	TAF6	http://amigo.geneontology.org/amigo/term/GO:0071339
response to nicotine	Gene Ontology	GO:0035094	1	30	0.206005	0.278391	CHRNA2	http://amigo.geneontology.org/amigo/term/GO:0035094
DNA replication initiation	Gene Ontology	GO:0006270	1	30	0.206005	0.278391	MCM7	http://amigo.geneontology.org/amigo/term/GO:0006270
negative regulation of DNA binding	Gene Ontology	GO:0043392	1	30	0.206005	0.278391	JAK2	http://amigo.geneontology.org/amigo/term/GO:0043392
protein phosphatase 1 binding	Gene Ontology	GO:0008157	1	30	0.206005	0.278391	KCNQ1	http://amigo.geneontology.org/amigo/term/GO:0008157
dynein intermediate chain binding	Gene Ontology	GO:0045505	1	30	0.206005	0.278391	DNAH10	http://amigo.geneontology.org/amigo/term/GO:0045505
reciprocal meiotic recombination	Gene Ontology	GO:0007131	1	30	0.206005	0.278391	SYCP1	http://amigo.geneontology.org/amigo/term/GO:0007131
phosphatidylcholine binding	Gene Ontology	GO:0031210	1	30	0.206005	0.278391	RPE65	http://amigo.geneontology.org/amigo/term/GO:0031210
non-motile cilium	Gene Ontology	GO:0097730	1	30	0.206005	0.278391	AHI1	http://amigo.geneontology.org/amigo/term/GO:0097730
platelet-derived growth factor receptor signaling pathway	Gene Ontology	GO:0048008	1	30	0.206005	0.278391	JAK2	http://amigo.geneontology.org/amigo/term/GO:0048008
response to axon injury	Gene Ontology	GO:0048678	1	30	0.206005	0.278391	GIPR	http://amigo.geneontology.org/amigo/term/GO:0048678
establishment of mitotic spindle orientation	Gene Ontology	GO:0000132	1	30	0.206005	0.278391	SPDL1	http://amigo.geneontology.org/amigo/term/GO:0000132
negative regulation of gene expression, epigenetic	Gene Ontology	GO:0045814	1	30	0.206005	0.278391	MPHOSPH8	http://amigo.geneontology.org/amigo/term/GO:0045814
positive regulation of peptidyl-threonine phosphorylation	Gene Ontology	GO:0010800	1	30	0.206005	0.278391	SPHK1	http://amigo.geneontology.org/amigo/term/GO:0010800
actin filament binding	Gene Ontology	GO:0051015	3	208	0.206575	0.278997	SYNE1|TLN2|MYO1A	http://amigo.geneontology.org/amigo/term/GO:0051015
protein K63-linked deubiquitination	Gene Ontology	GO:0070536	1	31	0.211893	0.283182	OTUD7A	http://amigo.geneontology.org/amigo/term/GO:0070536
enzyme inhibitor activity	Gene Ontology	GO:0004857	1	31	0.211893	0.283182	FRY	http://amigo.geneontology.org/amigo/term/GO:0004857
protein kinase inhibitor activity	Gene Ontology	GO:0004860	1	31	0.211893	0.283182	SNCA	http://amigo.geneontology.org/amigo/term/GO:0004860
positive regulation of phosphatidylinositol 3-kinase activity	Gene Ontology	GO:0043552	1	31	0.211893	0.283182	KIT	http://amigo.geneontology.org/amigo/term/GO:0043552
receptor signaling pathway via JAK-STAT	Gene Ontology	GO:0007259	1	31	0.211893	0.283182	JAK2	http://amigo.geneontology.org/amigo/term/GO:0007259
positive regulation of protein targeting to mitochondrion	Gene Ontology	GO:1903955	1	31	0.211893	0.283182	PIN1	http://amigo.geneontology.org/amigo/term/GO:1903955
negative regulation of epithelial to mesenchymal transition	Gene Ontology	GO:0010719	1	31	0.211893	0.283182	TBX5	http://amigo.geneontology.org/amigo/term/GO:0010719
polyubiquitin modification-dependent protein binding	Gene Ontology	GO:0031593	1	31	0.211893	0.283182	AGL	http://amigo.geneontology.org/amigo/term/GO:0031593
ERBB2 signaling pathway	Gene Ontology	GO:0038128	1	31	0.211893	0.283182	PRKACA	http://amigo.geneontology.org/amigo/term/GO:0038128
growth factor binding	Gene Ontology	GO:0019838	1	31	0.211893	0.283182	KDR	http://amigo.geneontology.org/amigo/term/GO:0019838
NF-kappaB binding	Gene Ontology	GO:0051059	1	31	0.211893	0.283182	GSK3B	http://amigo.geneontology.org/amigo/term/GO:0051059
ligand-gated ion channel activity	Gene Ontology	GO:0015276	1	31	0.211893	0.283182	GRID2	http://amigo.geneontology.org/amigo/term/GO:0015276
negative regulation of endothelial cell apoptotic process	Gene Ontology	GO:2000352	1	31	0.211893	0.283182	KDR	http://amigo.geneontology.org/amigo/term/GO:2000352
positive regulation of protein targeting to membrane	Gene Ontology	GO:0090314	1	31	0.211893	0.283182	CACNA1A	http://amigo.geneontology.org/amigo/term/GO:0090314
histone deacetylase binding	Gene Ontology	GO:0042826	2	114	0.212519	0.283689	PKN1|NACC1	http://amigo.geneontology.org/amigo/term/GO:0042826
negative regulation of cell migration	Gene Ontology	GO:0030336	2	115	0.215231	0.286975	KANK1|TBX5	http://amigo.geneontology.org/amigo/term/GO:0030336
Golgi organization	Gene Ontology	GO:0007030	2	115	0.215231	0.286975	SYNE1|NPLOC4	http://amigo.geneontology.org/amigo/term/GO:0007030
excretion	Gene Ontology	GO:0007588	1	32	0.217738	0.287601	SCNN1B	http://amigo.geneontology.org/amigo/term/GO:0007588
regulation of postsynaptic membrane potential	Gene Ontology	GO:0060078	1	32	0.217738	0.287601	GABRA5	http://amigo.geneontology.org/amigo/term/GO:0060078
cochlea development	Gene Ontology	GO:0090102	1	32	0.217738	0.287601	GABRA5	http://amigo.geneontology.org/amigo/term/GO:0090102
activation of protein kinase B activity	Gene Ontology	GO:0032148	1	32	0.217738	0.287601	INSR	http://amigo.geneontology.org/amigo/term/GO:0032148
3'-5'-exoribonuclease activity	Gene Ontology	GO:0000175	1	32	0.217738	0.287601	DIS3L2	http://amigo.geneontology.org/amigo/term/GO:0000175
ceramide biosynthetic process	Gene Ontology	GO:0046513	1	32	0.217738	0.287601	AGK	http://amigo.geneontology.org/amigo/term/GO:0046513
embryonic cranial skeleton morphogenesis	Gene Ontology	GO:0048701	1	32	0.217738	0.287601	EIF4A3	http://amigo.geneontology.org/amigo/term/GO:0048701
positive regulation of G1/S transition of mitotic cell cycle	Gene Ontology	GO:1900087	1	32	0.217738	0.287601	MEPCE	http://amigo.geneontology.org/amigo/term/GO:1900087
positive regulation of Ras protein signal transduction	Gene Ontology	GO:0046579	1	32	0.217738	0.287601	JAK2	http://amigo.geneontology.org/amigo/term/GO:0046579
positive regulation of Rho protein signal transduction	Gene Ontology	GO:0035025	1	32	0.217738	0.287601	GPR4	http://amigo.geneontology.org/amigo/term/GO:0035025
microtubule associated complex	Gene Ontology	GO:0005875	1	32	0.217738	0.287601	EML2	http://amigo.geneontology.org/amigo/term/GO:0005875
regulation of microtubule cytoskeleton organization	Gene Ontology	GO:0070507	1	32	0.217738	0.287601	GSK3B	http://amigo.geneontology.org/amigo/term/GO:0070507
B cell activation	Gene Ontology	GO:0042113	1	32	0.217738	0.287601	MALT1	http://amigo.geneontology.org/amigo/term/GO:0042113
tRNA methylation	Gene Ontology	GO:0030488	1	32	0.217738	0.287601	GTPBP3	http://amigo.geneontology.org/amigo/term/GO:0030488
neuromuscular junction development	Gene Ontology	GO:0007528	1	32	0.217738	0.287601	PPFIBP1	http://amigo.geneontology.org/amigo/term/GO:0007528
nuclear-transcribed mRNA catabolic process, nonsense-mediated decay	Gene Ontology	GO:0000184	2	116	0.217946	0.287601	SMG6|EIF4A3	http://amigo.geneontology.org/amigo/term/GO:0000184
signaling receptor activity	Gene Ontology	GO:0038023	3	214	0.218081	0.287601	GABRA5|PLAUR|GRID2	http://amigo.geneontology.org/amigo/term/GO:0038023
protein transport	Gene Ontology	GO:0015031	4	320	0.220513	0.290641	DAB2|ATG16L2|AP1AR|GOLT1A	http://amigo.geneontology.org/amigo/term/GO:0015031
intermediate filament	Gene Ontology	GO:0005882	2	117	0.220663	0.290673	EVPL|PLEC	http://amigo.geneontology.org/amigo/term/GO:0005882
sarcoplasmic reticulum membrane	Gene Ontology	GO:0033017	1	33	0.22354	0.291123	STIM1	http://amigo.geneontology.org/amigo/term/GO:0033017
ATP metabolic process	Gene Ontology	GO:0046034	1	33	0.22354	0.291123	ENPP3	http://amigo.geneontology.org/amigo/term/GO:0046034
spleen development	Gene Ontology	GO:0048536	1	33	0.22354	0.291123	PKN1	http://amigo.geneontology.org/amigo/term/GO:0048536
lipopolysaccharide binding	Gene Ontology	GO:0001530	1	33	0.22354	0.291123	BPI	http://amigo.geneontology.org/amigo/term/GO:0001530
actin filament polymerization	Gene Ontology	GO:0030041	1	33	0.22354	0.291123	JAK2	http://amigo.geneontology.org/amigo/term/GO:0030041
positive regulation of macroautophagy	Gene Ontology	GO:0016239	1	33	0.22354	0.291123	KDR	http://amigo.geneontology.org/amigo/term/GO:0016239
steroid binding	Gene Ontology	GO:0005496	1	33	0.22354	0.291123	ESR1	http://amigo.geneontology.org/amigo/term/GO:0005496
cell fate specification	Gene Ontology	GO:0001708	1	33	0.22354	0.291123	TBX5	http://amigo.geneontology.org/amigo/term/GO:0001708
dendrite cytoplasm	Gene Ontology	GO:0032839	1	33	0.22354	0.291123	CACNA1A	http://amigo.geneontology.org/amigo/term/GO:0032839
helicase activity	Gene Ontology	GO:0004386	1	33	0.22354	0.291123	ERCC6L2	http://amigo.geneontology.org/amigo/term/GO:0004386
delayed rectifier potassium channel activity	Gene Ontology	GO:0005251	1	33	0.22354	0.291123	KCNQ1	http://amigo.geneontology.org/amigo/term/GO:0005251
autophagosome maturation	Gene Ontology	GO:0097352	1	33	0.22354	0.291123	EPG5	http://amigo.geneontology.org/amigo/term/GO:0097352
embryonic forelimb morphogenesis	Gene Ontology	GO:0035115	1	33	0.22354	0.291123	TBX5	http://amigo.geneontology.org/amigo/term/GO:0035115
endonuclease activity	Gene Ontology	GO:0004519	1	33	0.22354	0.291123	ANKLE1	http://amigo.geneontology.org/amigo/term/GO:0004519
Rab guanyl-nucleotide exchange factor activity	Gene Ontology	GO:0017112	1	33	0.22354	0.291123	DENND2C	http://amigo.geneontology.org/amigo/term/GO:0017112
endoribonuclease activity	Gene Ontology	GO:0004521	1	33	0.22354	0.291123	SMG6	http://amigo.geneontology.org/amigo/term/GO:0004521
extrinsic apoptotic signaling pathway in absence of ligand	Gene Ontology	GO:0097192	1	33	0.22354	0.291123	GSK3B	http://amigo.geneontology.org/amigo/term/GO:0097192
proteolysis	Gene Ontology	GO:0006508	5	434	0.227679	0.295273	POP1|PIGK|DPP3|MALT1|YME1L1	http://amigo.geneontology.org/amigo/term/GO:0006508
sodium channel regulator activity	Gene Ontology	GO:0017080	1	34	0.2293	0.295273	SCLT1	http://amigo.geneontology.org/amigo/term/GO:0017080
positive regulation of BMP signaling pathway	Gene Ontology	GO:0030513	1	34	0.2293	0.295273	UBE2O	http://amigo.geneontology.org/amigo/term/GO:0030513
positive regulation of vascular associated smooth muscle cell proliferation	Gene Ontology	GO:1904707	1	34	0.2293	0.295273	JAK2	http://amigo.geneontology.org/amigo/term/GO:1904707
phosphatidylcholine biosynthetic process	Gene Ontology	GO:0006656	1	34	0.2293	0.295273	STARD10	http://amigo.geneontology.org/amigo/term/GO:0006656
epidermal growth factor receptor binding	Gene Ontology	GO:0005154	1	34	0.2293	0.295273	FAM83B	http://amigo.geneontology.org/amigo/term/GO:0005154
tricarboxylic acid cycle	Gene Ontology	GO:0006099	1	34	0.2293	0.295273	FH	http://amigo.geneontology.org/amigo/term/GO:0006099
protein monoubiquitination	Gene Ontology	GO:0006513	1	34	0.2293	0.295273	UBE2O	http://amigo.geneontology.org/amigo/term/GO:0006513
tissue development	Gene Ontology	GO:0009888	1	34	0.2293	0.295273	GAA	http://amigo.geneontology.org/amigo/term/GO:0009888
myosin complex	Gene Ontology	GO:0016459	1	34	0.2293	0.295273	MYO1A	http://amigo.geneontology.org/amigo/term/GO:0016459
nuclear euchromatin	Gene Ontology	GO:0005719	1	34	0.2293	0.295273	CECR2	http://amigo.geneontology.org/amigo/term/GO:0005719
protein K48-linked deubiquitination	Gene Ontology	GO:0071108	1	34	0.2293	0.295273	OTUD7A	http://amigo.geneontology.org/amigo/term/GO:0071108
G protein-coupled serotonin receptor activity	Gene Ontology	GO:0004993	1	34	0.2293	0.295273	HTR2A	http://amigo.geneontology.org/amigo/term/GO:0004993
ATP-dependent chromatin remodeling	Gene Ontology	GO:0043044	1	34	0.2293	0.295273	CECR2	http://amigo.geneontology.org/amigo/term/GO:0043044
regulation of cell differentiation	Gene Ontology	GO:0045595	1	34	0.2293	0.295273	BIRC2	http://amigo.geneontology.org/amigo/term/GO:0045595
activation of phospholipase C activity	Gene Ontology	GO:0007202	1	34	0.2293	0.295273	HTR2A	http://amigo.geneontology.org/amigo/term/GO:0007202
cysteine-type endopeptidase inhibitor activity	Gene Ontology	GO:0004869	1	34	0.2293	0.295273	UBE2O	http://amigo.geneontology.org/amigo/term/GO:0004869
response to cocaine	Gene Ontology	GO:0042220	1	34	0.2293	0.295273	DNM2	http://amigo.geneontology.org/amigo/term/GO:0042220
translesion synthesis	Gene Ontology	GO:0019985	1	34	0.2293	0.295273	POLI	http://amigo.geneontology.org/amigo/term/GO:0019985
skin development	Gene Ontology	GO:0043588	1	35	0.235016	0.300947	COL5A3	http://amigo.geneontology.org/amigo/term/GO:0043588
RNA phosphodiester bond hydrolysis, exonucleolytic	Gene Ontology	GO:0090503	1	35	0.235016	0.300947	DIS3L2	http://amigo.geneontology.org/amigo/term/GO:0090503
regulation of cholesterol biosynthetic process	Gene Ontology	GO:0045540	1	35	0.235016	0.300947	FASN	http://amigo.geneontology.org/amigo/term/GO:0045540
autophagosome membrane	Gene Ontology	GO:0000421	1	35	0.235016	0.300947	ATG16L2	http://amigo.geneontology.org/amigo/term/GO:0000421
cellular response to nerve growth factor stimulus	Gene Ontology	GO:1990090	1	35	0.235016	0.300947	KIDINS220	http://amigo.geneontology.org/amigo/term/GO:1990090
cellular response to reactive oxygen species	Gene Ontology	GO:0034614	1	35	0.235016	0.300947	ERCC6L2	http://amigo.geneontology.org/amigo/term/GO:0034614
calcium channel regulator activity	Gene Ontology	GO:0005246	1	35	0.235016	0.300947	STIM1	http://amigo.geneontology.org/amigo/term/GO:0005246
negative regulation of protein catabolic process	Gene Ontology	GO:0042177	1	35	0.235016	0.300947	PIN1	http://amigo.geneontology.org/amigo/term/GO:0042177
dorsal/ventral pattern formation	Gene Ontology	GO:0009953	1	35	0.235016	0.300947	BMPR1B	http://amigo.geneontology.org/amigo/term/GO:0009953
negative regulation of extrinsic apoptotic signaling pathway	Gene Ontology	GO:2001237	1	35	0.235016	0.300947	PELI3	http://amigo.geneontology.org/amigo/term/GO:2001237
intracellular anatomical structure	Gene Ontology	GO:0005622	2	123	0.237021	0.303007	ABI1|POLI	http://amigo.geneontology.org/amigo/term/GO:0005622
carbohydrate metabolic process	Gene Ontology	GO:0005975	2	123	0.237021	0.303007	PGM5|INSR	http://amigo.geneontology.org/amigo/term/GO:0005975
release of sequestered calcium ion into cytosol	Gene Ontology	GO:0051209	1	36	0.24069	0.306164	HTR2A	http://amigo.geneontology.org/amigo/term/GO:0051209
receptor ligand activity	Gene Ontology	GO:0048018	1	36	0.24069	0.306164	TAFA4	http://amigo.geneontology.org/amigo/term/GO:0048018
Cul3-RING ubiquitin ligase complex	Gene Ontology	GO:0031463	1	36	0.24069	0.306164	KLHL24	http://amigo.geneontology.org/amigo/term/GO:0031463
transferrin transport	Gene Ontology	GO:0033572	1	36	0.24069	0.306164	DNM2	http://amigo.geneontology.org/amigo/term/GO:0033572
positive regulation of Wnt signaling pathway	Gene Ontology	GO:0030177	1	36	0.24069	0.306164	KANK1	http://amigo.geneontology.org/amigo/term/GO:0030177
ciliary base	Gene Ontology	GO:0097546	1	36	0.24069	0.306164	CEP126	http://amigo.geneontology.org/amigo/term/GO:0097546
T cell differentiation	Gene Ontology	GO:0030217	1	36	0.24069	0.306164	KIT	http://amigo.geneontology.org/amigo/term/GO:0030217
endomembrane system	Gene Ontology	GO:0012505	2	125	0.242489	0.30811	PDCD1LG2|PARD3	http://amigo.geneontology.org/amigo/term/GO:0012505
cellular response to tumor necrosis factor	Gene Ontology	GO:0071356	2	125	0.242489	0.30811	PID1|ADAMTS12	http://amigo.geneontology.org/amigo/term/GO:0071356
autophagy	Gene Ontology	GO:0006914	2	126	0.245226	0.310234	ATG16L2|EPG5	http://amigo.geneontology.org/amigo/term/GO:0006914
histone H4 acetylation	Gene Ontology	GO:0043967	1	37	0.246323	0.310234	BRCA2	http://amigo.geneontology.org/amigo/term/GO:0043967
membrane fusion	Gene Ontology	GO:0061025	1	37	0.246323	0.310234	DNM2	http://amigo.geneontology.org/amigo/term/GO:0061025
placenta development	Gene Ontology	GO:0001890	1	37	0.246323	0.310234	BIRC2	http://amigo.geneontology.org/amigo/term/GO:0001890
negative chemotaxis	Gene Ontology	GO:0050919	1	37	0.246323	0.310234	LRTM1	http://amigo.geneontology.org/amigo/term/GO:0050919
intrinsic component of plasma membrane	Gene Ontology	GO:0031226	1	37	0.246323	0.310234	S1PR1	http://amigo.geneontology.org/amigo/term/GO:0031226
synaptic vesicle endocytosis	Gene Ontology	GO:0048488	1	37	0.246323	0.310234	SNCA	http://amigo.geneontology.org/amigo/term/GO:0048488
cell maturation	Gene Ontology	GO:0048469	1	37	0.246323	0.310234	RFX3	http://amigo.geneontology.org/amigo/term/GO:0048469
anion transmembrane transport	Gene Ontology	GO:0098656	1	37	0.246323	0.310234	SLC4A4	http://amigo.geneontology.org/amigo/term/GO:0098656
negative regulation of protein-containing complex assembly	Gene Ontology	GO:0031333	1	37	0.246323	0.310234	GSK3B	http://amigo.geneontology.org/amigo/term/GO:0031333
positive regulation of cell-substrate adhesion	Gene Ontology	GO:0010811	1	37	0.246323	0.310234	JAK2	http://amigo.geneontology.org/amigo/term/GO:0010811
Wnt signaling pathway, calcium modulating pathway	Gene Ontology	GO:0007223	1	37	0.246323	0.310234	TNRC6A	http://amigo.geneontology.org/amigo/term/GO:0007223
chloride transport	Gene Ontology	GO:0006821	1	37	0.246323	0.310234	ANO8	http://amigo.geneontology.org/amigo/term/GO:0006821
RNA polymerase II general transcription initiation factor activity	Gene Ontology	GO:0016251	1	37	0.246323	0.310234	TAF6	http://amigo.geneontology.org/amigo/term/GO:0016251
phosphatidylinositol 3-kinase signaling	Gene Ontology	GO:0014065	1	37	0.246323	0.310234	HTR2A	http://amigo.geneontology.org/amigo/term/GO:0014065
Z disc	Gene Ontology	GO:0030018	2	127	0.247963	0.312129	PDLIM5|PGM5	http://amigo.geneontology.org/amigo/term/GO:0030018
cellular response to estradiol stimulus	Gene Ontology	GO:0071392	1	38	0.251914	0.315889	ESR1	http://amigo.geneontology.org/amigo/term/GO:0071392
negative regulation of extrinsic apoptotic signaling pathway via death domain receptors	Gene Ontology	GO:1902042	1	38	0.251914	0.315889	GSK3B	http://amigo.geneontology.org/amigo/term/GO:1902042
positive regulation of cytokinesis	Gene Ontology	GO:0032467	1	38	0.251914	0.315889	CDC14A	http://amigo.geneontology.org/amigo/term/GO:0032467
positive regulation of substrate adhesion-dependent cell spreading	Gene Ontology	GO:1900026	1	38	0.251914	0.315889	DNM2	http://amigo.geneontology.org/amigo/term/GO:1900026
dendritic shaft	Gene Ontology	GO:0043198	1	38	0.251914	0.315889	HTR2A	http://amigo.geneontology.org/amigo/term/GO:0043198
protein kinase B signaling	Gene Ontology	GO:0043491	1	38	0.251914	0.315889	KDR	http://amigo.geneontology.org/amigo/term/GO:0043491
positive regulation of glucose import	Gene Ontology	GO:0046326	1	38	0.251914	0.315889	INSR	http://amigo.geneontology.org/amigo/term/GO:0046326
cell migration	Gene Ontology	GO:0016477	3	232	0.253309	0.317466	S1PR1|ADAMTS12|KDR	http://amigo.geneontology.org/amigo/term/GO:0016477
NADP binding	Gene Ontology	GO:0050661	1	39	0.257463	0.320398	DPYD	http://amigo.geneontology.org/amigo/term/GO:0050661
integral component of mitochondrial inner membrane	Gene Ontology	GO:0031305	1	39	0.257463	0.320398	AGK	http://amigo.geneontology.org/amigo/term/GO:0031305
protein tyrosine/serine/threonine phosphatase activity	Gene Ontology	GO:0008138	1	39	0.257463	0.320398	CDC14A	http://amigo.geneontology.org/amigo/term/GO:0008138
nucleotide-excision repair	Gene Ontology	GO:0006289	1	39	0.257463	0.320398	BRCA2	http://amigo.geneontology.org/amigo/term/GO:0006289
chondrocyte differentiation	Gene Ontology	GO:0002062	1	39	0.257463	0.320398	SNX19	http://amigo.geneontology.org/amigo/term/GO:0002062
positive regulation of bone mineralization	Gene Ontology	GO:0030501	1	39	0.257463	0.320398	BMPR1B	http://amigo.geneontology.org/amigo/term/GO:0030501
embryonic limb morphogenesis	Gene Ontology	GO:0030326	1	39	0.257463	0.320398	TBX5	http://amigo.geneontology.org/amigo/term/GO:0030326
regulation of heart rate by cardiac conduction	Gene Ontology	GO:0086091	1	39	0.257463	0.320398	KCNQ1	http://amigo.geneontology.org/amigo/term/GO:0086091
aggresome	Gene Ontology	GO:0016235	1	39	0.257463	0.320398	ABI1	http://amigo.geneontology.org/amigo/term/GO:0016235
presynaptic active zone	Gene Ontology	GO:0048786	1	39	0.257463	0.320398	PPFIBP1	http://amigo.geneontology.org/amigo/term/GO:0048786
transporter activity	Gene Ontology	GO:0005215	1	39	0.257463	0.320398	GABRA5	http://amigo.geneontology.org/amigo/term/GO:0005215
regulation of signal transduction by p53 class mediator	Gene Ontology	GO:1901796	2	131	0.258921	0.32169	TAF6|PIN1	http://amigo.geneontology.org/amigo/term/GO:1901796
SH3 domain binding	Gene Ontology	GO:0017124	2	131	0.258921	0.32169	ABI1|DNM2	http://amigo.geneontology.org/amigo/term/GO:0017124
regulation of gene expression	Gene Ontology	GO:0010468	3	235	0.259263	0.32194	SLC4A4|PIN1|IGF2BP2	http://amigo.geneontology.org/amigo/term/GO:0010468
polysome	Gene Ontology	GO:0005844	1	40	0.262971	0.323917	DIS3L2	http://amigo.geneontology.org/amigo/term/GO:0005844
glycosphingolipid metabolic process	Gene Ontology	GO:0006687	1	40	0.262971	0.323917	KIT	http://amigo.geneontology.org/amigo/term/GO:0006687
positive regulation of protein tyrosine kinase activity	Gene Ontology	GO:0061098	1	40	0.262971	0.323917	ABI1	http://amigo.geneontology.org/amigo/term/GO:0061098
ovarian follicle development	Gene Ontology	GO:0001541	1	40	0.262971	0.323917	KIT	http://amigo.geneontology.org/amigo/term/GO:0001541
negative regulation of interleukin-6 production	Gene Ontology	GO:0032715	1	40	0.262971	0.323917	BPI	http://amigo.geneontology.org/amigo/term/GO:0032715
motor activity	Gene Ontology	GO:0003774	1	40	0.262971	0.323917	PIN1	http://amigo.geneontology.org/amigo/term/GO:0003774
activation of JUN kinase activity	Gene Ontology	GO:0007257	1	40	0.262971	0.323917	PKN1	http://amigo.geneontology.org/amigo/term/GO:0007257
positive regulation of ATPase activity	Gene Ontology	GO:0032781	1	40	0.262971	0.323917	DNAJC1	http://amigo.geneontology.org/amigo/term/GO:0032781
termination of RNA polymerase II transcription	Gene Ontology	GO:0006369	1	40	0.262971	0.323917	CPSF7	http://amigo.geneontology.org/amigo/term/GO:0006369
alpha-tubulin binding	Gene Ontology	GO:0043014	1	40	0.262971	0.323917	SNCA	http://amigo.geneontology.org/amigo/term/GO:0043014
cilium movement	Gene Ontology	GO:0003341	1	40	0.262971	0.323917	CCDC40	http://amigo.geneontology.org/amigo/term/GO:0003341
activation of adenylate cyclase activity	Gene Ontology	GO:0007190	1	40	0.262971	0.323917	GIPR	http://amigo.geneontology.org/amigo/term/GO:0007190
positive regulation of protein import into nucleus	Gene Ontology	GO:0042307	1	40	0.262971	0.323917	JAK2	http://amigo.geneontology.org/amigo/term/GO:0042307
adaptive immune response	Gene Ontology	GO:0002250	4	347	0.263534	0.324436	UNC93B1|CD274|JAK2|PDCD1LG2	http://amigo.geneontology.org/amigo/term/GO:0002250
animal organ morphogenesis	Gene Ontology	GO:0009887	2	134	0.267144	0.328537	RFNG|FGF18	http://amigo.geneontology.org/amigo/term/GO:0009887
protein domain specific binding	Gene Ontology	GO:0019904	3	239	0.26723	0.328537	PLAUR|AP4M1|INSR	http://amigo.geneontology.org/amigo/term/GO:0019904
bicarbonate transport	Gene Ontology	GO:0015701	1	41	0.268439	0.328537	SLC4A4	http://amigo.geneontology.org/amigo/term/GO:0015701
cation transmembrane transport	Gene Ontology	GO:0098655	1	41	0.268439	0.328537	TRPM5	http://amigo.geneontology.org/amigo/term/GO:0098655
toxin transport	Gene Ontology	GO:1901998	1	41	0.268439	0.328537	CD274	http://amigo.geneontology.org/amigo/term/GO:1901998
retina homeostasis	Gene Ontology	GO:0001895	1	41	0.268439	0.328537	RPE65	http://amigo.geneontology.org/amigo/term/GO:0001895
photoreceptor cell maintenance	Gene Ontology	GO:0045494	1	41	0.268439	0.328537	PROM1	http://amigo.geneontology.org/amigo/term/GO:0045494
lens development in camera-type eye	Gene Ontology	GO:0002088	1	41	0.268439	0.328537	PDS5B	http://amigo.geneontology.org/amigo/term/GO:0002088
blood vessel development	Gene Ontology	GO:0001568	1	41	0.268439	0.328537	SPHK1	http://amigo.geneontology.org/amigo/term/GO:0001568
response to cAMP	Gene Ontology	GO:0051591	1	41	0.268439	0.328537	BIRC2	http://amigo.geneontology.org/amigo/term/GO:0051591
mitotic spindle assembly	Gene Ontology	GO:0090307	1	41	0.268439	0.328537	PIBF1	http://amigo.geneontology.org/amigo/term/GO:0090307
DNA-binding transcription activator activity, RNA polymerase II-specific	Gene Ontology	GO:0001228	5	466	0.271809	0.332308	TBX5|ESR1|SOX1|MYB|TEAD4	http://amigo.geneontology.org/amigo/term/GO:0001228
positive regulation of epithelial to mesenchymal transition	Gene Ontology	GO:0010718	1	42	0.273866	0.332697	DAB2	http://amigo.geneontology.org/amigo/term/GO:0010718
4 iron, 4 sulfur cluster binding	Gene Ontology	GO:0051539	1	42	0.273866	0.332697	DPYD	http://amigo.geneontology.org/amigo/term/GO:0051539
Hsp70 protein binding	Gene Ontology	GO:0030544	1	42	0.273866	0.332697	SNCA	http://amigo.geneontology.org/amigo/term/GO:0030544
ubiquitin conjugating enzyme activity	Gene Ontology	GO:0061631	1	42	0.273866	0.332697	UBE2O	http://amigo.geneontology.org/amigo/term/GO:0061631
nuclear receptor activity	Gene Ontology	GO:0004879	1	42	0.273866	0.332697	ESR1	http://amigo.geneontology.org/amigo/term/GO:0004879
Hsp90 protein binding	Gene Ontology	GO:0051879	1	42	0.273866	0.332697	KDR	http://amigo.geneontology.org/amigo/term/GO:0051879
fatty acid biosynthetic process	Gene Ontology	GO:0006633	1	42	0.273866	0.332697	FASN	http://amigo.geneontology.org/amigo/term/GO:0006633
histone acetylation	Gene Ontology	GO:0016573	1	42	0.273866	0.332697	TAF6	http://amigo.geneontology.org/amigo/term/GO:0016573
lysosome organization	Gene Ontology	GO:0007040	1	42	0.273866	0.332697	GAA	http://amigo.geneontology.org/amigo/term/GO:0007040
estrogen receptor binding	Gene Ontology	GO:0030331	1	42	0.273866	0.332697	ESR1	http://amigo.geneontology.org/amigo/term/GO:0030331
mRNA transport	Gene Ontology	GO:0051028	1	42	0.273866	0.332697	IGF2BP2	http://amigo.geneontology.org/amigo/term/GO:0051028
negative regulation of cell cycle	Gene Ontology	GO:0045786	1	42	0.273866	0.332697	TAF6	http://amigo.geneontology.org/amigo/term/GO:0045786
response to lipopolysaccharide	Gene Ontology	GO:0032496	2	137	0.275366	0.333989	JAK2|SNCA	http://amigo.geneontology.org/amigo/term/GO:0032496
oxidoreductase activity	Gene Ontology	GO:0016491	2	137	0.275366	0.333989	ENOX1|SNCA	http://amigo.geneontology.org/amigo/term/GO:0016491
structural constituent of muscle	Gene Ontology	GO:0008307	1	43	0.279253	0.336746	PLEC	http://amigo.geneontology.org/amigo/term/GO:0008307
histone acetyltransferase activity	Gene Ontology	GO:0004402	1	43	0.279253	0.336746	BRCA2	http://amigo.geneontology.org/amigo/term/GO:0004402
G protein-coupled peptide receptor activity	Gene Ontology	GO:0008528	1	43	0.279253	0.336746	GIPR	http://amigo.geneontology.org/amigo/term/GO:0008528
cellular response to epidermal growth factor stimulus	Gene Ontology	GO:0071364	1	43	0.279253	0.336746	MCM7	http://amigo.geneontology.org/amigo/term/GO:0071364
fatty acid beta-oxidation	Gene Ontology	GO:0006635	1	43	0.279253	0.336746	ECHS1	http://amigo.geneontology.org/amigo/term/GO:0006635
protein targeting	Gene Ontology	GO:0006605	1	43	0.279253	0.336746	AP4M1	http://amigo.geneontology.org/amigo/term/GO:0006605
epithelial to mesenchymal transition	Gene Ontology	GO:0001837	1	43	0.279253	0.336746	GSK3B	http://amigo.geneontology.org/amigo/term/GO:0001837
eye development	Gene Ontology	GO:0001654	1	43	0.279253	0.336746	BMPR1B	http://amigo.geneontology.org/amigo/term/GO:0001654
cation channel activity	Gene Ontology	GO:0005261	1	43	0.279253	0.336746	TRPM5	http://amigo.geneontology.org/amigo/term/GO:0005261
negative regulation of nucleic acid-templated transcription	Gene Ontology	GO:1903507	1	43	0.279253	0.336746	RERE	http://amigo.geneontology.org/amigo/term/GO:1903507
substantia nigra development	Gene Ontology	GO:0021762	1	43	0.279253	0.336746	COX6B1	http://amigo.geneontology.org/amigo/term/GO:0021762
regulation of small GTPase mediated signal transduction	Gene Ontology	GO:0051056	2	139	0.280845	0.338133	RASGRF2|ARHGAP24	http://amigo.geneontology.org/amigo/term/GO:0051056
central nervous system development	Gene Ontology	GO:0007417	2	139	0.280845	0.338133	AHI1|DNER	http://amigo.geneontology.org/amigo/term/GO:0007417
lipid metabolic process	Gene Ontology	GO:0006629	2	140	0.283583	0.340512	ACOX1|HMGCLL1	http://amigo.geneontology.org/amigo/term/GO:0006629
toll-like receptor signaling pathway	Gene Ontology	GO:0002224	1	44	0.2846	0.340512	UNC93B1	http://amigo.geneontology.org/amigo/term/GO:0002224
protein-DNA complex	Gene Ontology	GO:0032993	1	44	0.2846	0.340512	TBX5	http://amigo.geneontology.org/amigo/term/GO:0032993
transcription factor TFIID complex	Gene Ontology	GO:0005669	1	44	0.2846	0.340512	TAF6	http://amigo.geneontology.org/amigo/term/GO:0005669
sarcoplasmic reticulum	Gene Ontology	GO:0016529	1	44	0.2846	0.340512	AGL	http://amigo.geneontology.org/amigo/term/GO:0016529
regulation of phosphoprotein phosphatase activity	Gene Ontology	GO:0043666	1	44	0.2846	0.340512	RCN2	http://amigo.geneontology.org/amigo/term/GO:0043666
positive regulation of protein secretion	Gene Ontology	GO:0050714	1	44	0.2846	0.340512	KCNN4	http://amigo.geneontology.org/amigo/term/GO:0050714
somitogenesis	Gene Ontology	GO:0001756	1	44	0.2846	0.340512	ABI1	http://amigo.geneontology.org/amigo/term/GO:0001756
histone deacetylase complex	Gene Ontology	GO:0000118	1	44	0.2846	0.340512	RERE	http://amigo.geneontology.org/amigo/term/GO:0000118
catalytic activity	Gene Ontology	GO:0003824	1	44	0.2846	0.340512	FPGT	http://amigo.geneontology.org/amigo/term/GO:0003824
response to cytokine	Gene Ontology	GO:0034097	1	44	0.2846	0.340512	CD274	http://amigo.geneontology.org/amigo/term/GO:0034097
cornified envelope	Gene Ontology	GO:0001533	1	44	0.2846	0.340512	EVPL	http://amigo.geneontology.org/amigo/term/GO:0001533
transcription coactivator activity	Gene Ontology	GO:0003713	3	248	0.285253	0.341115	RERE|TAF6|BIRC2	http://amigo.geneontology.org/amigo/term/GO:0003713
ATPase-coupled transmembrane transporter activity	Gene Ontology	GO:0042626	1	45	0.289908	0.345064	ABCG2	http://amigo.geneontology.org/amigo/term/GO:0042626
spindle microtubule	Gene Ontology	GO:0005876	1	45	0.289908	0.345064	PARP4	http://amigo.geneontology.org/amigo/term/GO:0005876
regulation of megakaryocyte differentiation	Gene Ontology	GO:0045652	1	45	0.289908	0.345064	TNRC6A	http://amigo.geneontology.org/amigo/term/GO:0045652
positive regulation of phagocytosis	Gene Ontology	GO:0050766	1	45	0.289908	0.345064	DNM2	http://amigo.geneontology.org/amigo/term/GO:0050766
integral component of postsynaptic membrane	Gene Ontology	GO:0099055	1	45	0.289908	0.345064	HTR2A	http://amigo.geneontology.org/amigo/term/GO:0099055
anatomical structure development	Gene Ontology	GO:0048856	1	45	0.289908	0.345064	INSR	http://amigo.geneontology.org/amigo/term/GO:0048856
microtubule binding	Gene Ontology	GO:0008017	3	252	0.293297	0.348916	CCDC170|EML2|DNM2	http://amigo.geneontology.org/amigo/term/GO:0008017
neutrophil degranulation	Gene Ontology	GO:0043312	5	482	0.294535	0.349704	BPI|PLAUR|AGL|ITGAL|GAA	http://amigo.geneontology.org/amigo/term/GO:0043312
interleukin-12-mediated signaling pathway	Gene Ontology	GO:0035722	1	46	0.295177	0.349704	JAK2	http://amigo.geneontology.org/amigo/term/GO:0035722
voltage-gated ion channel activity	Gene Ontology	GO:0005244	1	46	0.295177	0.349704	TRPM5	http://amigo.geneontology.org/amigo/term/GO:0005244
cytokine receptor activity	Gene Ontology	GO:0004896	1	46	0.295177	0.349704	IL27RA	http://amigo.geneontology.org/amigo/term/GO:0004896
RNA metabolic process	Gene Ontology	GO:0016070	1	46	0.295177	0.349704	RBFOX2	http://amigo.geneontology.org/amigo/term/GO:0016070
non-membrane spanning protein tyrosine kinase activity	Gene Ontology	GO:0004715	1	46	0.295177	0.349704	JAK2	http://amigo.geneontology.org/amigo/term/GO:0004715
intercalated disc	Gene Ontology	GO:0014704	1	46	0.295177	0.349704	PGM5	http://amigo.geneontology.org/amigo/term/GO:0014704
sarcomere	Gene Ontology	GO:0030017	1	46	0.295177	0.349704	SYNE1	http://amigo.geneontology.org/amigo/term/GO:0030017
positive regulation of canonical Wnt signaling pathway	Gene Ontology	GO:0090263	2	145	0.297258	0.351988	PIN1|KANK1	http://amigo.geneontology.org/amigo/term/GO:0090263
JNK cascade	Gene Ontology	GO:0007254	1	47	0.300406	0.354436	GPS1	http://amigo.geneontology.org/amigo/term/GO:0007254
visual learning	Gene Ontology	GO:0008542	1	47	0.300406	0.354436	KIT	http://amigo.geneontology.org/amigo/term/GO:0008542
retinol metabolic process	Gene Ontology	GO:0042572	1	47	0.300406	0.354436	RPE65	http://amigo.geneontology.org/amigo/term/GO:0042572
cell leading edge	Gene Ontology	GO:0031252	1	47	0.300406	0.354436	CADM4	http://amigo.geneontology.org/amigo/term/GO:0031252
endosome to lysosome transport	Gene Ontology	GO:0008333	1	47	0.300406	0.354436	EPG5	http://amigo.geneontology.org/amigo/term/GO:0008333
positive regulation of pathway-restricted SMAD protein phosphorylation	Gene Ontology	GO:0010862	1	48	0.305597	0.359084	DAB2	http://amigo.geneontology.org/amigo/term/GO:0010862
chloride channel complex	Gene Ontology	GO:0034707	1	48	0.305597	0.359084	GABRA5	http://amigo.geneontology.org/amigo/term/GO:0034707
nuclear inner membrane	Gene Ontology	GO:0005637	1	48	0.305597	0.359084	FAM169A	http://amigo.geneontology.org/amigo/term/GO:0005637
collagen fibril organization	Gene Ontology	GO:0030199	1	48	0.305597	0.359084	COL5A3	http://amigo.geneontology.org/amigo/term/GO:0030199
mitotic spindle organization	Gene Ontology	GO:0007052	1	48	0.305597	0.359084	CEP126	http://amigo.geneontology.org/amigo/term/GO:0007052
response to hydrogen peroxide	Gene Ontology	GO:0042542	1	48	0.305597	0.359084	PPP1R15B	http://amigo.geneontology.org/amigo/term/GO:0042542
myelination	Gene Ontology	GO:0042552	1	48	0.305597	0.359084	TSPAN2	http://amigo.geneontology.org/amigo/term/GO:0042552
ribosome	Gene Ontology	GO:0005840	1	49	0.310749	0.363447	MRPS25	http://amigo.geneontology.org/amigo/term/GO:0005840
negative regulation of tumor necrosis factor production	Gene Ontology	GO:0032720	1	49	0.310749	0.363447	BPI	http://amigo.geneontology.org/amigo/term/GO:0032720
establishment or maintenance of cell polarity	Gene Ontology	GO:0007163	1	49	0.310749	0.363447	PARD3	http://amigo.geneontology.org/amigo/term/GO:0007163
cholesterol binding	Gene Ontology	GO:0015485	1	49	0.310749	0.363447	PROM1	http://amigo.geneontology.org/amigo/term/GO:0015485
protein destabilization	Gene Ontology	GO:0031648	1	49	0.310749	0.363447	SNCA	http://amigo.geneontology.org/amigo/term/GO:0031648
phosphatase binding	Gene Ontology	GO:0019902	1	49	0.310749	0.363447	PPP1R35	http://amigo.geneontology.org/amigo/term/GO:0019902
regulation of cell shape	Gene Ontology	GO:0008360	2	150	0.310893	0.363447	KDR|KIT	http://amigo.geneontology.org/amigo/term/GO:0008360
cytoplasmic microtubule organization	Gene Ontology	GO:0031122	1	50	0.315864	0.367947	CEP126	http://amigo.geneontology.org/amigo/term/GO:0031122
positive regulation of tumor necrosis factor production	Gene Ontology	GO:0032760	1	50	0.315864	0.367947	JAK2	http://amigo.geneontology.org/amigo/term/GO:0032760
basal plasma membrane	Gene Ontology	GO:0009925	1	50	0.315864	0.367947	MYO1A	http://amigo.geneontology.org/amigo/term/GO:0009925
negative regulation of phosphatase activity	Gene Ontology	GO:0010923	1	50	0.315864	0.367947	PPP1R35	http://amigo.geneontology.org/amigo/term/GO:0010923
epidermal growth factor receptor signaling pathway	Gene Ontology	GO:0007173	1	50	0.315864	0.367947	FAM83B	http://amigo.geneontology.org/amigo/term/GO:0007173
positive regulation of protein serine/threonine kinase activity	Gene Ontology	GO:0071902	1	50	0.315864	0.367947	SNCA	http://amigo.geneontology.org/amigo/term/GO:0071902
U2-type precatalytic spliceosome	Gene Ontology	GO:0071005	1	50	0.315864	0.367947	CWC27	http://amigo.geneontology.org/amigo/term/GO:0071005
protein localization to plasma membrane	Gene Ontology	GO:0072659	2	152	0.316332	0.368306	EHD4|ROCK2	http://amigo.geneontology.org/amigo/term/GO:0072659
repressing transcription factor binding	Gene Ontology	GO:0070491	1	51	0.32094	0.373103	ESR1	http://amigo.geneontology.org/amigo/term/GO:0070491
regulation of cellular amino acid metabolic process	Gene Ontology	GO:0006521	1	51	0.32094	0.373103	OAZ2	http://amigo.geneontology.org/amigo/term/GO:0006521
integral component of postsynaptic density membrane	Gene Ontology	GO:0099061	1	51	0.32094	0.373103	GRID2	http://amigo.geneontology.org/amigo/term/GO:0099061
sphingolipid biosynthetic process	Gene Ontology	GO:0030148	1	52	0.325979	0.377623	SPHK1	http://amigo.geneontology.org/amigo/term/GO:0030148
peroxisomal matrix	Gene Ontology	GO:0005782	1	52	0.325979	0.377623	ACOX1	http://amigo.geneontology.org/amigo/term/GO:0005782
nuclear receptor transcription coactivator activity	Gene Ontology	GO:0030374	1	52	0.325979	0.377623	PKN1	http://amigo.geneontology.org/amigo/term/GO:0030374
mitotic cytokinesis	Gene Ontology	GO:0000281	1	52	0.325979	0.377623	ROCK2	http://amigo.geneontology.org/amigo/term/GO:0000281
positive regulation of fat cell differentiation	Gene Ontology	GO:0045600	1	52	0.325979	0.377623	HTR2A	http://amigo.geneontology.org/amigo/term/GO:0045600
positive regulation of stress fiber assembly	Gene Ontology	GO:0051496	1	52	0.325979	0.377623	ROCK2	http://amigo.geneontology.org/amigo/term/GO:0051496
cortical actin cytoskeleton	Gene Ontology	GO:0030864	1	53	0.330981	0.382645	MYO1A	http://amigo.geneontology.org/amigo/term/GO:0030864
Cajal body	Gene Ontology	GO:0015030	1	53	0.330981	0.382645	USPL1	http://amigo.geneontology.org/amigo/term/GO:0015030
keratinocyte differentiation	Gene Ontology	GO:0030216	1	53	0.330981	0.382645	EVPL	http://amigo.geneontology.org/amigo/term/GO:0030216
protein targeting to membrane	Gene Ontology	GO:0006612	1	53	0.330981	0.382645	PARD3	http://amigo.geneontology.org/amigo/term/GO:0006612
mRNA processing	Gene Ontology	GO:0006397	2	158	0.332588	0.384309	RBBP6|RBFOX2	http://amigo.geneontology.org/amigo/term/GO:0006397
positive regulation of cysteine-type endopeptidase activity involved in apoptotic process	Gene Ontology	GO:0043280	1	54	0.335946	0.387409	MALT1	http://amigo.geneontology.org/amigo/term/GO:0043280
positive regulation of protein-containing complex assembly	Gene Ontology	GO:0031334	1	54	0.335946	0.387409	GSK3B	http://amigo.geneontology.org/amigo/term/GO:0031334
antimicrobial humoral response	Gene Ontology	GO:0019730	1	54	0.335946	0.387409	BPI	http://amigo.geneontology.org/amigo/term/GO:0019730
symporter activity	Gene Ontology	GO:0015293	1	54	0.335946	0.387409	SLC4A4	http://amigo.geneontology.org/amigo/term/GO:0015293
damaged DNA binding	Gene Ontology	GO:0003684	1	55	0.340874	0.390932	POLI	http://amigo.geneontology.org/amigo/term/GO:0003684
extracellular vesicle	Gene Ontology	GO:1903561	1	55	0.340874	0.390932	EFEMP2	http://amigo.geneontology.org/amigo/term/GO:1903561
embryonic digit morphogenesis	Gene Ontology	GO:0042733	1	55	0.340874	0.390932	C2CD3	http://amigo.geneontology.org/amigo/term/GO:0042733
cis-regulatory region sequence-specific DNA binding	Gene Ontology	GO:0000987	1	55	0.340874	0.390932	HNF1B	http://amigo.geneontology.org/amigo/term/GO:0000987
chromosome, telomeric region	Gene Ontology	GO:0000781	1	55	0.340874	0.390932	SMG6	http://amigo.geneontology.org/amigo/term/GO:0000781
positive regulation of protein localization to plasma membrane	Gene Ontology	GO:1903078	1	55	0.340874	0.390932	CNPY4	http://amigo.geneontology.org/amigo/term/GO:1903078
response to calcium ion	Gene Ontology	GO:0051592	1	55	0.340874	0.390932	GIPR	http://amigo.geneontology.org/amigo/term/GO:0051592
cell fate commitment	Gene Ontology	GO:0045165	1	55	0.340874	0.390932	SOX13	http://amigo.geneontology.org/amigo/term/GO:0045165
protein secretion	Gene Ontology	GO:0009306	1	55	0.340874	0.390932	OLFM2	http://amigo.geneontology.org/amigo/term/GO:0009306
copper ion binding	Gene Ontology	GO:0005507	1	55	0.340874	0.390932	SNCA	http://amigo.geneontology.org/amigo/term/GO:0005507
homophilic cell adhesion via plasma membrane adhesion molecules	Gene Ontology	GO:0007156	2	162	0.343364	0.393395	CDH20|CDH12	http://amigo.geneontology.org/amigo/term/GO:0007156
protein processing	Gene Ontology	GO:0016485	1	56	0.345765	0.395288	C2CD3	http://amigo.geneontology.org/amigo/term/GO:0016485
regulation of gene silencing by miRNA	Gene Ontology	GO:0060964	1	56	0.345765	0.395288	TNRC6A	http://amigo.geneontology.org/amigo/term/GO:0060964
Rho protein signal transduction	Gene Ontology	GO:0007266	1	56	0.345765	0.395288	ROCK2	http://amigo.geneontology.org/amigo/term/GO:0007266
aging	Gene Ontology	GO:0007568	2	163	0.34605	0.395288	KMO|HTR2A	http://amigo.geneontology.org/amigo/term/GO:0007568
heparin binding	Gene Ontology	GO:0008201	2	163	0.34605	0.395288	COL5A3|LRTM1	http://amigo.geneontology.org/amigo/term/GO:0008201
protein self-association	Gene Ontology	GO:0043621	1	57	0.350621	0.399715	MALT1	http://amigo.geneontology.org/amigo/term/GO:0043621
Rac GTPase binding	Gene Ontology	GO:0048365	1	57	0.350621	0.399715	PKN1	http://amigo.geneontology.org/amigo/term/GO:0048365
phospholipid metabolic process	Gene Ontology	GO:0006644	1	57	0.350621	0.399715	MBOAT2	http://amigo.geneontology.org/amigo/term/GO:0006644
RNA export from nucleus	Gene Ontology	GO:0006405	1	57	0.350621	0.399715	EIF4A3	http://amigo.geneontology.org/amigo/term/GO:0006405
actin cytoskeleton organization	Gene Ontology	GO:0030036	2	166	0.354084	0.403008	PDLIM5|KANK1	http://amigo.geneontology.org/amigo/term/GO:0030036
positive regulation of autophagy	Gene Ontology	GO:0010508	1	58	0.35544	0.403008	GSK3B	http://amigo.geneontology.org/amigo/term/GO:0010508
DNA helicase activity	Gene Ontology	GO:0003678	1	58	0.35544	0.403008	MCM7	http://amigo.geneontology.org/amigo/term/GO:0003678
RNA processing	Gene Ontology	GO:0006396	1	58	0.35544	0.403008	CELF2	http://amigo.geneontology.org/amigo/term/GO:0006396
determination of left/right symmetry	Gene Ontology	GO:0007368	1	58	0.35544	0.403008	GALNT11	http://amigo.geneontology.org/amigo/term/GO:0007368
phosphatidylserine binding	Gene Ontology	GO:0001786	1	58	0.35544	0.403008	RPE65	http://amigo.geneontology.org/amigo/term/GO:0001786
promoter-specific chromatin binding	Gene Ontology	GO:1990841	1	58	0.35544	0.403008	ZNF609	http://amigo.geneontology.org/amigo/term/GO:1990841
brush border membrane	Gene Ontology	GO:0031526	1	58	0.35544	0.403008	ABCG2	http://amigo.geneontology.org/amigo/term/GO:0031526
autophagosome assembly	Gene Ontology	GO:0000045	1	59	0.360224	0.406825	ATG16L2	http://amigo.geneontology.org/amigo/term/GO:0000045
RNA polymerase II activating transcription factor binding	Gene Ontology	GO:0001102	1	59	0.360224	0.406825	TBX5	http://amigo.geneontology.org/amigo/term/GO:0001102
azurophil granule membrane	Gene Ontology	GO:0035577	1	59	0.360224	0.406825	GAA	http://amigo.geneontology.org/amigo/term/GO:0035577
negative regulation of neuron differentiation	Gene Ontology	GO:0045665	1	59	0.360224	0.406825	FUOM	http://amigo.geneontology.org/amigo/term/GO:0045665
protein homotetramerization	Gene Ontology	GO:0051289	1	59	0.360224	0.406825	SYCP1	http://amigo.geneontology.org/amigo/term/GO:0051289
regulation of protein localization	Gene Ontology	GO:0032880	1	59	0.360224	0.406825	SYCP1	http://amigo.geneontology.org/amigo/term/GO:0032880
positive regulation of osteoblast differentiation	Gene Ontology	GO:0045669	1	60	0.364972	0.409568	BMPR1B	http://amigo.geneontology.org/amigo/term/GO:0045669
nucleotide binding	Gene Ontology	GO:0000166	1	60	0.364972	0.409568	PRTFDC1	http://amigo.geneontology.org/amigo/term/GO:0000166
voltage-gated potassium channel activity	Gene Ontology	GO:0005249	1	60	0.364972	0.409568	KCNQ1	http://amigo.geneontology.org/amigo/term/GO:0005249
adenylate cyclase-inhibiting G protein-coupled receptor signaling pathway	Gene Ontology	GO:0007193	1	60	0.364972	0.409568	S1PR1	http://amigo.geneontology.org/amigo/term/GO:0007193
receptor tyrosine kinase binding	Gene Ontology	GO:0030971	1	60	0.364972	0.409568	CADM4	http://amigo.geneontology.org/amigo/term/GO:0030971
cellular iron ion homeostasis	Gene Ontology	GO:0006879	1	60	0.364972	0.409568	ABCG2	http://amigo.geneontology.org/amigo/term/GO:0006879
cartilage development	Gene Ontology	GO:0051216	1	60	0.364972	0.409568	CHRDL2	http://amigo.geneontology.org/amigo/term/GO:0051216
response to glucocorticoid	Gene Ontology	GO:0051384	1	60	0.364972	0.409568	AGL	http://amigo.geneontology.org/amigo/term/GO:0051384
axon terminus	Gene Ontology	GO:0043679	1	60	0.364972	0.409568	SNCA	http://amigo.geneontology.org/amigo/term/GO:0043679
syntaxin binding	Gene Ontology	GO:0019905	1	60	0.364972	0.409568	CACNA1A	http://amigo.geneontology.org/amigo/term/GO:0019905
learning	Gene Ontology	GO:0007612	1	60	0.364972	0.409568	INSR	http://amigo.geneontology.org/amigo/term/GO:0007612
integral component of Golgi membrane	Gene Ontology	GO:0030173	1	61	0.369686	0.413242	RFNG	http://amigo.geneontology.org/amigo/term/GO:0030173
negative regulation of neuron projection development	Gene Ontology	GO:0010977	1	61	0.369686	0.413242	KANK1	http://amigo.geneontology.org/amigo/term/GO:0010977
ficolin-1-rich granule membrane	Gene Ontology	GO:0101003	1	61	0.369686	0.413242	GAA	http://amigo.geneontology.org/amigo/term/GO:0101003
response to estrogen	Gene Ontology	GO:0043627	1	61	0.369686	0.413242	ESR1	http://amigo.geneontology.org/amigo/term/GO:0043627
lipid transport	Gene Ontology	GO:0006869	1	61	0.369686	0.413242	STARD6	http://amigo.geneontology.org/amigo/term/GO:0006869
site of double-strand break	Gene Ontology	GO:0035861	1	61	0.369686	0.413242	RNF169	http://amigo.geneontology.org/amigo/term/GO:0035861
methylated histone binding	Gene Ontology	GO:0035064	1	61	0.369686	0.413242	MPHOSPH8	http://amigo.geneontology.org/amigo/term/GO:0035064
regulation of growth	Gene Ontology	GO:0040008	1	61	0.369686	0.413242	OPA3	http://amigo.geneontology.org/amigo/term/GO:0040008
carbohydrate binding	Gene Ontology	GO:0030246	2	172	0.370047	0.413444	GAA|GALNT11	http://amigo.geneontology.org/amigo/term/GO:0030246
protein homodimerization activity	Gene Ontology	GO:0042803	6	660	0.372582	0.416074	ABCG2|DPYD|PRTFDC1|KIT|QTRT1|SYNE1	http://amigo.geneontology.org/amigo/term/GO:0042803
single fertilization	Gene Ontology	GO:0007338	1	62	0.374364	0.416848	CECR2	http://amigo.geneontology.org/amigo/term/GO:0007338
vasculogenesis	Gene Ontology	GO:0001570	1	62	0.374364	0.416848	KDR	http://amigo.geneontology.org/amigo/term/GO:0001570
neuron projection morphogenesis	Gene Ontology	GO:0048812	1	62	0.374364	0.416848	DNM2	http://amigo.geneontology.org/amigo/term/GO:0048812
specific granule lumen	Gene Ontology	GO:0035580	1	62	0.374364	0.416848	BPI	http://amigo.geneontology.org/amigo/term/GO:0035580
NIK/NF-kappaB signaling	Gene Ontology	GO:0038061	1	62	0.374364	0.416848	BIRC2	http://amigo.geneontology.org/amigo/term/GO:0038061
ubiquitin protein ligase binding	Gene Ontology	GO:0031625	3	294	0.37795	0.420185	NPLOC4|MC4R|GSK3B	http://amigo.geneontology.org/amigo/term/GO:0031625
nuclear pore	Gene Ontology	GO:0005643	1	63	0.379008	0.420185	AGFG1	http://amigo.geneontology.org/amigo/term/GO:0005643
somatic stem cell population maintenance	Gene Ontology	GO:0035019	1	63	0.379008	0.420185	KIT	http://amigo.geneontology.org/amigo/term/GO:0035019
retinoid metabolic process	Gene Ontology	GO:0001523	1	63	0.379008	0.420185	RPE65	http://amigo.geneontology.org/amigo/term/GO:0001523
positive regulation of interferon-gamma production	Gene Ontology	GO:0032729	1	63	0.379008	0.420185	IL27RA	http://amigo.geneontology.org/amigo/term/GO:0032729
metallopeptidase activity	Gene Ontology	GO:0008237	1	63	0.379008	0.420185	COPS6	http://amigo.geneontology.org/amigo/term/GO:0008237
synapse assembly	Gene Ontology	GO:0007416	1	63	0.379008	0.420185	DNER	http://amigo.geneontology.org/amigo/term/GO:0007416
regulation of translation	Gene Ontology	GO:0006417	1	63	0.379008	0.420185	DNAJC1	http://amigo.geneontology.org/amigo/term/GO:0006417
negative regulation of canonical Wnt signaling pathway	Gene Ontology	GO:0090090	2	176	0.380602	0.421748	DAB2|GSK3B	http://amigo.geneontology.org/amigo/term/GO:0090090
SCF ubiquitin ligase complex	Gene Ontology	GO:0019005	1	64	0.383618	0.423455	FBXL12	http://amigo.geneontology.org/amigo/term/GO:0019005
fatty acid metabolic process	Gene Ontology	GO:0006631	1	64	0.383618	0.423455	FASN	http://amigo.geneontology.org/amigo/term/GO:0006631
photoreceptor outer segment	Gene Ontology	GO:0001750	1	64	0.383618	0.423455	PROM1	http://amigo.geneontology.org/amigo/term/GO:0001750
SNARE binding	Gene Ontology	GO:0000149	1	64	0.383618	0.423455	SNCA	http://amigo.geneontology.org/amigo/term/GO:0000149
apoptotic signaling pathway	Gene Ontology	GO:0097190	1	64	0.383618	0.423455	PRKACA	http://amigo.geneontology.org/amigo/term/GO:0097190
chloride channel activity	Gene Ontology	GO:0005254	1	64	0.383618	0.423455	GABRA5	http://amigo.geneontology.org/amigo/term/GO:0005254
protein targeting to peroxisome	Gene Ontology	GO:0006625	1	64	0.383618	0.423455	ACOX1	http://amigo.geneontology.org/amigo/term/GO:0006625
double-strand break repair	Gene Ontology	GO:0006302	1	64	0.383618	0.423455	BRCA2	http://amigo.geneontology.org/amigo/term/GO:0006302
protein heterodimerization activity	Gene Ontology	GO:0046982	3	297	0.383951	0.423619	TAF6|PDSS1|QTRT1	http://amigo.geneontology.org/amigo/term/GO:0046982
response to insulin	Gene Ontology	GO:0032868	1	65	0.388193	0.427273	MC4R	http://amigo.geneontology.org/amigo/term/GO:0032868
G protein-coupled receptor signaling pathway, coupled to cyclic nucleotide second messenger	Gene Ontology	GO:0007187	1	65	0.388193	0.427273	HTR2A	http://amigo.geneontology.org/amigo/term/GO:0007187
meiotic cell cycle	Gene Ontology	GO:0051321	1	65	0.388193	0.427273	PDIK1L	http://amigo.geneontology.org/amigo/term/GO:0051321
extrinsic component of cytoplasmic side of plasma membrane	Gene Ontology	GO:0031234	1	65	0.388193	0.427273	CYTH3	http://amigo.geneontology.org/amigo/term/GO:0031234
positive regulation of NIK/NF-kappaB signaling	Gene Ontology	GO:1901224	1	66	0.392734	0.430209	SPHK1	http://amigo.geneontology.org/amigo/term/GO:1901224
rhythmic process	Gene Ontology	GO:0048511	1	66	0.392734	0.430209	ROCK2	http://amigo.geneontology.org/amigo/term/GO:0048511
activation of protein kinase activity	Gene Ontology	GO:0032147	1	66	0.392734	0.430209	INSR	http://amigo.geneontology.org/amigo/term/GO:0032147
circadian regulation of gene expression	Gene Ontology	GO:0032922	1	66	0.392734	0.430209	HNF1B	http://amigo.geneontology.org/amigo/term/GO:0032922
endocytic vesicle membrane	Gene Ontology	GO:0030666	1	66	0.392734	0.430209	DNM2	http://amigo.geneontology.org/amigo/term/GO:0030666
tRNA binding	Gene Ontology	GO:0000049	1	66	0.392734	0.430209	TRMT1	http://amigo.geneontology.org/amigo/term/GO:0000049
platelet alpha granule lumen	Gene Ontology	GO:0031093	1	66	0.392734	0.430209	MMRN1	http://amigo.geneontology.org/amigo/term/GO:0031093
p53 binding	Gene Ontology	GO:0002039	1	66	0.392734	0.430209	GSK3B	http://amigo.geneontology.org/amigo/term/GO:0002039
immune response	Gene Ontology	GO:0006955	4	427	0.396542	0.433493	CD274|IL27RA|RFX1|PDCD1LG2	http://amigo.geneontology.org/amigo/term/GO:0006955
flagellated sperm motility	Gene Ontology	GO:0030317	1	67	0.397242	0.433493	CCDC40	http://amigo.geneontology.org/amigo/term/GO:0030317
cellular response to retinoic acid	Gene Ontology	GO:0071300	1	67	0.397242	0.433493	MYB	http://amigo.geneontology.org/amigo/term/GO:0071300
cellular response to drug	Gene Ontology	GO:0035690	1	67	0.397242	0.433493	KCNQ1	http://amigo.geneontology.org/amigo/term/GO:0035690
cell chemotaxis	Gene Ontology	GO:0060326	1	67	0.397242	0.433493	KIT	http://amigo.geneontology.org/amigo/term/GO:0060326
G protein-coupled receptor binding	Gene Ontology	GO:0001664	1	67	0.397242	0.433493	S1PR1	http://amigo.geneontology.org/amigo/term/GO:0001664
sequence-specific double-stranded DNA binding	Gene Ontology	GO:1990837	5	553	0.397832	0.43393	KLF12|ESR1|EVX1|RFX1|RFX3	http://amigo.geneontology.org/amigo/term/GO:1990837
nervous system development	Gene Ontology	GO:0007399	3	305	0.399886	0.435963	RFNG|IGF2BP2|RBFOX2	http://amigo.geneontology.org/amigo/term/GO:0007399
potassium ion transport	Gene Ontology	GO:0006813	1	68	0.401717	0.436922	KCNN4	http://amigo.geneontology.org/amigo/term/GO:0006813
regulation of hematopoietic stem cell differentiation	Gene Ontology	GO:1902036	1	69	0.406159	0.440917	MYB	http://amigo.geneontology.org/amigo/term/GO:1902036
negative regulation of ERK1 and ERK2 cascade	Gene Ontology	GO:0070373	1	70	0.410567	0.444652	PIN1	http://amigo.geneontology.org/amigo/term/GO:0070373
fat cell differentiation	Gene Ontology	GO:0045444	1	70	0.410567	0.444652	PID1	http://amigo.geneontology.org/amigo/term/GO:0045444
GABA-ergic synapse	Gene Ontology	GO:0098982	1	70	0.410567	0.444652	GABRA5	http://amigo.geneontology.org/amigo/term/GO:0098982
heart development	Gene Ontology	GO:0007507	2	189	0.414364	0.448545	PDLIM5|TBX5	http://amigo.geneontology.org/amigo/term/GO:0007507
negative regulation of DNA-binding transcription factor activity	Gene Ontology	GO:0043433	1	71	0.414943	0.448545	ESR1	http://amigo.geneontology.org/amigo/term/GO:0043433
interferon-gamma-mediated signaling pathway	Gene Ontology	GO:0060333	1	71	0.414943	0.448545	JAK2	http://amigo.geneontology.org/amigo/term/GO:0060333
ubiquitin-dependent ERAD pathway	Gene Ontology	GO:0030433	1	71	0.414943	0.448545	NPLOC4	http://amigo.geneontology.org/amigo/term/GO:0030433
cellular response to starvation	Gene Ontology	GO:0009267	1	72	0.419287	0.452601	TNRC6A	http://amigo.geneontology.org/amigo/term/GO:0009267
filopodium	Gene Ontology	GO:0030175	1	72	0.419287	0.452601	UNC5C	http://amigo.geneontology.org/amigo/term/GO:0030175
chromatin binding	Gene Ontology	GO:0003682	4	443	0.423087	0.455542	RERE|MPHOSPH8|PKN1|ESR1	http://amigo.geneontology.org/amigo/term/GO:0003682
positive regulation of translation	Gene Ontology	GO:0045727	1	73	0.423598	0.455542	EIF4A3	http://amigo.geneontology.org/amigo/term/GO:0045727
GDP binding	Gene Ontology	GO:0019003	1	73	0.423598	0.455542	SRP54	http://amigo.geneontology.org/amigo/term/GO:0019003
tertiary granule membrane	Gene Ontology	GO:0070821	1	73	0.423598	0.455542	GAA	http://amigo.geneontology.org/amigo/term/GO:0070821
mRNA 3'-UTR binding	Gene Ontology	GO:0003730	1	73	0.423598	0.455542	IGF2BP2	http://amigo.geneontology.org/amigo/term/GO:0003730
B cell differentiation	Gene Ontology	GO:0030183	1	73	0.423598	0.455542	KIT	http://amigo.geneontology.org/amigo/term/GO:0030183
autophagosome	Gene Ontology	GO:0005776	1	73	0.423598	0.455542	ATG16L2	http://amigo.geneontology.org/amigo/term/GO:0005776
lysosomal membrane	Gene Ontology	GO:0005765	3	318	0.425526	0.457186	DAB2|GAA|AP1G1	http://amigo.geneontology.org/amigo/term/GO:0005765
transcription corepressor activity	Gene Ontology	GO:0003714	2	194	0.427106	0.458426	RERE|RBFOX2	http://amigo.geneontology.org/amigo/term/GO:0003714
RNA helicase activity	Gene Ontology	GO:0003724	1	74	0.427878	0.458426	EIF4A3	http://amigo.geneontology.org/amigo/term/GO:0003724
phagocytic vesicle membrane	Gene Ontology	GO:0030670	1	74	0.427878	0.458426	DNM2	http://amigo.geneontology.org/amigo/term/GO:0030670
GTPase activity	Gene Ontology	GO:0003924	3	320	0.429438	0.459883	SRP54|GTPBP3|DNM2	http://amigo.geneontology.org/amigo/term/GO:0003924
regulation of actin cytoskeleton organization	Gene Ontology	GO:0032956	1	75	0.432126	0.462115	ROCK2	http://amigo.geneontology.org/amigo/term/GO:0032956
virus receptor activity	Gene Ontology	GO:0001618	1	76	0.436342	0.465973	HTR2A	http://amigo.geneontology.org/amigo/term/GO:0001618
phosphatidylinositol biosynthetic process	Gene Ontology	GO:0006661	1	76	0.436342	0.465973	PTPN13	http://amigo.geneontology.org/amigo/term/GO:0006661
cellular protein metabolic process	Gene Ontology	GO:0044267	2	198	0.437195	0.466667	ANO8|SNCA	http://amigo.geneontology.org/amigo/term/GO:0044267
transcription factor binding	Gene Ontology	GO:0008134	3	325	0.439176	0.468564	ESR1|RBFOX2|TBX5	http://amigo.geneontology.org/amigo/term/GO:0008134
neutrophil chemotaxis	Gene Ontology	GO:0030593	1	77	0.440528	0.469133	SRP54	http://amigo.geneontology.org/amigo/term/GO:0030593
regulation of cellular response to heat	Gene Ontology	GO:1900034	1	77	0.440528	0.469133	GSK3B	http://amigo.geneontology.org/amigo/term/GO:1900034
endoplasmic reticulum-Golgi intermediate compartment	Gene Ontology	GO:0005793	1	77	0.440528	0.469133	PROM1	http://amigo.geneontology.org/amigo/term/GO:0005793
RNA polymerase II transcription regulatory region sequence-specific DNA binding	Gene Ontology	GO:0000977	3	327	0.443054	0.471605	HNF1B|SOX13|TBX5	http://amigo.geneontology.org/amigo/term/GO:0000977
viral process	Gene Ontology	GO:0016032	4	456	0.444447	0.47268	COPS6|ABI1|ITGAL|KDR	http://amigo.geneontology.org/amigo/term/GO:0016032
axonogenesis	Gene Ontology	GO:0007409	1	78	0.444682	0.47268	PARD3	http://amigo.geneontology.org/amigo/term/GO:0007409
mitochondrial intermembrane space	Gene Ontology	GO:0005758	1	78	0.444682	0.47268	AGK	http://amigo.geneontology.org/amigo/term/GO:0005758
phosphatidylinositol binding	Gene Ontology	GO:0035091	1	80	0.452899	0.480525	PARD3	http://amigo.geneontology.org/amigo/term/GO:0035091
negative regulation of NF-kappaB transcription factor activity	Gene Ontology	GO:0032088	1	80	0.452899	0.480525	POP1	http://amigo.geneontology.org/amigo/term/GO:0032088
defense response to Gram-negative bacterium	Gene Ontology	GO:0050829	1	81	0.456961	0.483941	BPI	http://amigo.geneontology.org/amigo/term/GO:0050829
positive regulation of cell growth	Gene Ontology	GO:0030307	1	81	0.456961	0.483941	SPHK1	http://amigo.geneontology.org/amigo/term/GO:0030307
endopeptidase activity	Gene Ontology	GO:0004175	1	81	0.456961	0.483941	CORIN	http://amigo.geneontology.org/amigo/term/GO:0004175
microtubule-based movement	Gene Ontology	GO:0007018	1	81	0.456961	0.483941	DNAH10	http://amigo.geneontology.org/amigo/term/GO:0007018
double-strand break repair via homologous recombination	Gene Ontology	GO:0000724	1	82	0.460994	0.487986	BRCA2	http://amigo.geneontology.org/amigo/term/GO:0000724
regulation of protein stability	Gene Ontology	GO:0031647	1	83	0.464997	0.491997	PIN1	http://amigo.geneontology.org/amigo/term/GO:0031647
cholesterol homeostasis	Gene Ontology	GO:0042632	1	84	0.46897	0.495516	MALRD1	http://amigo.geneontology.org/amigo/term/GO:0042632
spermatid development	Gene Ontology	GO:0007286	1	84	0.46897	0.495516	KIT	http://amigo.geneontology.org/amigo/term/GO:0007286
multicellular organism growth	Gene Ontology	GO:0035264	1	84	0.46897	0.495516	RBBP6	http://amigo.geneontology.org/amigo/term/GO:0035264
hydrolase activity	Gene Ontology	GO:0016787	1	85	0.472914	0.498994	MBLAC1	http://amigo.geneontology.org/amigo/term/GO:0016787
BMP signaling pathway	Gene Ontology	GO:0030509	1	85	0.472914	0.498994	BMPR1B	http://amigo.geneontology.org/amigo/term/GO:0030509
mitochondrial translational termination	Gene Ontology	GO:0070126	1	86	0.476829	0.502201	MRPS25	http://amigo.geneontology.org/amigo/term/GO:0070126
mitochondrial translational elongation	Gene Ontology	GO:0070125	1	86	0.476829	0.502201	MRPS25	http://amigo.geneontology.org/amigo/term/GO:0070125
transcription, DNA-templated	Gene Ontology	GO:0006351	1	87	0.480714	0.506061	RFX3	http://amigo.geneontology.org/amigo/term/GO:0006351
SRP-dependent cotranslational protein targeting to membrane	Gene Ontology	GO:0006614	1	88	0.484571	0.509654	SRP54	http://amigo.geneontology.org/amigo/term/GO:0006614
ATPase binding	Gene Ontology	GO:0051117	1	88	0.484571	0.509654	ESR1	http://amigo.geneontology.org/amigo/term/GO:0051117
Wnt signaling pathway, planar cell polarity pathway	Gene Ontology	GO:0060071	1	89	0.4884	0.512854	VANGL1	http://amigo.geneontology.org/amigo/term/GO:0060071
viral entry into host cell	Gene Ontology	GO:0046718	1	89	0.4884	0.512854	HTR2A	http://amigo.geneontology.org/amigo/term/GO:0046718
positive regulation of peptidyl-serine phosphorylation	Gene Ontology	GO:0033138	1	90	0.4922	0.516023	SNCA	http://amigo.geneontology.org/amigo/term/GO:0033138
azurophil granule lumen	Gene Ontology	GO:0035578	1	90	0.4922	0.516023	BPI	http://amigo.geneontology.org/amigo/term/GO:0035578
endosomal transport	Gene Ontology	GO:0016197	1	91	0.495971	0.519029	EHD4	http://amigo.geneontology.org/amigo/term/GO:0016197
mitochondrion organization	Gene Ontology	GO:0007005	1	91	0.495971	0.519029	YME1L1	http://amigo.geneontology.org/amigo/term/GO:0007005
protein glycosylation	Gene Ontology	GO:0006486	1	91	0.495971	0.519029	B3GNT7	http://amigo.geneontology.org/amigo/term/GO:0006486
transport vesicle	Gene Ontology	GO:0030133	1	92	0.499715	0.521996	AP1AR	http://amigo.geneontology.org/amigo/term/GO:0030133
secretory granule	Gene Ontology	GO:0030141	1	92	0.499715	0.521996	BRCA2	http://amigo.geneontology.org/amigo/term/GO:0030141
[truncated: 70 more rows]
